# Supplementary material for: Flavonoid supplementation affects the expression of genes involved in cell wall formation and lignification metabolism and increases sugar content and saccharification in the fast-growing eucalyptus hybrid E. urophylla x E. grandis
Source: BMC Plant Biol. 2014 Nov 19;14:301. doi: 10.1186/s12870-014-0301-8 (PMC4248463; doi:10.1186/s12870-014-0301-8)
Supplement: Additional file 1: — All expressed genes on any condition. [file 12870_2014_301_MOESM1_ESM.xlsx]

## Sheet: Plan1
FPKM Values of ALL Trascripted Genes									Annotattion
Gene ID	CT1	CT2	CT3	CH	NAR1	NAR2	CHSTOP	NSTOP	TAIR
Eucgr.J03127.1	7.2726	17.4405	0.108439	1576.75	1333.39	1361.71	881.922	925.418	AT1G16030.1 | Symbols: Hsp70b | heat shock protein 70B | chr1:5502386-5504326 REVERSE LENGTH=646
Eucgr.J01986.1	13.263	25.6594	7.83558	1423.51	1266.2	1311.07	1295.51	1725.77	No hits found
Eucgr.C00684.1	2.0258	3.10898	0.877358	341.302	315.177	283.425	243.648	272.904	AT5G12020.1 | Symbols: HSP17.6II | 17.6 kDa class II heat shock protein | chr5:3882409-3882876 REVERSE LENGTH=155
Eucgr.A00595.1	0	0.301336	0	81.165	69.9045	83.4206	57.3295	98.8316	AT5G01300.1 | Symbols: | PEBP (phosphatidylethanolamine-binding protein) family protein | chr5:121643-122448 REVERSE LENGTH=162
Eucgr.F04109.1	8.63351	19.5039	2.24548	734.897	715.601	714.161	986.434	876.559	AT4G10250.1 | Symbols: ATHSP22.0 | HSP20-like chaperones superfamily protein | chr4:6370537-6371124 FORWARD LENGTH=195
Eucgr.D02334.1	1.82529	2.26534	0.828616	250.505	180.718	266.678	129.501	253.347	AT2G46240.1 | Symbols: BAG6, ATBAG6 | BCL-2-associated athanogene 6 | chr2:18986586-18989827 FORWARD LENGTH=1043
Eucgr.C00690.1	3.81205	3.18019	0.462144	563.678	435.522	561.285	514.672	458.936	AT5G12020.1 | Symbols: HSP17.6II | 17.6 kDa class II heat shock protein | chr5:3882409-3882876 REVERSE LENGTH=155
Eucgr.G00061.1	13.263	12.2298	2.8537	834.938	923.55	792.873	726.735	814.872	AT4G10250.1 | Symbols: ATHSP22.0 | HSP20-like chaperones superfamily protein | chr4:6370537-6371124 FORWARD LENGTH=195
Eucgr.C03449.1	0.365396	0.360657	0.143414	14.551	10.8998	15.0567	14.3594	18.5768	AT2G26150.1 | Symbols: ATHSFA2, HSFA2 | heat shock transcription factor A2 | chr2:11135856-11137217 FORWARD LENGTH=345
Eucgr.F03980.1	17.4945	35.6548	36.4993	1058.66	869.168	972.785	642.106	1318.09	AT3G12580.1 | Symbols: HSP70, ATHSP70 | heat shock protein 70 | chr3:3991487-3993689 REVERSE LENGTH=650
Eucgr.F02898.1	2.48949	3.77548	2.01318	525.989	361.184	325.157	280.675	342.592	AT5G37670.1 | Symbols: | HSP20-like chaperones superfamily protein | chr5:14969035-14969448 FORWARD LENGTH=137
Eucgr.F04479.1	0.109797	0.157633	0.0985008	35.5491	38.8601	42.0299	23.844	57.9168	AT1G53540.1 | Symbols: | HSP20-like chaperones superfamily protein | chr1:19980510-19980983 FORWARD LENGTH=157
Eucgr.B02741.1	6.11883	22.2363	0.147036	1707.89	1343.98	1728.89	1512.46	1177.76	No hits found
Eucgr.L02860.1	2.68373	3.96001	0.668786	408.704	373.77	392.644	397.296	273.115	AT5G12020.1 | Symbols: HSP17.6II | 17.6 kDa class II heat shock protein | chr5:3882409-3882876 REVERSE LENGTH=155
Eucgr.C03071.1	4.35744	5.18469	1.3923	517.078	519.662	499.351	451.664	324.539	AT5G12020.1 | Symbols: HSP17.6II | 17.6 kDa class II heat shock protein | chr5:3882409-3882876 REVERSE LENGTH=155
Eucgr.F03866.1	35.5347	65.0582	1.99878	1629.26	1493.18	1330.87	1323.78	1182.78	AT1G52560.1 | Symbols: | HSP20-like chaperones superfamily protein | chr1:19574783-19575766 REVERSE LENGTH=232
Eucgr.K02389.1	0.0647438	0.0464757	0	13.6896	10.9351	9.41679	9.89113	26.9885	AT3G10020.2 | Symbols: | unknown protein; FUNCTIONS IN: molecular_function unknown; INVOLVED IN: response to oxidative stress, anaerobic respiration; LOCATED IN: cellular_component unknown; EXPRESSED IN: 23 plant structures; EXPRESSED DURING: 13 growth stages; Has 30201 Blast hits to 17322 proteins in 780 species: Archae - 12; Bacteria - 1396; Metazoa - 17338; Fungi - 3422; Plants - 5037; Viruses…
Eucgr.K03553.1	0.015784	0.0566519	0.0424804	4.11218	4.92741	4.25089	2.82988	6.87473	AT4G01970.1 | Symbols: AtSTS, STS | stachyose synthase | chr4:854073-856953 REVERSE LENGTH=876
Eucgr.K00423.1	12.1973	18.5531	3.96779	550.594	466.124	408.127	391.962	619.701	AT4G27670.1 | Symbols: HSP21 | heat shock protein 21 | chr4:13819048-13819895 REVERSE LENGTH=227
Eucgr.C03886.1	37.6651	7.59627	5.50297	0.203164	0.204224	0.229337	0.181164	0.251547	AT2G19590.1 | Symbols: ACO1, ATACO1 | ACC oxidase 1 | chr2:8476239-8477354 REVERSE LENGTH=310
Eucgr.J01980.1	0	0.0662445	0	12.1954	7.61811	15.561	9.14648	26.3885	AT5G59720.1 | Symbols: HSP18.2 | heat shock protein 18.2 | chr5:24062632-24063117 FORWARD LENGTH=161
Eucgr.K02208.2	17.9367	16.7333	21.6148	0.739061	0.438996	0.767907	1.39295	0.915066	AT5G35525.1 | Symbols: | PLAC8 family protein | chr5:13707084-13707818 FORWARD LENGTH=152
Eucgr.A01691.1	0.282813	1.35766	0.206146	27.1131	22.9274	29.2969	24.6495	21.1681	AT2G36970.1 | Symbols: | UDP-Glycosyltransferase superfamily protein | chr2:15529050-15530712 FORWARD LENGTH=490
Eucgr.G01188.2	2.61503	3.2974	2.42316	45.7798	38.3135	44.8075	33.3972	76.3536	AT1G17870.1 | Symbols: ATEGY3, EGY3 | ethylene-dependent gravitropism-deficient and yellow-green-like 3 | chr1:6150036-6152185 REVERSE LENGTH=573
Eucgr.G02440.1	0	0	0	5.46331	2.83172	8.76887	3.33027	4.06333	AT4G34135.1 | Symbols: UGT73B2 | UDP-glucosyltransferase 73B2 | chr4:16345476-16347016 REVERSE LENGTH=483
Eucgr.G02259.1	0	0	0	2.73166	1.60178	2.67402	1.17987	3.10035	AT4G34131.1 | Symbols: UGT73B3 | UDP-glucosyl transferase 73B3 | chr4:16343268-16344713 REVERSE LENGTH=481
Eucgr.B02743.1	0	0.179964	0	5.44292	4.99555	7.11246	6.01415	10.2552	AT5G59720.1 | Symbols: HSP18.2 | heat shock protein 18.2 | chr5:24062632-24063117 FORWARD LENGTH=161
Eucgr.J01979.1	0.372067	0.419705	0.238421	17.6107	11.8017	28.0775	14.6299	27.2092	AT5G59720.1 | Symbols: HSP18.2 | heat shock protein 18.2 | chr5:24062632-24063117 FORWARD LENGTH=161
Eucgr.H02629.1	11.6869	24.6538	26.3297	306.078	283.153	295.224	273.683	273.546	AT5G48570.1 | Symbols: ROF2, ATFKBP65, FKBP65 | FKBP-type peptidyl-prolyl cis-trans isomerase family protein | chr5:19690746-19693656 REVERSE LENGTH=578
Eucgr.J02588.1	2.32033	5.39893	1.86628	225.899	131.873	233.643	194.012	130.045	No hits found
Eucgr.K03472.1	0.151431	0.0543516	0	109.565	84.2011	84.1071	62.0428	20.9431	AT2G47710.1 | Symbols: | Adenine nucleotide alpha hydrolases-like superfamily protein | chr2:19555045-19555956 REVERSE LENGTH=162
Eucgr.B02244.1	0.111423	0.239952	0	11.5695	9.09243	7.12359	6.82307	11.1993	AT2G30000.1 | Symbols: | PHF5-like protein | chr2:12804042-12804374 REVERSE LENGTH=110
Eucgr.F01711.1	20.0768	24.2619	11.8471	226.637	184.394	203.715	169.821	184.148	AT5G20890.1 | Symbols: | TCP-1/cpn60 chaperonin family protein | chr5:7087020-7089906 REVERSE LENGTH=527
Eucgr.J01958.1	3.4593	3.62719	0.941484	115.316	96.6286	84.0543	65.5643	100.031	AT5G59720.1 | Symbols: HSP18.2 | heat shock protein 18.2 | chr5:24062632-24063117 FORWARD LENGTH=161
Eucgr.J01985.1	0.489972	0.211033	0.219782	22.2465	18.0388	15.1927	13.2078	33.3283	AT5G59720.1 | Symbols: HSP18.2 | heat shock protein 18.2 | chr5:24062632-24063117 FORWARD LENGTH=161
Eucgr.K02410.1	0.172458	0.165063	0.0515717	14.2713	10.8548	10.4744	12.5202	29.6067	AT3G10020.1 | Symbols: | unknown protein; FUNCTIONS IN: molecular_function unknown; INVOLVED IN: response to oxidative stress, anaerobic respiration; LOCATED IN: cellular_component unknown; EXPRESSED IN: 23 plant structures; EXPRESSED DURING: 13 growth stages; Has 47 Blast hits to 47 proteins in 12 species: Archae - 0; Bacteria - 0; Metazoa - 1; Fungi - 0; Plants - 46; Viruses - 0; Other Eukaryot…
Eucgr.K00295.1	1.56554	2.16652	2.59178	46.1313	30.2918	46.214	35.5184	62.6882	AT5G52640.1 | Symbols: HSP81-1, ATHS83, HSP81.1, HSP83, ATHSP90.1, AtHsp90-1, HSP90.1 | heat shock protein 90.1 | chr5:21352542-21355147 FORWARD LENGTH=705
Eucgr.L02980.1	20.4932	26.3309	3.71411	680.884	658.549	490.724	499.822	805.6	AT4G27670.1 | Symbols: HSP21 | heat shock protein 21 | chr4:13819048-13819895 REVERSE LENGTH=227
Eucgr.F02899.1	9.2786	19.009	1.53268	312.636	268.178	333.702	325.791	281.492	AT3G03270.2 | Symbols: | Adenine nucleotide alpha hydrolases-like superfamily protein | chr3:762136-763075 REVERSE LENGTH=159
Eucgr.H00118.1	23.4713	37.8594	21.8713	1624.22	1069.35	1796.96	1046.96	372.671	AT1G04560.1 | Symbols: | AWPM-19-like family protein | chr1:1245070-1245888 FORWARD LENGTH=186
Eucgr.H04513.1	0.158577	0.422808	0.121939	15.7172	11.5001	26.0879	11.5554	21.6224	AT5G28540.1 | Symbols: BIP1 | heat shock protein 70 (Hsp 70) family protein | chr5:10540665-10543274 REVERSE LENGTH=669
Eucgr.K01389.2	21.014	19.9814	18.4262	1348.64	675.549	917.155	569.699	120.142	AT2G04240.2 | Symbols: XERICO | RING/U-box superfamily protein | chr2:1461816-1462304 REVERSE LENGTH=162
Eucgr.K02384.1	0.0524726	0.150668	0	14.5622	11.1529	10.0222	10.6002	27.2291	AT3G10020.1 | Symbols: | unknown protein; FUNCTIONS IN: molecular_function unknown; INVOLVED IN: response to oxidative stress, anaerobic respiration; LOCATED IN: cellular_component unknown; EXPRESSED IN: 23 plant structures; EXPRESSED DURING: 13 growth stages; Has 47 Blast hits to 47 proteins in 12 species: Archae - 0; Bacteria - 0; Metazoa - 1; Fungi - 0; Plants - 46; Viruses - 0; Other Eukaryot…
Eucgr.K02399.1	0.0958098	0.137552	0	18.0878	12.4548	24.8844	19.4759	53.8235	AT3G10020.1 | Symbols: | unknown protein; FUNCTIONS IN: molecular_function unknown; INVOLVED IN: response to oxidative stress, anaerobic respiration; LOCATED IN: cellular_component unknown; EXPRESSED IN: 23 plant structures; EXPRESSED DURING: 13 growth stages; Has 47 Blast hits to 47 proteins in 12 species: Archae - 0; Bacteria - 0; Metazoa - 1; Fungi - 0; Plants - 46; Viruses - 0; Other Eukaryot…
Eucgr.I01790.1	0.724129	2.29189	0.177172	11.7755	13.336	12.7839	15.9375	15.7723	AT3G01500.2 | Symbols: CA1 | carbonic anhydrase 1 | chr3:194853-197873 REVERSE LENGTH=347
Eucgr.H03518.1	6.46057	9.07917	2.62655	282.038	194.815	241.43	152.914	249.471	AT2G32120.2 | Symbols: HSP70T-2 | heat-shock protein 70T-2 | chr2:13651720-13653411 REVERSE LENGTH=563
Eucgr.E01440.1	17.3071	20.553	8.79027	311.656	227.037	287.837	211.197	244.859	AT2G45380.1 | Symbols: | FUNCTIONS IN: molecular_function unknown; INVOLVED IN: biological_process unknown; LOCATED IN: cellular_component unknown; EXPRESSED IN: inflorescence meristem, flower, cultured cell; EXPRESSED DURING: petal differentiation and expansion stage; BEST Arabidopsis thaliana protein match is: Calcium-binding EF-hand family protein (TAIR:AT4G34070.1); Has 171 Blast hits to 170 …
Eucgr.L02697.1	0.0270704	0.0194323	0	0.996565	0.770588	1.83886	0.922829	1.26553	AT5G53990.1 | Symbols: | UDP-Glycosyltransferase superfamily protein | chr5:21915707-21917050 REVERSE LENGTH=447
Eucgr.B03280.1	0.209565	0.82739	0.0313342	165.277	114.703	139.34	117.877	51.9519	AT1G63840.1 | Symbols: | RING/U-box superfamily protein | chr1:23689991-23690491 REVERSE LENGTH=166
Eucgr.G03262.1	8.70956	4.84536	9.49831	0.488142	0.619817	0.43502	0.773199	0.763442	AT3G51930.1 | Symbols: | Transducin/WD40 repeat-like superfamily protein | chr3:19271672-19272919 FORWARD LENGTH=415
Eucgr.H01413.1	0.670798	0.831727	0.328247	14.4484	15.3338	11.5987	8.19995	14.2544	AT1G03070.2 | Symbols: | Bax inhibitor-1 family protein | chr1:730148-731379 FORWARD LENGTH=247
Eucgr.I02514.1	4.04435	2.98654	4.14907	0.200928	0.312145	0.340219	0.378701	0.527713	AT4G17000.1 | Symbols: | unknown protein; Has 2862 Blast hits to 2331 proteins in 349 species: Archae - 6; Bacteria - 408; Metazoa - 833; Fungi - 223; Plants - 134; Viruses - 7; Other Eukaryotes - 1251 (source: NCBI BLink). | chr4:9567046-9569913 REVERSE LENGTH=674
Eucgr.H03093.1	1.73981	1.9254	1.43075	0.102643	0.137571	0.0579328	0.160174	0.169449	AT2G39510.1 | Symbols: | nodulin MtN21 /EamA-like transporter family protein | chr2:16491358-16493085 REVERSE LENGTH=374
Eucgr.A01357.2	40.3424	18.042	35.6155	1.4828	2.28097	1.61676	2.58436	3.04133	AT5G44040.1 | Symbols: | unknown protein; BEST Arabidopsis thaliana protein match is: unknown protein (TAIR:AT1G04030.1); Has 1807 Blast hits to 1807 proteins in 277 species: Archae - 0; Bacteria - 0; Metazoa - 736; Fungi - 347; Plants - 385; Viruses - 0; Other Eukaryotes - 339 (source: NCBI BLink). | chr5:17719896-17721348 REVERSE LENGTH=416
Eucgr.A01833.1	0.191891	0.183663	0.0286916	32.0004	21.364	27.5011	15.0819	10.466	AT4G28390.1 | Symbols: AAC3, ATAAC3 | ADP/ATP carrier 3 | chr4:14041486-14042781 REVERSE LENGTH=379
Eucgr.A01180.1	22.1362	37.3225	5.30182	1072.43	876.607	925.467	862.255	494.832	AT3G09640.2 | Symbols: APX2, APX1B | ascorbate peroxidase 2 | chr3:2956301-2958163 FORWARD LENGTH=251
Eucgr.H04021.1	6.06624	3.08989	6.71737	0.0755932	0.189969	0.159996	0.189584	0.343184	AT4G16120.1 | Symbols: ATSEB1, COBL7, SEB1 | COBRA-like protein-7 precursor | chr4:9116591-9119138 REVERSE LENGTH=661
Eucgr.I01079.1	5.61391	3.04172	6.07836	0.568499	0.632693	0.601626	0.665356	0.754162	AT1G49870.1 | Symbols: | unknown protein; LOCATED IN: chloroplast; EXPRESSED IN: 10 plant structures; EXPRESSED DURING: F mature embryo stage, petal differentiation and expansion stage, E expanded cotyledon stage, D bilateral stage; Has 6518 Blast hits to 5022 proteins in 522 species: Archae - 49; Bacteria - 635; Metazoa - 3264; Fungi - 379; Plants - 242; Viruses - 9; Other Eukaryotes - 1940 (sou…
Eucgr.B03963.1	0.0115798	0.0166249	0.0103885	0.776077	1.59321	1.07347	1.08192	0.514283	AT3G62150.1 | Symbols: PGP21 | P-glycoprotein 21 | chr3:23008755-23013579 REVERSE LENGTH=1296
Eucgr.E00653.1	20.5537	34.4355	7.58969	998.816	763.185	877.176	566.159	475.378	AT5G52640.1 | Symbols: HSP81-1, ATHS83, HSP81.1, HSP83, ATHSP90.1, AtHsp90-1, HSP90.1 | heat shock protein 90.1 | chr5:21352542-21355147 FORWARD LENGTH=705
Eucgr.D01780.1	8.11303	7.5415	7.21128	1.87045	1.84473	1.58355	1.79378	2.12654	AT4G23720.1 | Symbols: | Protein of unknown function (DUF1191) | chr4:12358707-12359648 FORWARD LENGTH=313
Eucgr.K01402.1	0.289272	1.76503	0	489.726	281.96	388.893	243.427	159.688	No hits found
Eucgr.C00678.1	59.242	136.577	0.0488935	2785.51	1941.28	2116.49	1907.39	1149.09	AT5G12020.1 | Symbols: HSP17.6II | 17.6 kDa class II heat shock protein | chr5:3882409-3882876 REVERSE LENGTH=155
Eucgr.B02291.1	11.7393	11.4667	9.36557	52.7942	45.1264	40.2514	39.4545	45.6904	AT3G46670.1 | Symbols: UGT76E11 | UDP-glucosyl transferase 76E11 | chr3:17192795-17194227 REVERSE LENGTH=451
Eucgr.B00176.2	3.79041	5.11091	2.6882	153.247	102.916	115.107	82.9744	57.3906	AT5G50240.1 | Symbols: PIMT2, AtPIMT2 | protein-l-isoaspartate methyltransferase 2 | chr5:20451251-20452461 FORWARD LENGTH=309
Eucgr.B02930.1	0.126139	0.169778	0.169743	0.997199	1.33155	1.07106	1.11484	1.20397	AT3G47570.1 | Symbols: | Leucine-rich repeat protein kinase family protein | chr3:17527611-17530748 FORWARD LENGTH=1010
Eucgr.D00856.1	21.6669	31.1254	20.137	247.979	156.017	240.629	196.317	181.107	AT4G21320.1 | Symbols: HSA32 | Aldolase-type TIM barrel family protein | chr4:11340492-11341732 FORWARD LENGTH=286
Eucgr.E02934.1	0.0964239	0.138434	0	4.8695	5.48962	9.32403	6.39156	3.64379	AT1G16770.1 | Symbols: | unknown protein; Has 109 Blast hits to 109 proteins in 52 species: Archae - 0; Bacteria - 4; Metazoa - 0; Fungi - 71; Plants - 32; Viruses - 0; Other Eukaryotes - 2 (source: NCBI BLink). | chr1:5737900-5739110 FORWARD LENGTH=324
Eucgr.G03295.1	2.78289	4.89625	5.31136	0	0	0.0218036	0.0344475	0.127548	AT3G63470.1 | Symbols: scpl40 | serine carboxypeptidase-like 40 | chr3:23438561-23440862 FORWARD LENGTH=502
Eucgr.I00312.1	3.23348	2.97805	2.24403	14.4165	12.9673	17.6009	12.0294	15.9087	AT2G21860.1 | Symbols: | violaxanthin de-epoxidase-related | chr2:9318333-9319990 REVERSE LENGTH=522
Eucgr.B00441.2	54.6057	30.1731	52.2328	3.97947	4.82868	3.24948	4.40943	6.89998	AT5G62550.1 | Symbols: | unknown protein; FUNCTIONS IN: molecular_function unknown; INVOLVED IN: biological_process unknown; LOCATED IN: plasma membrane; EXPRESSED IN: 17 plant structures; EXPRESSED DURING: 9 growth stages; Has 14949 Blast hits to 9947 proteins in 971 species: Archae - 43; Bacteria - 3248; Metazoa - 4424; Fungi - 1542; Plants - 562; Viruses - 55; Other Eukaryotes - 5075 (source: …
Eucgr.F03363.1	0.768728	2.22221	0.54053	115.062	74.4996	125.557	71.6137	51.2356	AT2G20900.2 | Symbols: DGK5, ATDGK5 | diacylglycerol kinase 5 | chr2:8989794-8992798 REVERSE LENGTH=491
Eucgr.J01969.1	5.14331	6.54904	2.96625	192.235	105.334	163.728	103.091	310.435	AT2G29500.1 | Symbols: | HSP20-like chaperones superfamily protein | chr2:12633279-12633740 REVERSE LENGTH=153
Eucgr.K00237.1	0	0.120721	0	115.832	63.5104	65.3169	61.4706	11.4873	AT5G62040.1 | Symbols: | PEBP (phosphatidylethanolamine-binding protein) family protein | chr5:24922810-24923709 FORWARD LENGTH=177
Eucgr.J01960.1	4.98071	7.23686	1.0767	365.868	189.554	345.765	190.173	357.499	AT5G59720.1 | Symbols: HSP18.2 | heat shock protein 18.2 | chr5:24062632-24063117 FORWARD LENGTH=161
Eucgr.E02947.1	0.228604	0.590764	0.287119	8.89051	6.24715	13.0807	7.61991	7.69475	AT1G16770.1 | Symbols: | unknown protein; Has 109 Blast hits to 109 proteins in 52 species: Archae - 0; Bacteria - 4; Metazoa - 0; Fungi - 71; Plants - 32; Viruses - 0; Other Eukaryotes - 2 (source: NCBI BLink). | chr1:5737900-5739110 FORWARD LENGTH=324
Eucgr.E02421.1	0.0629378	0.451793	0.0564628	260.036	87.0116	353.238	119.634	51.0493	AT1G30190.1 | Symbols: | unknown protein; BEST Arabidopsis thaliana protein match is: unknown protein (TAIR:AT2G34610.1); Has 56 Blast hits to 56 proteins in 13 species: Archae - 0; Bacteria - 0; Metazoa - 0; Fungi - 0; Plants - 44; Viruses - 0; Other Eukaryotes - 12 (source: NCBI BLink). | chr1:10618966-10619802 FORWARD LENGTH=278
Eucgr.A02804.1	22.936	31.2977	20.1623	78.7923	70.5453	81.6033	72.6659	89.0775	AT5G62020.1 | Symbols: AT-HSFB2A, HSFB2A | heat shock transcription factor B2A | chr5:24916212-24917194 FORWARD LENGTH=299
Eucgr.I02136.1	1.43526	3.15148	0.454449	226.731	115.319	179.54	90.0213	259.347	AT1G54050.1 | Symbols: | HSP20-like chaperones superfamily protein | chr1:20179558-20180122 REVERSE LENGTH=155
Eucgr.H00260.2	4.00113	5.82595	3.24278	52.4681	44.4153	48.2538	43.3708	29.6342	AT3G03080.1 | Symbols: | Zinc-binding dehydrogenase family protein | chr3:698530-700278 REVERSE LENGTH=350
Eucgr.D01040.2	16.5081	18.9115	12.4654	134.228	127.651	132.571	126.158	81.8265	AT5G22480.1 | Symbols: | ZPR1 zinc-finger domain protein | chr5:7451643-7456168 REVERSE LENGTH=493
Eucgr.C04378.1	1.57877	1.72901	1.49806	7.63284	9.33395	10.4251	6.52306	8.45308	AT1G50030.1 | Symbols: TOR | target of rapamycin | chr1:18522626-18539619 REVERSE LENGTH=2481
Eucgr.J01959.1	3.68052	4.36509	1.5313	142.896	83.3098	96.2112	58.2221	148.207	AT5G59720.1 | Symbols: HSP18.2 | heat shock protein 18.2 | chr5:24062632-24063117 FORWARD LENGTH=161
Eucgr.B00140.1	11.5109	21.5299	13.2066	176.751	123.801	161.515	163.922	115.916	AT3G48510.1 | Symbols: | unknown protein; BEST Arabidopsis thaliana protein match is: unknown protein (TAIR:AT5G63350.1); Has 98 Blast hits to 98 proteins in 11 species: Archae - 0; Bacteria - 0; Metazoa - 0; Fungi - 0; Plants - 98; Viruses - 0; Other Eukaryotes - 0 (source: NCBI BLink). | chr3:17967568-17968452 REVERSE LENGTH=294
Eucgr.G01238.2	2.14243	3.27012	1.61854	33.6772	33.6817	40.7671	26.6658	20.9805	AT3G18990.1 | Symbols: VRN1, REM39 | AP2/B3-like transcriptional factor family protein | chr3:6549077-6551568 REVERSE LENGTH=341
Eucgr.H01638.1	7.51437	11.2209	4.93881	123.542	100.127	87.5729	65.4998	121.106	AT1G03070.2 | Symbols: | Bax inhibitor-1 family protein | chr1:730148-731379 FORWARD LENGTH=247
Eucgr.C03325.1	12.8506	13.694	13.9712	0.329114	0.661662	0.451122	0.534545	2.22504	AT2G05920.1 | Symbols: | Subtilase family protein | chr2:2269831-2272207 REVERSE LENGTH=754
Eucgr.C03320.1	0.404721	0.435788	0.30257	24.3865	10.2407	26.1984	14.0098	9.77563	AT5G20670.1 | Symbols: | Protein of unknown function (DUF1677) | chr5:6993332-6993793 REVERSE LENGTH=153
Eucgr.L01770.1	0.104411	0.374752	0.0187338	15.8876	9.61001	23.0297	10.4144	19.0854	AT5G28540.1 | Symbols: BIP1 | heat shock protein 70 (Hsp 70) family protein | chr5:10540665-10543274 REVERSE LENGTH=669
Eucgr.G03094.2	3.73	10.6624	4.18283	49.6386	39.3745	54.0549	51.6149	45.2029	AT3G11020.1 | Symbols: DREB2B, DREB2 | DRE/CRT-binding protein 2B | chr3:3456009-3457001 FORWARD LENGTH=330
Eucgr.D00975.1	6.97262	3.68372	7.61781	0.608215	0.698729	0.478145	0.522984	0.84271	AT2G44190.1 | Symbols: EDE1, QWRF5 | Family of unknown function (DUF566) | chr2:18272346-18274332 FORWARD LENGTH=474
Eucgr.E00347.1	1.22436	7.7845	0	226.357	227.704	156.553	201.846	132.875	AT4G33550.1 | Symbols: | Bifunctional inhibitor/lipid-transfer protein/seed storage 2S albumin superfamily protein | chr4:16134538-16134930 FORWARD LENGTH=130
Eucgr.F01083.1	22.8515	32.4453	9.57125	181.411	139.401	176.744	154.409	160.133	AT2G20820.1 | Symbols: | unknown protein; Has 44 Blast hits to 44 proteins in 13 species: Archae - 0; Bacteria - 0; Metazoa - 0; Fungi - 0; Plants - 44; Viruses - 0; Other Eukaryotes - 0 (source: NCBI BLink). | chr2:8964450-8965166 FORWARD LENGTH=93
Eucgr.J01143.1	39.7248	61.3528	13.5408	563.053	453.466	475.531	480.829	614.567	AT5G07330.1 | Symbols: | unknown protein; FUNCTIONS IN: molecular_function unknown; INVOLVED IN: biological_process unknown; LOCATED IN: mitochondrion; BEST Arabidopsis thaliana protein match is: unknown protein (TAIR:AT1G63060.1); Has 1807 Blast hits to 1807 proteins in 277 species: Archae - 0; Bacteria - 0; Metazoa - 736; Fungi - 347; Plants - 385; Viruses - 0; Other Eukaryotes - 339 (source: N…
Eucgr.B03843.1	1.17043	1.72704	1.45835	93.1728	51.2718	75.5041	67.6079	20.7722	No hits found
Eucgr.L03563.1	88.9592	191.662	124.636	2747.27	1457.16	2142.23	1085.21	1934.36	AT3G12580.1 | Symbols: HSP70, ATHSP70 | heat shock protein 70 | chr3:3991487-3993689 REVERSE LENGTH=650
Eucgr.E01133.2	3.42699	6.53505	5.32744	36.1517	34.5034	34.9134	36.1179	27.0891	AT4G10430.3 | Symbols: | TMPIT-like protein | chr4:6455110-6457996 REVERSE LENGTH=347
Eucgr.D02073.1	18.9391	35.2749	19.2281	469.779	328.39	433.101	330.516	1060.38	AT4G25200.1 | Symbols: ATHSP23.6-MITO, HSP23.6-MITO | mitochondrion-localized small heat shock protein 23.6 | chr4:12917089-12917858 FORWARD LENGTH=210
Eucgr.K02873.1	0.267885	0.402079	0.262173	9.44807	13.4026	9.30286	7.36416	4.06066	AT5G62890.3 | Symbols: | Xanthine/uracil permease family protein | chr5:25243723-25247075 FORWARD LENGTH=532
Eucgr.C03199.1	1051.72	1228.8	2317.74	66.9131	123.502	77.2657	132.042	213.149	AT3G43190.1 | Symbols: SUS4, ATSUS4 | sucrose synthase 4 | chr3:15179204-15182577 REVERSE LENGTH=808
Eucgr.H01072.1	1.32253	4.08516	0.287629	112.129	76.2833	152.548	96.647	194.789	AT1G02700.1 | Symbols: | unknown protein; FUNCTIONS IN: molecular_function unknown; INVOLVED IN: biological_process unknown; LOCATED IN: mitochondrion; BEST Arabidopsis thaliana protein match is: unknown protein (TAIR:AT4G02140.1); Has 49 Blast hits to 49 proteins in 21 species: Archae - 0; Bacteria - 0; Metazoa - 10; Fungi - 6; Plants - 29; Viruses - 0; Other Eukaryotes - 4 (source: NCBI BLink).…
Eucgr.C03260.1	28.3931	23.7297	24.3836	0.966757	1.13626	1.03254	1.41247	4.83706	AT2G05920.1 | Symbols: | Subtilase family protein | chr2:2269831-2272207 REVERSE LENGTH=754
Eucgr.A02601.1	13.8953	16.7903	20.1941	1.46017	1.99923	1.27884	1.17858	2.97162	AT3G52500.1 | Symbols: | Eukaryotic aspartyl protease family protein | chr3:19465644-19467053 REVERSE LENGTH=469
Eucgr.H03959.1	5.75556	5.55101	6.62059	0.0666616	0.0670094	0.0282185	0.0668734	0.605271	AT3G06840.1 | Symbols: | unknown protein; BEST Arabidopsis thaliana protein match is: unknown protein (TAIR:AT5G49170.1); Has 33 Blast hits to 33 proteins in 9 species: Archae - 0; Bacteria - 0; Metazoa - 0; Fungi - 0; Plants - 33; Viruses - 0; Other Eukaryotes - 0 (source: NCBI BLink). | chr3:2156930-2157624 FORWARD LENGTH=187
Eucgr.J01982.1	0.152712	0.328869	0.137001	8.64909	6.44821	5.67492	4.24188	13.0291	AT5G59720.1 | Symbols: HSP18.2 | heat shock protein 18.2 | chr5:24062632-24063117 FORWARD LENGTH=161
Eucgr.B00943.1	5.73304	3.09674	5.55061	0.428647	0.377023	0.453625	0.215004	0.309591	AT1G73630.1 | Symbols: | EF hand calcium-binding protein family | chr1:27684748-27685239 FORWARD LENGTH=163
Eucgr.L03214.1	27.5853	35.9464	10.5127	888.006	499.808	783.677	501.206	1002.76	AT1G53540.1 | Symbols: | HSP20-like chaperones superfamily protein | chr1:19980510-19980983 FORWARD LENGTH=157
Eucgr.E00433.1	3.46197	6.38625	0.216684	295.936	193.698	217.409	185.033	165.892	AT5G51440.1 | Symbols: | HSP20-like chaperones superfamily protein | chr5:20891242-20892013 FORWARD LENGTH=210
Eucgr.D02594.1	44.1152	54.2918	32.3946	100.983	112.305	116.069	112.809	123.736	AT5G45410.3 | Symbols: | unknown protein; FUNCTIONS IN: molecular_function unknown; INVOLVED IN: biological_process unknown; LOCATED IN: cellular_component unknown; EXPRESSED IN: 24 plant structures; EXPRESSED DURING: 15 growth stages; BEST Arabidopsis thaliana protein match is: unknown protein (TAIR:AT4G25030.2); Has 124 Blast hits to 124 proteins in 34 species: Archae - 2; Bacteria - 31; Metazo…
Eucgr.A02029.1	8.28141	5.59014	8.23753	1.20686	0.827154	0.8592	0.953883	1.44899	AT1G06660.1 | Symbols: | unknown protein; BEST Arabidopsis thaliana protein match is: unknown protein (TAIR:AT2G30820.2); Has 166 Blast hits to 144 proteins in 35 species: Archae - 0; Bacteria - 17; Metazoa - 13; Fungi - 20; Plants - 104; Viruses - 0; Other Eukaryotes - 12 (source: NCBI BLink). | chr1:2037461-2040148 REVERSE LENGTH=481
Eucgr.J02137.1	2.72067	2.7853	1.90524	27.9897	22.2646	34.1183	18.7843	15.9122	AT5G15070.1 | Symbols: | Phosphoglycerate mutase-like family protein | chr5:4876898-4885615 FORWARD LENGTH=1049
Eucgr.A02352.1	1.3298	1.03759	1.5042	0.0545763	0.054861	0.0693079	0.0912495	0.157671	AT2G41790.1 | Symbols: | Insulinase (Peptidase family M16) family protein | chr2:17429453-17436110 REVERSE LENGTH=970
Eucgr.K00185.1	18.0927	19.2924	16.9247	65.147	59.4033	64.2231	52.5405	59.9607	AT5G51820.1 | Symbols: PGM, ATPGMP, PGM1, STF1 | phosphoglucomutase | chr5:21063531-21067933 REVERSE LENGTH=623
Eucgr.F03196.1	0.85994	2.17525	1.24905	292.727	174.19	307.061	168.705	38.2875	AT1G17180.1 | Symbols: ATGSTU25, GSTU25 | glutathione S-transferase TAU 25 | chr1:5872208-5872958 FORWARD LENGTH=221
Eucgr.F02300.1	8.52288	18.0322	19.3968	0.621027	0.73777	0.836456	1.35927	1.67765	AT3G16150.1 | Symbols: | N-terminal nucleophile aminohydrolases (Ntn hydrolases) superfamily protein | chr3:5471794-5473033 FORWARD LENGTH=325
Eucgr.G01537.1	0.312077	0.358435	0.587939	0	0	0	0	0	AT5G42650.1 | Symbols: AOS, CYP74A, DDE2 | allene oxide synthase | chr5:17097803-17099359 REVERSE LENGTH=518
Eucgr.F02235.1	1.60919	2.28544	0.884807	18.4401	14.6616	18.3635	16.3195	11.554	AT5G48570.1 | Symbols: ROF2, ATFKBP65, FKBP65 | FKBP-type peptidyl-prolyl cis-trans isomerase family protein | chr5:19690746-19693656 REVERSE LENGTH=578
Eucgr.G01241.1	0.351634	0.9676	0	11.6726	8.50819	13.7696	11.8392	9.49796	AT3G18990.1 | Symbols: VRN1, REM39 | AP2/B3-like transcriptional factor family protein | chr3:6549077-6551568 REVERSE LENGTH=341
Eucgr.C00370.2	56.5024	69.531	45.3961	230.718	195.149	242.861	189.702	274.04	AT5G58070.1 | Symbols: ATTIL, TIL | temperature-induced lipocalin | chr5:23500512-23501156 REVERSE LENGTH=186
Eucgr.J03029.1	17.1938	10.2413	16.1205	0.750201	1.39787	1.08437	1.50517	2.28061	AT3G15550.1 | Symbols: | unknown protein; Has 25732 Blast hits to 16979 proteins in 961 species: Archae - 144; Bacteria - 1801; Metazoa - 12681; Fungi - 1868; Plants - 912; Viruses - 94; Other Eukaryotes - 8232 (source: NCBI BLink). | chr3:5267351-5270095 FORWARD LENGTH=729
Eucgr.G03200.1	140.048	108.198	222.561	11.3701	8.76647	6.21232	12.0098	15.5969	AT5G07050.1 | Symbols: | nodulin MtN21 /EamA-like transporter family protein | chr5:2191533-2193416 REVERSE LENGTH=402
Eucgr.J01977.1	0.21261	0.38155	0.524525	9.4325	7.11128	10.0671	7.08008	19.2576	AT5G59720.1 | Symbols: HSP18.2 | heat shock protein 18.2 | chr5:24062632-24063117 FORWARD LENGTH=161
Eucgr.J00976.1	3.1746	4.45644	6.18122	0.554935	0.780962	0.732915	0.697728	0.934444	AT1G22360.1 | Symbols: AtUGT85A2, UGT85A2 | UDP-glucosyl transferase 85A2 | chr1:7895068-7897527 REVERSE LENGTH=481
Eucgr.E00158.1	3.60051	3.96304	1.93806	13.9723	11.9954	15.0263	16.315	17.5804	AT1G01730.1 | Symbols: | unknown protein; FUNCTIONS IN: molecular_function unknown; INVOLVED IN: biological_process unknown; LOCATED IN: chloroplast; EXPRESSED IN: 23 plant structures; EXPRESSED DURING: 13 growth stages; Has 42 Blast hits to 42 proteins in 17 species: Archae - 0; Bacteria - 2; Metazoa - 5; Fungi - 1; Plants - 34; Viruses - 0; Other Eukaryotes - 0 (source: NCBI BLink). | chr1:2710…
Eucgr.K01314.2	2.15916	5.15352	0.225986	222.003	165.096	191.316	124.8	132.764	AT3G08590.2 | Symbols: | Phosphoglycerate mutase, 2,3-bisphosphoglycerate-independent | chr3:2608683-2611237 REVERSE LENGTH=560
Eucgr.L03290.1	4.36396	5.25339	5.52603	0.0911356	0.146578	0.154314	0.20723	0.812443	AT2G05920.1 | Symbols: | Subtilase family protein | chr2:2269831-2272207 REVERSE LENGTH=754
Eucgr.G03362.1	3.29023	3.92003	2.33679	9.98598	10.1682	9.58642	12.7078	12.9961	AT3G63520.1 | Symbols: CCD1, ATCCD1, ATNCED1, NCED1 | carotenoid cleavage dioxygenase 1 | chr3:23452940-23455896 FORWARD LENGTH=538
Eucgr.J00827.1	0.0491038	0.0352487	0.022026	0.903849	2.16658	0.954883	0.976469	0.758819	AT5G13000.1 | Symbols: ATGSL12, gsl12 | glucan synthase-like 12 | chr5:4110445-4121202 REVERSE LENGTH=1955
Eucgr.H01544.1	4.65629	3.02245	1.42204	72.0077	47.6132	61.9923	52.1604	36.8203	AT4G02980.1 | Symbols: ABP1, ABP | endoplasmic reticulum auxin binding protein 1 | chr4:1319902-1321449 REVERSE LENGTH=198
Eucgr.A02381.1	3.45818	7.61005	2.41581	172.849	100.162	173.747	91.1726	101.551	AT5G12840.3 | Symbols: HAP2A, ATHAP2A, NF-YA1 | nuclear factor Y, subunit A1 | chr5:4051147-4052961 REVERSE LENGTH=272
Eucgr.A00475.1	47.0067	38.0002	35.4604	8.62078	7.68546	11.7073	7.61769	12.1066	AT1G47530.1 | Symbols: | MATE efflux family protein | chr1:17451724-17454110 FORWARD LENGTH=484
Eucgr.C01569.4	118.736	159.208	62.9098	994.959	1599	1017.57	1362.02	677.881	AT5G25560.2 | Symbols: | CHY-type/CTCHY-type/RING-type Zinc finger protein | chr5:8899486-8901453 FORWARD LENGTH=328
Eucgr.I00519.1	30.6498	36.8382	26.7059	3.84785	5.28965	4.06767	5.80055	10.8504	AT4G39980.1 | Symbols: DHS1 | 3-deoxy-D-arabino-heptulosonate 7-phosphate synthase 1 | chr4:18539654-18541832 FORWARD LENGTH=525
Eucgr.F03317.1	5.92851	9.5128	8.38459	99.4144	70.3502	56.7424	61.2912	61.0286	No hits found
Eucgr.D00426.1	10.8203	8.15861	14.3349	0.277117	0.437741	0.33516	0.450091	1.33977	AT5G45700.1 | Symbols: | Haloacid dehalogenase-like hydrolase (HAD) superfamily protein | chr5:18537378-18538196 FORWARD LENGTH=272
Eucgr.L02233.1	1.30016	1.82773	0.729	41.4718	43.2302	33.076	29.2405	118.398	No hits found
Eucgr.L03244.1	0.0548983	0.197041	0.0985008	279.833	74.9072	199.883	63.665	2.99422	AT1G56600.1 | Symbols: AtGolS2, GolS2 | galactinol synthase 2 | chr1:21207620-21209291 FORWARD LENGTH=335
Eucgr.B00226.1	5.61083	19.4499	3.44177	90.173	92.9186	112.252	102.388	162.539	AT3G48240.1 | Symbols: | Octicosapeptide/Phox/Bem1p family protein | chr3:17867381-17868007 FORWARD LENGTH=180
Eucgr.J01964.1	12.8377	18.1915	9.92153	145.207	94.8663	143.231	111.04	251.884	AT5G59720.1 | Symbols: HSP18.2 | heat shock protein 18.2 | chr5:24062632-24063117 FORWARD LENGTH=161
Eucgr.C03457.2	0.0928909	0.186707	0.233336	2.385	2.96155	4.48377	2.39258	2.35949	AT2G26150.2 | Symbols: ATHSFA2, HSFA2 | heat shock transcription factor A2 | chr2:11136052-11137217 FORWARD LENGTH=290
Eucgr.G03118.1	6.14595	7.46382	2.94565	47.2061	38.3054	50.9325	43.1307	33.324	No hits found
Eucgr.I02689.1	22.5791	27.5311	15.0067	218.237	169.466	229.468	162.075	136.901	AT1G80670.1 | Symbols: | Transducin/WD40 repeat-like superfamily protein | chr1:30320809-30323543 REVERSE LENGTH=349
Eucgr.F01661.1	0.110658	0.222418	0.119128	2.82029	2.184	2.14009	2.38914	1.3278	AT4G34860.2 | Symbols: | Plant neutral invertase family protein | chr4:16609955-16612019 REVERSE LENGTH=571
Eucgr.B03947.1	3.08729	4.26667	5.04753	0.653659	0.821337	0.599516	0.8561	0.921733	AT1G60060.1 | Symbols: | Serine/threonine-protein kinase WNK (With No Lysine)-related | chr1:22139282-22141585 FORWARD LENGTH=386
Eucgr.K03244.2	36.5687	36.8742	15.0578	382.434	365.175	338.687	254.165	266.197	AT3G53420.2 | Symbols: PIP2A, PIP2, PIP2;1 | plasma membrane intrinsic protein 2A | chr3:19803906-19805454 REVERSE LENGTH=287
Eucgr.C01031.1	1.55143	6.14945	0.484111	476.524	239.249	364.459	296.549	156.41	AT1G52240.2 | Symbols: ATROPGEF11, ROPGEF11, PIRF1 | RHO guanyl-nucleotide exchange factor 11 | chr1:19458844-19459235 REVERSE LENGTH=94
Eucgr.A00213.1	24.8138	26.5243	26.4525	2.93122	3.1898	2.59546	3.02146	7.7691	AT1G05805.1 | Symbols: | basic helix-loop-helix (bHLH) DNA-binding superfamily protein | chr1:1744843-1747427 FORWARD LENGTH=362
Eucgr.H02320.1	0.515602	0.772425	0.603336	3.53386	4.8073	3.97716	3.01439	4.06977	AT5G65890.1 | Symbols: ACR1 | ACT domain repeat 1 | chr5:26355701-26357721 FORWARD LENGTH=477
Eucgr.C03456.1	0.0419585	0.135538	0.0941046	2.67344	3.10542	4.17468	2.2515	1.45481	AT2G26150.1 | Symbols: ATHSFA2, HSFA2 | heat shock transcription factor A2 | chr2:11135856-11137217 FORWARD LENGTH=345
Eucgr.F01693.1	2.85354	9.95192	2.1975	75.1105	63.1622	107.362	82.6425	66.3863	AT1G60420.1 | Symbols: | DC1 domain-containing protein | chr1:22261978-22264243 FORWARD LENGTH=578
Eucgr.C03431.1	2.62065	3.62478	0.573425	18.523	20.6514	23.2419	26.8942	18.3772	AT2G26150.1 | Symbols: ATHSFA2, HSFA2 | heat shock transcription factor A2 | chr2:11135856-11137217 FORWARD LENGTH=345
Eucgr.L03270.1	0.53802	0.531042	0.181001	742.809	199.163	559.168	232.66	3.61563	AT4G33467.2 | Symbols: | unknown protein; Has 25 Blast hits to 25 proteins in 9 species: Archae - 0; Bacteria - 0; Metazoa - 0; Fungi - 0; Plants - 25; Viruses - 0; Other Eukaryotes - 0 (source: NCBI BLink). | chr4:16101691-16102084 REVERSE LENGTH=101
Eucgr.D00956.1	20.2837	15.9955	16.3379	116.859	83.8105	123.172	88.9579	84.5111	AT5G47810.1 | Symbols: PFK2 | phosphofructokinase 2 | chr5:19356569-19357989 REVERSE LENGTH=444
Eucgr.K01344.1	3.63086	10.728	2.00674	109.368	118.121	146.092	131.676	77.293	AT3G12750.1 | Symbols: ZIP1 | zinc transporter 1 precursor | chr3:4051950-4053156 REVERSE LENGTH=355
Eucgr.J02500.1	3.86558	8.02299	5.84264	36.9251	29.7022	37.9772	37.2679	29.2679	AT4G35750.1 | Symbols: | SEC14 cytosolic factor family protein / phosphoglyceride transfer family protein | chr4:16940865-16941674 REVERSE LENGTH=202
Eucgr.B00580.1	5.92649	8.48948	9.08382	0.476642	0.983476	0.679636	1.39253	1.05606	AT5G07990.1 | Symbols: TT7, CYP75B1, D501 | Cytochrome P450 superfamily protein | chr5:2560437-2562859 FORWARD LENGTH=513
Eucgr.D01874.3	8.04475	8.53063	6.67967	39.2846	30.1392	43.1469	29.7384	27.0921	AT1G12800.1 | Symbols: | Nucleic acid-binding, OB-fold-like protein | chr1:4361778-4365189 REVERSE LENGTH=767
Eucgr.B01090.1	32.699	22.4905	30.1327	8.58823	7.89739	8.10921	7.91736	7.42657	AT5G26340.1 | Symbols: MSS1, STP13, ATSTP13 | Major facilitator superfamily protein | chr5:9243851-9246994 REVERSE LENGTH=526
Eucgr.B00670.1	6.68777	4.44301	6.05743	0.40973	0.396614	0.449666	0.436405	1.13987	AT1G18550.1 | Symbols: | ATP binding microtubule motor family protein | chr1:6381656-6384340 REVERSE LENGTH=725
Eucgr.D01381.1	19.8056	16.1352	16.8005	1.64279	1.46529	1.9393	1.91881	4.85107	AT4G05520.1 | Symbols: ATEHD2, EHD2 | EPS15 homology domain 2 | chr4:2804522-2807833 FORWARD LENGTH=546
Eucgr.L02712.1	9.28071	27.7485	0.152769	304.366	330.272	534.96	512.785	448.001	No hits found
Eucgr.G01414.1	0.0301446	0.021639	0.0540866	1.90647	0.743684	1.80677	1.10375	2.79501	AT4G34131.1 | Symbols: UGT73B3 | UDP-glucosyl transferase 73B3 | chr4:16343268-16344713 REVERSE LENGTH=481
Eucgr.C00553.1	0	0.105861	0.06615	7.72589	3.14846	6.83551	3.0257	2.70025	AT4G32900.2 | Symbols: | Peptidyl-tRNA hydrolase II (PTH2) family protein | chr4:15878944-15880979 REVERSE LENGTH=193
Eucgr.J01506.1	20.0209	14.9421	24.6134	2.19983	2.36208	2.92061	2.84212	1.4444	AT1G67035.2 | Symbols: | unknown protein; FUNCTIONS IN: molecular_function unknown; INVOLVED IN: biological_process unknown; LOCATED IN: cellular_component unknown; BEST Arabidopsis thaliana protein match is: unknown protein (TAIR:AT5G38300.1). | chr1:25018173-25018862 FORWARD LENGTH=229
Eucgr.K00957.1	1.62505	1.82457	0.63548	17.5422	14.2335	20.1461	10.5482	15.1616	AT5G54160.1 | Symbols: ATOMT1, OMT1 | O-methyltransferase 1 | chr5:21982075-21984167 FORWARD LENGTH=363
Eucgr.G02490.2	67.2209	48.5183	65.2306	11.218	5.8765	6.52776	4.75506	8.47718	AT1G69530.2 | Symbols: ATEXPA1, EXP1, AT-EXP1, ATEXP1, ATHEXP ALPHA 1.2, EXPA1 | expansin A1 | chr1:26142034-26143051 FORWARD LENGTH=250
Eucgr.C02666.1	13.7561	12.5296	9.09454	71.43	62.2214	70.0744	46.7047	55.4258	AT2G25140.1 | Symbols: HSP98.7, CLPB-M, CLPB4 | casein lytic proteinase B4 | chr2:10697877-10701998 REVERSE LENGTH=964
Eucgr.A02615.1	0.356261	0.568308	0.710242	0	0.0375605	0	0	0	AT3G51680.1 | Symbols: | NAD(P)-binding Rossmann-fold superfamily protein | chr3:19173622-19174667 REVERSE LENGTH=303
Eucgr.H04329.1	20.5603	49.0927	5.62877	361.594	338.385	309.372	377.718	285.46	AT3G04720.1 | Symbols: PR4, HEL, PR-4 | pathogenesis-related 4 | chr3:1285691-1286531 REVERSE LENGTH=212
Eucgr.J01966.1	1.73119	2.19547	0.207078	27.3447	23.2164	22.551	23.2422	44.1982	AT1G53540.1 | Symbols: | HSP20-like chaperones superfamily protein | chr1:19980510-19980983 FORWARD LENGTH=157
Eucgr.H02966.1	29.5768	17.797	26.7047	0.872464	1.75403	0.782093	1.73331	3.30426	No hits found
Eucgr.L03261.1	1.70059	1.78753	0.817304	47.4126	28.2963	27.3265	19.9762	75.6689	AT5G59720.1 | Symbols: HSP18.2 | heat shock protein 18.2 | chr5:24062632-24063117 FORWARD LENGTH=161
Eucgr.G02781.1	0.147955	0.212417	0.132734	80.6546	44.9249	77.1516	42.4986	3.74664	AT5G07330.1 | Symbols: | unknown protein; FUNCTIONS IN: molecular_function unknown; INVOLVED IN: biological_process unknown; LOCATED IN: mitochondrion; BEST Arabidopsis thaliana protein match is: unknown protein (TAIR:AT1G63060.1); Has 1807 Blast hits to 1807 proteins in 277 species: Archae - 0; Bacteria - 0; Metazoa - 736; Fungi - 347; Plants - 385; Viruses - 0; Other Eukaryotes - 339 (source: N…
Eucgr.L01908.1	17.6221	54.4688	1.42592	346.71	389.371	379.023	516.188	360.922	AT2G37870.1 | Symbols: | Bifunctional inhibitor/lipid-transfer protein/seed storage 2S albumin superfamily protein | chr2:15859280-15859723 FORWARD LENGTH=115
Eucgr.J00733.1	64.4838	38.6378	71.6618	2.77554	4.80503	2.67618	4.74372	8.27311	AT3G20060.1 | Symbols: UBC19 | ubiquitin-conjugating enzyme19 | chr3:7002927-7004283 REVERSE LENGTH=181
Eucgr.K02951.1	13.1325	5.10117	12.6099	0.221627	0.653499	0.287705	0.56324	0.804928	AT3G51740.1 | Symbols: IMK2 | inflorescence meristem receptor-like kinase 2 | chr3:19189248-19191842 FORWARD LENGTH=836
Eucgr.C03714.1	6.81807	3.69146	5.52052	1.14537	1.15134	0.969689	1.31315	1.28307	AT5G56580.1 | Symbols: ATMKK6, ANQ1, MKK6 | MAP kinase kinase 6 | chr5:22904851-22906620 REVERSE LENGTH=356
Eucgr.K02872.1	0	0	0	1.88657	2.39547	1.93346	1.85936	0.655678	No hits found
Eucgr.D00295.1	26.9281	39.793	21.1456	246.263	204.537	176.908	214.063	154.796	AT1G30070.1 | Symbols: | SGS domain-containing protein | chr1:10546794-10548072 REVERSE LENGTH=222
Eucgr.G02055.1	35.6612	131.68	5.0829	722.195	743.735	947.125	1159.47	857.828	AT2G37870.1 | Symbols: | Bifunctional inhibitor/lipid-transfer protein/seed storage 2S albumin superfamily protein | chr2:15859280-15859723 FORWARD LENGTH=115
Eucgr.H03019.1	11.3933	5.51653	11.2366	0.618567	0.91856	0.630808	0.714553	1.49694	AT4G14330.1 | Symbols: | P-loop containing nucleoside triphosphate hydrolases superfamily protein | chr4:8244228-8247286 FORWARD LENGTH=869
Eucgr.I01368.1	4.16677	6.07991	3.00514	135.888	92.2534	127.864	83.9341	39.4895	AT4G38810.2 | Symbols: | Calcium-binding EF-hand family protein | chr4:18115607-18118860 REVERSE LENGTH=375
Eucgr.I02204.1	3.30287	3.77695	3.10089	12.9059	16.3259	15.254	15.4684	10.9821	AT2G33620.4 | Symbols: | AT hook motif DNA-binding family protein | chr2:14234749-14236563 FORWARD LENGTH=351
Eucgr.G01464.1	0.103978	0.335878	0.0466403	19.8262	6.65964	16.1204	8.23791	8.14206	No hits found
Eucgr.D02228.1	37.3069	14.6941	29.5163	1.16737	2.15134	1.07067	1.59397	3.18183	AT3G03050.1 | Symbols: CSLD3, KJK, ATCSLD3 | cellulose synthase-like D3 | chr3:687873-691629 FORWARD LENGTH=1145
Eucgr.F03665.1	0.469127	0.738278	0.98741	0	0	0.0144195	0.0227814	0.042176	AT5G59810.1 | Symbols: ATSBT5.4, SBT5.4 | Subtilase family protein | chr5:24096895-24100387 REVERSE LENGTH=778
Eucgr.H00474.1	1.60212	3.52208	0.389267	13.3588	13.2068	14.484	20.0386	15.2918	AT1G60710.1 | Symbols: ATB2 | NAD(P)-linked oxidoreductase superfamily protein | chr1:22355073-22356627 REVERSE LENGTH=345
Eucgr.F03820.1	2.78313	6.34236	36.263	1.60546	1.76055	1.92408	1.68725	2.27177	AT1G77380.1 | Symbols: AAP3, ATAAP3 | amino acid permease 3 | chr1:29075201-29077252 REVERSE LENGTH=476
Eucgr.C02893.1	23.8331	8.85956	18.5496	2.12984	2.58552	2.26627	1.96147	3.48725	AT4G32730.2 | Symbols: PC-MYB1, MYB3R-1, ATMYB3R-1, ATMYB3R1 | Homeodomain-like protein | chr4:15791039-15795643 FORWARD LENGTH=995
Eucgr.H03386.1	0.131949	0.568308	0.0591869	64.1443	34.1801	66.9067	45.1894	12.5427	No hits found
Eucgr.H00953.1	8.73526	11.401	8.20827	26.9856	22.1466	24.7779	25.5673	26.0141	AT5G42150.1 | Symbols: | Glutathione S-transferase family protein | chr5:16846247-16847909 FORWARD LENGTH=315
Eucgr.H01151.1	107.32	145.055	94.2403	644.906	548.022	526.159	547.364	429.409	AT2G47710.1 | Symbols: | Adenine nucleotide alpha hydrolases-like superfamily protein | chr2:19555045-19555956 REVERSE LENGTH=162
Eucgr.I02057.1	0	0	0	1.42669	0.478043	1.49544	0.726969	1.0094	AT3G30210.1 | Symbols: ATMYB121, MYB121 | myb domain protein 121 | chr3:11838567-11840313 FORWARD LENGTH=276
Eucgr.B03207.1	4.493	2.66128	3.50214	0.139054	0.209669	0.0981045	0.278991	0.554767	AT1G26760.1 | Symbols: ATXR1, SDG35 | SET domain protein 35 | chr1:9248304-9249941 REVERSE LENGTH=545
Eucgr.J02951.1	0.400234	0.359131	0.688195	0	0	0	0.0210555	0.0259872	AT2G26490.1 | Symbols: | Transducin/WD40 repeat-like superfamily protein | chr2:11268035-11269432 FORWARD LENGTH=465
Eucgr.C00382.1	11.7484	12.9286	10.8232	39.6142	38.24	34.4563	36.9565	30.5055	AT5G58200.2 | Symbols: | Calcineurin-like metallo-phosphoesterase superfamily protein | chr5:23549605-23551972 FORWARD LENGTH=309
Eucgr.D00534.1	0	0	0	0.899657	0.825711	1.2584	0.706316	0.290585	AT5G45910.1 | Symbols: | GDSL-like Lipase/Acylhydrolase superfamily protein | chr5:18620420-18622264 REVERSE LENGTH=372
Eucgr.H04427.1	50.8645	55.3197	43.5765	0.524849	1.11849	0.586538	1.3198	13.9326	AT3G06350.1 | Symbols: EMB3004, MEE32 | dehydroquinate dehydratase, putative / shikimate dehydrogenase, putative | chr3:1924536-1927701 REVERSE LENGTH=603
Eucgr.G03004.1	15.6568	7.91732	13.0004	0.541902	0.990417	0.361466	0.889566	1.50456	AT5G05940.1 | Symbols: ATROPGEF5, ROPGEF5 | ROP guanine nucleotide exchange factor 5 | chr5:1786028-1788363 FORWARD LENGTH=611
Eucgr.J01269.1	8.02051	5.04041	7.80157	1.10929	1.19871	0.845231	1.42811	1.62527	AT3G52110.2 | Symbols: | unknown protein; FUNCTIONS IN: molecular_function unknown; INVOLVED IN: biological_process unknown; LOCATED IN: cellular_component unknown; EXPRESSED IN: 20 plant structures; EXPRESSED DURING: 11 growth stages. | chr3:19323925-19325632 REVERSE LENGTH=334
Eucgr.H02887.1	5.31579	4.99799	4.09503	37.7971	21.574	35.0704	19.4602	30.1185	AT4G22340.1 | Symbols: CDS2 | cytidinediphosphate diacylglycerol synthase 2 | chr4:11800150-11802549 REVERSE LENGTH=423
Eucgr.D01599.2	0.961376	0.846959	1.38518	0.151247	0.165858	0.15133	0.128739	0.21564	AT5G36930.2 | Symbols: | Disease resistance protein (TIR-NBS-LRR class) family | chr5:14567771-14571916 REVERSE LENGTH=1191
Eucgr.G02722.2	4.65188	8.83668	5.70634	71.7514	52.7581	66.5879	48.4058	39.525	AT5G04520.1 | Symbols: | Protein of unknown function DUF455 | chr5:1290012-1291063 REVERSE LENGTH=291
Eucgr.A02790.1	6.82379	23.7048	16.4522	1398.81	583.896	1698.09	647.251	272.456	AT5G52300.2 | Symbols: RD29B, LTI65 | CAP160 protein | chr5:21237205-21239404 FORWARD LENGTH=618
Eucgr.J01972.1	5.20281	6.93604	4.47703	85.5945	42.7686	69.7505	32.5099	108.667	AT5G59720.1 | Symbols: HSP18.2 | heat shock protein 18.2 | chr5:24062632-24063117 FORWARD LENGTH=161
Eucgr.L00249.1	0.267246	0.465898	0.274002	280.159	61.8376	208.874	52.3728	1.24937	AT1G56600.1 | Symbols: AtGolS2, GolS2 | galactinol synthase 2 | chr1:21207620-21209291 FORWARD LENGTH=335
Eucgr.A02926.1	0.103028	0.0739579	0	4.08462	6.1589	4.61082	5.33339	1.12386	AT5G07490.1 | Symbols: | unknown protein; BEST Arabidopsis thaliana protein match is: unknown protein (TAIR:AT5G61630.1); Has 50 Blast hits to 50 proteins in 9 species: Archae - 0; Bacteria - 0; Metazoa - 0; Fungi - 0; Plants - 50; Viruses - 0; Other Eukaryotes - 0 (source: NCBI BLink). | chr5:2370248-2371003 FORWARD LENGTH=149
Eucgr.J01009.1	0.0523812	0.0188007	0	3.60948	3.5289	4.03958	2.94305	0.612201	AT5G65550.1 | Symbols: | UDP-Glycosyltransferase superfamily protein | chr5:26198410-26199810 REVERSE LENGTH=466
Eucgr.I01495.1	1.57835	14.0853	7.56256	1562.71	938.24	1485.7	880.368	92.1222	AT3G12500.1 | Symbols: ATHCHIB, PR3, PR-3, CHI-B, B-CHI, HCHIB | basic chitinase | chr3:3962501-3963984 REVERSE LENGTH=335
Eucgr.J01978.1	1.9479	1.51481	0.582501	36.3911	32.1143	25.4259	20.9049	71.3333	AT1G53540.1 | Symbols: | HSP20-like chaperones superfamily protein | chr1:19980510-19980983 FORWARD LENGTH=157
Eucgr.I02087.1	11.75	16.2528	1.71601	68.1696	58.7465	59.8662	61.1163	57.4251	AT5G26667.1 | Symbols: PYR6 | P-loop containing nucleoside triphosphate hydrolases superfamily protein | chr5:9276659-9277788 FORWARD LENGTH=208
Eucgr.H02498.1	14.1818	27.418	11.708	195.874	144.996	211.558	168.878	130.52	AT1G59960.1 | Symbols: | NAD(P)-linked oxidoreductase superfamily protein | chr1:22071410-22073067 REVERSE LENGTH=326
Eucgr.A00199.1	9.08594	4.56262	7.79249	0.429482	0.5233	0.506846	0.452606	1.23541	AT3G58650.1 | Symbols: | unknown protein; FUNCTIONS IN: molecular_function unknown; INVOLVED IN: biological_process unknown; LOCATED IN: plasma membrane; EXPRESSED IN: 14 plant structures; EXPRESSED DURING: 8 growth stages; BEST Arabidopsis thaliana protein match is: unknown protein (TAIR:AT5G26910.1); Has 2350 Blast hits to 1412 proteins in 248 species: Archae - 0; Bacteria - 487; Metazoa - 577;…
Eucgr.H01945.1	7.05291	6.77971	4.60168	62.6847	60.8486	84.7493	52.3567	31.2672	AT3G50380.1 | Symbols: | Protein of unknown function (DUF1162) | chr3:18686527-18700533 REVERSE LENGTH=3072
Eucgr.D01410.1	25.1778	28.3096	23.6952	0.434195	1.17155	0.541722	1.34493	6.86615	AT3G07880.1 | Symbols: SCN1 | Immunoglobulin E-set superfamily protein | chr3:2514175-2515544 FORWARD LENGTH=240
Eucgr.H04153.1	7.20506	8.96215	6.62082	33.0696	24.8002	24.5006	21.8955	31.0924	AT3G17611.1 | Symbols: ATRBL14, RBL14 | RHOMBOID-like protein 14 | chr3:6024946-6026173 FORWARD LENGTH=334
Eucgr.H05057.1	1.46514	1.17795	0.28917	6.38952	5.11604	5.54999	5.47563	5.89056	AT5G08460.1 | Symbols: | GDSL-like Lipase/Acylhydrolase superfamily protein | chr5:2733220-2735351 FORWARD LENGTH=385
Eucgr.A01561.1	18.0626	18.1265	22.1116	6.07304	4.78633	5.16568	5.81584	7.2016	AT4G12080.1 | Symbols: AHL1, ATAHL1 | AT-hook motif nuclear-localized protein 1 | chr4:7239466-7241246 FORWARD LENGTH=356
Eucgr.D00606.1	211.097	378.896	98.2023	3459.59	4247.48	3331.86	5032.89	1487.24	AT1G28330.4 | Symbols: | dormancy-associated protein-like 1 | chr1:9934134-9935216 REVERSE LENGTH=125
Eucgr.B02031.1	80.2438	75.2566	80.865	15.9266	18.6146	16.4547	19.2087	33.1554	AT1G54690.1 | Symbols: HTA3, H2AXB, G-H2AX, GAMMA-H2AX | gamma histone variant H2AX | chr1:20414607-20415206 REVERSE LENGTH=142
Eucgr.F03086.1	0.227911	0.210348	0	16.0737	16.1884	12.8537	9.88656	5.42886	AT4G26270.1 | Symbols: PFK3 | phosphofructokinase 3 | chr4:13301094-13304030 REVERSE LENGTH=489
Eucgr.J01066.1	33.2062	49.6558	30.8635	812.098	807.666	908.274	610.249	159.864	AT2G39130.1 | Symbols: | Transmembrane amino acid transporter family protein | chr2:16323171-16326744 REVERSE LENGTH=550
Eucgr.H03018.1	12.1939	6.97459	7.98899	1.91367	1.9664	1.83616	1.76332	2.83158	AT4G14310.1 | Symbols: | Transducin/WD40 repeat-like superfamily protein | chr4:8237137-8240324 REVERSE LENGTH=893
Eucgr.H05078.2	4.30111	4.84638	3.13117	14.0935	11.1062	17.3695	13.1757	17.1821	AT5G08740.1 | Symbols: NDC1 | NAD(P)H dehydrogenase C1 | chr5:2848752-2851323 REVERSE LENGTH=519
Eucgr.G02190.1	0.407278	0.994027	0.219226	97.1883	54.9536	87.8796	60.1644	12.4395	No hits found
Eucgr.G01510.1	1.62066	2.01652	1.50239	10.4027	8.49204	13.8439	11.1974	6.80485	AT2G37710.1 | Symbols: RLK | receptor lectin kinase | chr2:15814934-15816961 REVERSE LENGTH=675
Eucgr.C03198.1	1.66285	0.689444	1.196	0.108251	0.108816	0.0916473	0.0904958	0.201046	AT3G43210.1 | Symbols: TES, ATNACK2, NACK2 | ATP binding microtubule motor family protein | chr3:15191429-15196021 FORWARD LENGTH=938
Eucgr.I01145.1	23.9714	41.0548	39.9957	260.988	241.821	299.018	233.441	201.239	AT4G34000.2 | Symbols: ABF3, DPBF5 | abscisic acid responsive elements-binding factor 3 | chr4:16296008-16297971 FORWARD LENGTH=454
Eucgr.F03122.1	6.83029	8.0451	8.43268	1.03597	1.76422	1.45491	1.76064	2.52513	AT3G13690.1 | Symbols: | Protein kinase protein with adenine nucleotide alpha hydrolases-like domain | chr3:4486920-4490011 FORWARD LENGTH=753
Eucgr.I02678.1	5.8294	7.1261	7.39845	34.0839	27.9332	35.4466	27.6763	25.3152	AT4G33500.1 | Symbols: | Protein phosphatase 2C family protein | chr4:16112835-16116243 REVERSE LENGTH=724
Eucgr.J00637.2	12.6606	16.6087	11.7566	38.8578	32.2811	37.1578	41.5987	36.1126	AT2G41070.2 | Symbols: EEL, ATBZIP12, DPBF4 | Basic-leucine zipper (bZIP) transcription factor family protein | chr2:17131249-17132208 FORWARD LENGTH=262
Eucgr.C01078.1	20.3699	9.86538	18.2405	0.248792	0.785998	0.346038	0.701209	1.61355	AT4G13370.1 | Symbols: | Plant protein of unknown function (DUF936) | chr4:7777916-7780334 REVERSE LENGTH=673
Eucgr.I01727.1	6.89324	6.38306	7.28755	0.0483779	0.243152	0.0819153	0.388253	1.19798	AT5G14450.1 | Symbols: | GDSL-like Lipase/Acylhydrolase superfamily protein | chr5:4658488-4660034 FORWARD LENGTH=389
Eucgr.A01002.1	11.1074	6.73035	10.9119	0.93685	1.04192	1.06316	0.986485	2.23765	AT4G01730.1 | Symbols: | DHHC-type zinc finger family protein | chr4:749574-752034 FORWARD LENGTH=508
Eucgr.I01669.1	1.30172	4.98363	2.91951	67.6634	72.5453	85.7194	75.9865	34.2479	AT3G27250.1 | Symbols: | unknown protein; BEST Arabidopsis thaliana protein match is: unknown protein (TAIR:AT5G40800.1); Has 104 Blast hits to 104 proteins in 13 species: Archae - 0; Bacteria - 0; Metazoa - 0; Fungi - 0; Plants - 104; Viruses - 0; Other Eukaryotes - 0 (source: NCBI BLink). | chr3:10061633-10062481 FORWARD LENGTH=282
Eucgr.E02817.1	1.31813	1.44714	0.834718	0	0.147144	0.0619643	0.0489486	0.0604136	AT3G52740.1 | Symbols: | unknown protein; BEST Arabidopsis thaliana protein match is: unknown protein (TAIR:AT3G44450.1); Has 65 Blast hits to 65 proteins in 13 species: Archae - 0; Bacteria - 0; Metazoa - 0; Fungi - 0; Plants - 65; Viruses - 0; Other Eukaryotes - 0 (source: NCBI BLink). | chr3:19546446-19546868 REVERSE LENGTH=140
Eucgr.F02492.1	6.02158	1.39847	4.28989	0.234048	0.268879	0.283071	0.380139	0.524375	AT3G02550.1 | Symbols: LBD41 | LOB domain-containing protein 41 | chr3:536747-537650 REVERSE LENGTH=263
Eucgr.A00867.1	29.3124	19.948	24.3559	5.43605	3.12252	4.87011	3.67402	6.36264	AT2G38620.2 | Symbols: CDKB1;2 | cyclin-dependent kinase B1;2 | chr2:16152551-16153866 FORWARD LENGTH=311
Eucgr.F00649.1	1.36927	1.17523	1.09488	0.0561963	0.197713	0.0713652	0.169125	0.231931	AT5G55250.1 | Symbols: IAMT1 | IAA carboxylmethyltransferase 1 | chr5:22407589-22410854 REVERSE LENGTH=386
Eucgr.K01198.1	0.140362	0.277084	0.251843	0	0	0	0	0	AT2G42840.1 | Symbols: PDF1 | protodermal factor 1 | chr2:17826327-17827426 REVERSE LENGTH=306
Eucgr.E00270.1	39.7686	30.0101	21.0769	3.20544	3.62792	2.95501	4.03343	7.99642	AT2G23910.1 | Symbols: | NAD(P)-binding Rossmann-fold superfamily protein | chr2:10177902-10179789 FORWARD LENGTH=304
Eucgr.I02608.1	5.71889	4.13975	11.9425	0.408276	0.319205	0.230436	0.182032	0.748897	AT2G23970.1 | Symbols: | Class I glutamine amidotransferase-like superfamily protein | chr2:10199698-10201081 FORWARD LENGTH=251
Eucgr.A00949.1	10.369	6.75974	13.8585	0.249688	0.702774	0.169112	0.768143	1.0305	AT4G15140.1 | Symbols: | unknown protein; Has 26 Blast hits to 26 proteins in 10 species: Archae - 0; Bacteria - 0; Metazoa - 0; Fungi - 0; Plants - 26; Viruses - 0; Other Eukaryotes - 0 (source: NCBI BLink). | chr4:8639683-8640261 REVERSE LENGTH=165
Eucgr.E02655.1	0.732468	0.480074	0.342841	0	0	0	0	0.049627	AT2G34060.1 | Symbols: | Peroxidase superfamily protein | chr2:14384914-14386530 FORWARD LENGTH=346
Eucgr.F02000.1	8.7015	4.27487	7.18387	0.163729	0.356597	0.161718	0.401498	0.90098	AT5G56120.1 | Symbols: | unknown protein; BEST Arabidopsis thaliana protein match is: unknown protein (TAIR:AT3G12870.1); Has 77 Blast hits to 75 proteins in 12 species: Archae - 0; Bacteria - 0; Metazoa - 0; Fungi - 0; Plants - 77; Viruses - 0; Other Eukaryotes - 0 (source: NCBI BLink). | chr5:22721483-22722193 FORWARD LENGTH=236
Eucgr.F03550.1	9.77104	23.8556	11.0854	185.776	115.957	212.943	130.086	197.943	AT1G42430.1 | Symbols: | unknown protein; BEST Arabidopsis thaliana protein match is: unknown protein (TAIR:AT3G55760.3); Has 186 Blast hits to 143 proteins in 47 species: Archae - 0; Bacteria - 23; Metazoa - 14; Fungi - 6; Plants - 87; Viruses - 0; Other Eukaryotes - 56 (source: NCBI BLink). | chr1:15891512-15894322 FORWARD LENGTH=426
Eucgr.B02899.1	0.852245	1.89651	0.114685	84.2684	55.1108	71.9561	63.5669	25.8974	AT1G71000.1 | Symbols: | Chaperone DnaJ-domain superfamily protein | chr1:26769336-26770111 REVERSE LENGTH=165
Eucgr.G01437.1	3.6226	4.0576	0.112066	205.496	133.761	233.6	132.465	108.207	AT3G19270.1 | Symbols: CYP707A4 | cytochrome P450, family 707, subfamily A, polypeptide 4 | chr3:6673885-6676400 REVERSE LENGTH=468
Eucgr.F04333.1	2.76486	3.1543	2.56899	0.0466048	0.468479	0.118369	0.405192	0.384691	AT1G77400.1 | Symbols: | CONTAINS InterPro DOMAIN/s: Protein of unknown function DUF688 (InterPro:IPR007789); BEST Arabidopsis thaliana protein match is: hydroxyproline-rich glycoprotein family protein (TAIR:AT1G21695.1); Has 328 Blast hits to 314 proteins in 61 species: Archae - 0; Bacteria - 12; Metazoa - 130; Fungi - 28; Plants - 92; Viruses - 10; Other Eukaryotes - 56 (source: NCBI BLink). | …
Eucgr.A02334.1	2.43584	1.63737	2.38735	0.132907	0.146961	0.123774	0.168884	0.460765	AT3G10310.1 | Symbols: | P-loop nucleoside triphosphate hydrolases superfamily protein with CH (Calponin Homology) domain | chr3:3190208-3195005 FORWARD LENGTH=922
Eucgr.F02405.1	0.085955	0.0822694	0.077112	1.19001	1.6312	2.63319	1.15761	0.982268	AT4G31940.1 | Symbols: CYP82C4 | cytochrome P450, family 82, subfamily C, polypeptide 4 | chr4:15452040-15453966 FORWARD LENGTH=524
Eucgr.K03136.1	89.052	265.636	0.1134	1356.83	1502.92	1440.51	2325.61	1184.88	No hits found
Eucgr.I00668.1	2.16815	4.89743	2.90467	51.8475	31.984	43.1557	37.5765	23.876	AT2G14520.1 | Symbols: | CBS domain-containing protein with a domain of unknown function (DUF21) | chr2:6182362-6184648 REVERSE LENGTH=423
Eucgr.G03374.2	46.669	56.0613	31.4423	115.112	110.073	122.03	130.676	137.566	AT3G63520.1 | Symbols: CCD1, ATCCD1, ATNCED1, NCED1 | carotenoid cleavage dioxygenase 1 | chr3:23452940-23455896 FORWARD LENGTH=538
Eucgr.J03052.2	25.8695	24.7282	10.8024	52.9508	59.0987	55.8801	62.5045	59.9995	AT1G15410.1 | Symbols: | aspartate-glutamate racemase family | chr1:5299577-5300681 FORWARD LENGTH=330
Eucgr.D01613.2	101.125	71.7509	64.7621	16.9882	17.7116	14.8637	19.5974	29.0878	AT2G34770.1 | Symbols: FAH1, ATFAH1 | fatty acid hydroxylase 1 | chr2:14666776-14668061 FORWARD LENGTH=237
Eucgr.K00150.1	55.8216	39.3289	41.1258	2.66464	5.99843	2.60545	5.27092	10.0681	AT5G51550.1 | Symbols: EXL3 | EXORDIUM like 3 | chr5:20939793-20940806 REVERSE LENGTH=337
Eucgr.K01668.1	31.0925	18.4258	34.6048	1.21814	2.81251	1.32135	2.38037	4.13194	AT5G06150.1 | Symbols: CYC1BAT, CYCB1;2 | Cyclin family protein | chr5:1859542-1861570 REVERSE LENGTH=445
Eucgr.F01576.1	5.7836	15.9405	42.4055	0.2022	0.271006	0.057062	0.315533	0.834511	AT1G75250.2 | Symbols: ATRL6, RSM3, RL6 | RAD-like 6 | chr1:28244463-28245453 REVERSE LENGTH=97
Eucgr.J02226.1	1.84189	3.30547	2.3409	129.384	60.2962	107.944	80.0379	22.0054	AT5G40382.1 | Symbols: | Cytochrome c oxidase subunit Vc family protein | chr5:16155486-16155683 REVERSE LENGTH=65
Eucgr.F03192.1	9.82773	5.63085	8.57399	0.581574	1.01237	0.900679	1.05301	1.82653	AT1G72250.2 | Symbols: | Di-glucose binding protein with Kinesin motor domain | chr1:27192902-27198118 FORWARD LENGTH=1203
Eucgr.F03704.1	1.66218	1.65014	1.047	27.7413	19.3961	23.9526	11.5314	10.0302	AT1G78610.1 | Symbols: MSL6 | mechanosensitive channel of small conductance-like 6 | chr1:29569226-29572126 REVERSE LENGTH=856
Eucgr.D01440.1	47.0212	64.4733	46.0281	560.582	431.648	454.238	396.478	159.632	AT2G35760.1 | Symbols: | Uncharacterised protein family (UPF0497) | chr2:15032059-15033094 FORWARD LENGTH=201
Eucgr.B03147.1	3.50408	5.05261	1.03875	107.628	59.5592	136.266	82.6366	59.448	AT1G13740.1 | Symbols: AFP2 | ABI five binding protein 2 | chr1:4713969-4715158 FORWARD LENGTH=348
Eucgr.I01902.1	0.537801	1.86009	6.64496	0.115376	0.20876	0.175823	0.092594	0.152376	AT5G40010.1 | Symbols: AATP1 | AAA-ATPase 1 | chr5:16020218-16021762 REVERSE LENGTH=514
Eucgr.G01045.2	16.82	18.0708	6.78814	180.79	138.076	194.862	111.965	128.977	AT5G09590.1 | Symbols: MTHSC70-2, HSC70-5 | mitochondrial HSO70 2 | chr5:2975721-2978508 FORWARD LENGTH=682
Eucgr.I02163.1	30.0414	27.9619	38.5882	12.6784	11.2801	12.5399	12.2837	14.1445	AT1G72330.1 | Symbols: ALAAT2 | alanine aminotransferase 2 | chr1:27233637-27236571 FORWARD LENGTH=540
Eucgr.H03725.1	5.3404	6.11627	4.6821	13.4275	14.8335	17.4011	13.1024	20.1621	AT4G13550.1 | Symbols: | triglyceride lipases;triglyceride lipases | chr4:7871251-7876160 REVERSE LENGTH=715
Eucgr.H04349.1	0.0915343	0.0876094	0.10949	0.475218	1.05672	1.19479	0.866777	0.986593	AT3G63380.1 | Symbols: | ATPase E1-E2 type family protein / haloacid dehalogenase-like hydrolase family protein | chr3:23407112-23410213 REVERSE LENGTH=1033
Eucgr.B03302.2	11.4592	10.5456	11.1027	3.67773	2.74007	3.91951	3.26984	4.35714	AT1G10740.4 | Symbols: | alpha/beta-Hydrolases superfamily protein | chr1:3568343-3570466 REVERSE LENGTH=473
Eucgr.I01660.1	7.67516	7.8685	6.97549	15.2049	20.8334	16.9589	17.2082	19.4595	AT3G01810.3 | Symbols: | FUNCTIONS IN: molecular_function unknown; INVOLVED IN: biological_process unknown; EXPRESSED IN: 21 plant structures; EXPRESSED DURING: 13 growth stages; BEST Arabidopsis thaliana protein match is: nucleolar protein gar2-related (TAIR:AT2G42320.2). | chr3:289218-292557 FORWARD LENGTH=921
Eucgr.F03574.1	9.9888	9.63453	9.74096	2.67012	3.84435	2.75507	3.65518	4.08659	AT1G42540.1 | Symbols: ATGLR3.3, GLR3.3 | glutamate receptor 3.3 | chr1:15973489-15976703 FORWARD LENGTH=933
Eucgr.C04151.1	1.53417	2.3599	2.65435	0.165505	0.0831841	0.280239	0.359733	0.204919	AT2G26730.1 | Symbols: | Leucine-rich repeat protein kinase family protein | chr2:11388621-11391286 FORWARD LENGTH=658
Eucgr.H04961.1	0.0780734	0.0560443	0.140082	83.2774	26.447	66.5734	26.2209	2.79826	AT4G33467.2 | Symbols: | unknown protein; Has 25 Blast hits to 25 proteins in 9 species: Archae - 0; Bacteria - 0; Metazoa - 0; Fungi - 0; Plants - 25; Viruses - 0; Other Eukaryotes - 0 (source: NCBI BLink). | chr4:16101691-16102084 REVERSE LENGTH=101
Eucgr.K01573.1	0.223122	0.52054	0	15.3749	12.8616	17.6081	13.3461	5.95429	No hits found
Eucgr.J00325.1	0.825096	1.52628	1.08185	0.179733	0.150559	0.126804	0.200338	0.123631	AT5G08380.1 | Symbols: AtAGAL1, AGAL1 | alpha-galactosidase 1 | chr5:2694851-2697616 REVERSE LENGTH=410
Eucgr.J03131.1	7.16534	7.09522	7.75028	0.575632	0.699184	0.548258	0.673705	2.25694	AT1G79720.1 | Symbols: | Eukaryotic aspartyl protease family protein | chr1:29997259-29998951 REVERSE LENGTH=484
Eucgr.A01107.1	4.81994	3.73191	4.58842	0.834452	0.758919	0.689641	0.969977	1.44316	AT2G32590.1 | Symbols: | LOCATED IN: chloroplast; EXPRESSED IN: 17 plant structures; EXPRESSED DURING: 9 growth stages; CONTAINS InterPro DOMAIN/s: Barren (InterPro:IPR008418); Has 467 Blast hits to 447 proteins in 202 species: Archae - 0; Bacteria - 4; Metazoa - 147; Fungi - 168; Plants - 39; Viruses - 1; Other Eukaryotes - 108 (source: NCBI BLink). | chr2:13829420-13833209 REVERSE LENGTH=671
Eucgr.D00704.1	4.09177	8.64388	2.97161	77.3216	55.9457	70.7561	45.9303	125.37	AT1G61260.1 | Symbols: | Protein of unknown function (DUF761) | chr1:22593756-22594986 REVERSE LENGTH=344
Eucgr.B03053.1	10.4153	11.8191	11.1528	0.314163	1.02171	0.281621	0.82807	2.91354	AT1G25570.1 | Symbols: | Di-glucose binding protein with Leucine-rich repeat domain | chr1:8992183-8995430 REVERSE LENGTH=628
Eucgr.F02578.1	13.4439	19.5374	27.5374	0.221858	0.579841	0.826448	0.504476	2.2708	AT3G15540.1 | Symbols: IAA19, MSG2 | indole-3-acetic acid inducible 19 | chr3:5264100-5265378 FORWARD LENGTH=197
Eucgr.K02533.1	7.47836	8.07749	9.65592	0.857653	0.79581	0.67025	0.926561	2.34163	AT5G60980.1 | Symbols: | Nuclear transport factor 2 (NTF2) family protein with RNA binding (RRM-RBD-RNP motifs) domain | chr5:24543988-24546027 FORWARD LENGTH=459
Eucgr.J01883.1	39.7701	36.5077	34.5254	10.5923	10.6476	9.37429	8.14911	17.0483	AT1G07220.1 | Symbols: | Arabidopsis thaliana protein of unknown function (DUF821) | chr1:2217073-2219379 REVERSE LENGTH=507
Eucgr.B01852.1	30.2268	36.4876	26.4136	2.22069	3.04401	2.96254	3.55538	11.5536	AT1G09070.1 | Symbols: SRC2, (AT)SRC2 | soybean gene regulated by cold-2 | chr1:2927767-2928741 FORWARD LENGTH=324
Eucgr.D00305.1	46.9192	44.3058	44.4655	14.0751	16.4928	14.0828	16.0798	23.0657	AT5G46290.1 | Symbols: KASI, KAS1 | 3-ketoacyl-acyl carrier protein synthase I | chr5:18774439-18776629 REVERSE LENGTH=473
Eucgr.C00841.1	8.13636	6.9734	6.45507	20.2939	18.4079	22.7232	17.1916	20.6994	AT5G13640.1 | Symbols: ATPDAT, PDAT, PDAT1 | phospholipid:diacylglycerol acyltransferase | chr5:4393529-4397213 FORWARD LENGTH=671
Eucgr.I01982.1	15.2594	15.0095	10.8628	110.503	74.813	115.213	54.7127	184.401	AT5G15450.1 | Symbols: APG6, CLPB3, CLPB-P | casein lytic proteinase B3 | chr5:5014399-5018255 REVERSE LENGTH=968
Eucgr.B02460.3	37.9712	43.4366	41.9135	1.16661	3.03976	1.10464	2.90527	10.2378	AT5G60210.2 | Symbols: RIP5 | ROP interactive partner 5 | chr5:24243529-24245889 REVERSE LENGTH=564
Eucgr.A00613.1	2.46672	1.21519	2.99398	0.182623	0.275363	0.115959	0.183203	0.2638	AT2G38310.1 | Symbols: PYL4, RCAR10 | PYR1-like 4 | chr2:16050251-16050874 FORWARD LENGTH=207
Eucgr.G02214.1	0	0.114062	0	42.2968	10.4032	30.4759	13.2409	1.85708	No hits found
Eucgr.C04326.1	0	0	0	0.153533	0.137185	0.447721	0.171134	0.436517	AT5G60900.1 | Symbols: RLK1 | receptor-like protein kinase 1 | chr5:24498467-24501494 REVERSE LENGTH=748
Eucgr.H02855.1	1.61617	1.74023	1.92564	0.190696	0.0958456	0.0807234	0.111593	0.413193	AT1G61820.1 | Symbols: BGLU46 | beta glucosidase 46 | chr1:22835452-22838444 FORWARD LENGTH=516
Eucgr.F01532.1	2.42354	3.723	4.43539	0.549046	0.229962	0.271152	0.489591	0.604266	AT5G42610.1 | Symbols: | Protein of unknown function (DUF607) | chr5:17062507-17063934 FORWARD LENGTH=293
Eucgr.E00834.1	2.02815	4.63238	1.98491	13.2707	14.3459	20.9233	18.6817	14.761	AT4G23750.2 | Symbols: CRF2, TMO3 | cytokinin response factor 2 | chr4:12376751-12377782 FORWARD LENGTH=343
Eucgr.G02673.1	0.575266	0.596482	0.344055	13.3945	7.27802	13.3832	7.1422	3.98422	AT4G03320.1 | Symbols: tic20-IV | translocon at the inner envelope membrane of chloroplasts 20-IV | chr4:1464529-1465820 FORWARD LENGTH=284
Eucgr.G02748.1	18.2725	18.7716	15.3727	0.306636	0.744902	0.129802	0.59813	5.39961	AT5G04310.1 | Symbols: | Pectin lyase-like superfamily protein | chr5:1203356-1207352 REVERSE LENGTH=518
Eucgr.F02150.1	10.7087	7.81369	11.1489	0.249591	0.564508	0.299353	0.598138	1.78551	AT5G60930.1 | Symbols: | P-loop containing nucleoside triphosphate hydrolases superfamily protein | chr5:24515398-24522511 REVERSE LENGTH=1294
Eucgr.F03546.1	27.2513	23.5141	20.5274	10.0199	11.7862	11.7828	11.8927	12.4933	AT4G35240.2 | Symbols: | Protein of unknown function (DUF630 and DUF632) | chr4:16761334-16764324 REVERSE LENGTH=865
Eucgr.K01914.1	33.0927	42.448	24.9982	119.783	86.5272	107.993	114.513	97.9121	AT2G35900.1 | Symbols: | unknown protein; FUNCTIONS IN: molecular_function unknown; INVOLVED IN: biological_process unknown; LOCATED IN: nucleus; EXPRESSED IN: 20 plant structures; EXPRESSED DURING: 13 growth stages; Has 32 Blast hits to 32 proteins in 12 species: Archae - 0; Bacteria - 0; Metazoa - 0; Fungi - 0; Plants - 32; Viruses - 0; Other Eukaryotes - 0 (source: NCBI BLink). | chr2:15070203…
Eucgr.H04224.1	7.92423	4.49079	8.18157	0.0524914	0.0791479	0.0888803	0.351055	0.693249	AT5G44040.1 | Symbols: | unknown protein; BEST Arabidopsis thaliana protein match is: unknown protein (TAIR:AT1G04030.1); Has 1807 Blast hits to 1807 proteins in 277 species: Archae - 0; Bacteria - 0; Metazoa - 736; Fungi - 347; Plants - 385; Viruses - 0; Other Eukaryotes - 339 (source: NCBI BLink). | chr5:17719896-17721348 REVERSE LENGTH=416
Eucgr.F04387.1	3.02325	2.68085	2.83187	0.398689	0.442955	0.213181	0.491174	0.866028	AT4G08550.1 | Symbols: | electron carriers;protein disulfide oxidoreductases | chr4:5444345-5446825 FORWARD LENGTH=637
Eucgr.A02860.1	4.65821	4.12757	4.83194	0.0687045	0.103594	0.116333	0.137846	0.99244	AT2G16280.1 | Symbols: KCS9 | 3-ketoacyl-CoA synthase 9 | chr2:7051186-7052724 FORWARD LENGTH=512
Eucgr.J00145.1	0.401719	0.320411	0.520563	2.31733	4.27767	2.74665	3.49409	2.67792	AT3G28050.1 | Symbols: | nodulin MtN21 /EamA-like transporter family protein | chr3:10442984-10445216 FORWARD LENGTH=367
Eucgr.A01422.1	0.439186	0.472899	0.197002	7.56585	5.62586	11.4946	4.9213	4.02081	AT3G49610.1 | Symbols: | Domain of unknown function (DUF313) | chr3:18390413-18391417 REVERSE LENGTH=334
Eucgr.D01917.1	15.6565	5.9598	13.1468	0.895174	1.51106	0.672074	1.02792	1.75664	AT1G63100.1 | Symbols: | GRAS family transcription factor | chr1:23399391-23401367 REVERSE LENGTH=658
Eucgr.I00418.1	22.297	25.2	18.2613	0.857257	1.69374	1.90201	2.35259	7.80807	AT5G10150.1 | Symbols: | Domain of unknown function (DUF966) | chr5:3182176-3183834 REVERSE LENGTH=414
Eucgr.E00847.1	35.6368	23.9702	39.1794	1.08358	1.3797	0.652359	1.81976	4.92926	AT4G23800.1 | Symbols: | HMG (high mobility group) box protein | chr4:12390228-12392516 FORWARD LENGTH=456
Eucgr.C03447.1	0.672616	0.76814	0.13714	3.03026	4.06142	4.08032	4.5357	3.21592	AT2G26150.1 | Symbols: ATHSFA2, HSFA2 | heat shock transcription factor A2 | chr2:11135856-11137217 FORWARD LENGTH=345
Eucgr.J00914.1	2.57715	2.98263	3.33433	0.198586	0.149717	0.266201	0.243488	0.778618	AT2G28260.1 | Symbols: ATCNGC15, CNGC15 | cyclic nucleotide-gated channel 15 | chr2:12049989-12052453 FORWARD LENGTH=678
Eucgr.D00403.1	17.4195	7.00186	14.0129	0.692119	1.37038	0.799037	1.20629	2.09476	AT5G45470.1 | Symbols: | Protein of unknown function (DUF594) | chr5:18422164-18424764 REVERSE LENGTH=866
Eucgr.K01431.1	1.19841	2.96645	0.852681	34.9902	23.174	34.6761	27.4707	15.6807	AT1G04520.1 | Symbols: PDLP2 | plasmodesmata-located protein 2 | chr1:1231852-1233787 FORWARD LENGTH=307
Eucgr.F02776.1	1.18461	1.27555	4.71592	0.139776	0.0702527	0.147921	0.14022	0.0576878	AT1G44000.1 | Symbols: | unknown protein; BEST Arabidopsis thaliana protein match is: unknown protein (TAIR:AT4G11911.1); Has 216 Blast hits to 212 proteins in 76 species: Archae - 0; Bacteria - 96; Metazoa - 0; Fungi - 0; Plants - 118; Viruses - 0; Other Eukaryotes - 2 (source: NCBI BLink). | chr1:16708201-16709521 REVERSE LENGTH=260
Eucgr.D00720.1	41.7226	34.6468	78.682	7.33034	8.33559	6.45033	7.26999	12.7049	AT1G11260.1 | Symbols: STP1, ATSTP1 | sugar transporter 1 | chr1:3777460-3780133 FORWARD LENGTH=522
Eucgr.B02116.1	0	0	0	0.305823	0.175668	0.369879	0.233748	0.252436	AT4G31980.1 | Symbols: | unknown protein; CONTAINS InterPro DOMAIN/s: Protein of unknown function DUF247, plant (InterPro:IPR004158), Protein of unknown function DUF862, eukaryotic (InterPro:IPR008580); BEST Arabidopsis thaliana protein match is: Plant protein of unknown function (DUF247) (TAIR:AT5G11290.1); Has 1967 Blast hits to 1844 proteins in 183 species: Archae - 0; Bacteria - 6; Metazoa - …
Eucgr.D02391.1	8.63274	7.12152	5.57117	1.0566	1.73138	1.32342	1.48103	2.59255	AT3G18750.3 | Symbols: WNK6 | with no lysine (K) kinase 6 | chr3:6454307-6456830 REVERSE LENGTH=567
Eucgr.F02055.1	2.61438	3.34543	2.49837	0.214593	0.269641	0.0908393	0.43055	0.664246	AT3G13130.1 | Symbols: | unknown protein; FUNCTIONS IN: molecular_function unknown; INVOLVED IN: biological_process unknown; LOCATED IN: endomembrane system; EXPRESSED IN: male gametophyte; Has 140 Blast hits to 132 proteins in 41 species: Archae - 2; Bacteria - 4; Metazoa - 29; Fungi - 20; Plants - 51; Viruses - 0; Other Eukaryotes - 34 (source: NCBI BLink). | chr3:4223008-4223613 FORWARD LENGTH…
Eucgr.H01030.1	0.0710205	0.0815702	0.0382283	0.388828	0.417812	0.522161	0.403514	0.376287	AT3G14470.1 | Symbols: | NB-ARC domain-containing disease resistance protein | chr3:4857940-4861104 FORWARD LENGTH=1054
Eucgr.J02492.1	5.48906	5.91041	5.53989	1.69391	1.70274	1.09666	1.73261	1.80944	AT1G76070.1 | Symbols: | unknown protein; FUNCTIONS IN: molecular_function unknown; INVOLVED IN: biological_process unknown; LOCATED IN: plasma membrane; EXPRESSED IN: 8 plant structures; EXPRESSED DURING: LP.04 four leaves visible, 4 anthesis, petal differentiation and expansion stage; BEST Arabidopsis thaliana protein match is: unknown protein (TAIR:AT1G20310.1); Has 66 Blast hits to 66 protein…
Eucgr.A00276.1	0	0.0719857	0.179928	2.08251	1.52245	1.84323	1.13952	1.32829	No hits found
Eucgr.A00004.1	4.17528	2.27786	2.93665	0.346828	0.253554	0.400406	0.421733	0.754746	AT1G16330.1 | Symbols: CYCB3;1 | cyclin b3;1 | chr1:5582387-5587391 REVERSE LENGTH=648
Eucgr.C00664.2	5.7476	10.5795	2.33426	99.6919	58.7011	111.79	67.1382	87.3723	AT2G26150.2 | Symbols: ATHSFA2, HSFA2 | heat shock transcription factor A2 | chr2:11136052-11137217 FORWARD LENGTH=290
Eucgr.C03732.1	1.71152	11.8707	10.0993	499.943	256.136	539.58	308.256	156.458	AT4G26080.1 | Symbols: ABI1, AtABI1 | Protein phosphatase 2C family protein | chr4:13220231-13221828 REVERSE LENGTH=434
Eucgr.H04681.1	0.374352	0.684027	1.61813	0	0.0322919	0	0.0214842	0.0265164	AT3G26040.1 | Symbols: | HXXXD-type acyl-transferase family protein | chr3:9519741-9521069 FORWARD LENGTH=442
Eucgr.L00251.1	0.26612	0.327484	0.034106	325.559	88.8125	209.604	61.4642	3.37685	AT1G56600.1 | Symbols: AtGolS2, GolS2 | galactinol synthase 2 | chr1:21207620-21209291 FORWARD LENGTH=335
Eucgr.I01149.1	3.57323	2.66844	4.54991	0.652824	0.437487	0.506635	0.436599	0.87565	AT5G05510.1 | Symbols: | Mad3/BUB1 homology region 1 | chr5:1630651-1632568 REVERSE LENGTH=471
Eucgr.A02008.1	0.132054	0.198205	0.140008	1.0652	2.00483	1.78445	1.65972	0.832483	AT1G06490.1 | Symbols: ATGSL07, gsl07, atgsl7, GSL7 | glucan synthase-like 7 | chr1:1978762-1989295 FORWARD LENGTH=1958
Eucgr.I00528.1	5.17218	4.60986	5.20061	0.360434	0.527003	0.388373	0.723159	1.48757	AT4G39630.1 | Symbols: | unknown protein; Has 30201 Blast hits to 17322 proteins in 780 species: Archae - 12; Bacteria - 1396; Metazoa - 17338; Fungi - 3422; Plants - 5037; Viruses - 0; Other Eukaryotes - 2996 (source: NCBI BLink). | chr4:18397749-18399263 REVERSE LENGTH=233
Eucgr.G01240.1	4.05411	6.7035	4.89117	51.1478	46.5862	78.6732	47.1801	27.1221	AT3G18990.1 | Symbols: VRN1, REM39 | AP2/B3-like transcriptional factor family protein | chr3:6549077-6551568 REVERSE LENGTH=341
Eucgr.C03434.1	0.253649	0.281395	0.393047	6.74757	5.14178	7.29741	6.18673	2.03023	AT2G26150.1 | Symbols: ATHSFA2, HSFA2 | heat shock transcription factor A2 | chr2:11135856-11137217 FORWARD LENGTH=345
Eucgr.D02489.1	5.36299	3.67636	3.81432	0.456068	0.458448	0.347504	0.640524	1.16701	AT3G60660.1 | Symbols: | unknown protein; CONTAINS InterPro DOMAIN/s: Protein of unknown function DUF1395 (InterPro:IPR009829); Has 131 Blast hits to 131 proteins in 44 species: Archae - 0; Bacteria - 0; Metazoa - 83; Fungi - 0; Plants - 45; Viruses - 0; Other Eukaryotes - 3 (source: NCBI BLink). | chr3:22421481-22423167 FORWARD LENGTH=272
Eucgr.I00055.1	90.6119	85.6052	83.9157	22.0866	27.4839	24.3244	24.9285	40.7853	AT3G06650.1 | Symbols: ACLB-1 | ATP-citrate lyase B-1 | chr3:2079247-2082633 REVERSE LENGTH=608
Eucgr.A02367.1	10.1145	10.984	10.0046	49.6962	41.0144	32.8852	46.7161	33.5441	AT1G01170.2 | Symbols: | Protein of unknown function (DUF1138) | chr1:74105-74443 REVERSE LENGTH=83
Eucgr.A02960.2	46.607	18.9309	32.1868	1.21531	2.99306	1.73199	3.25114	4.48078	AT4G33270.1 | Symbols: CDC20.1 | Transducin family protein / WD-40 repeat family protein | chr4:16044545-16046590 REVERSE LENGTH=457
Eucgr.D02134.1	0.597909	0.609921	0.282314	0	0.0298598	0	0	0.0490387	AT3G10600.1 | Symbols: CAT7 | cationic amino acid transporter 7 | chr3:3313969-3317162 FORWARD LENGTH=584
Eucgr.D00385.1	2.08076	0.637914	1.73058	0.0613787	0.143964	0.12125	0.177879	0.0844398	AT4G19090.1 | Symbols: | Protein of unknown function (DUF594) | chr4:10449900-10452757 FORWARD LENGTH=751
Eucgr.H02273.1	0	0.0964095	0.240975	17.7487	8.92063	18.3536	12.1244	2.51148	AT2G23120.1 | Symbols: | Late embryogenesis abundant protein, group 6 | chr2:9842102-9842353 FORWARD LENGTH=83
Eucgr.L00243.1	0	0.0572831	0	29.829	9.12412	30.4194	9.74791	1.36788	AT1G56600.1 | Symbols: AtGolS2, GolS2 | galactinol synthase 2 | chr1:21207620-21209291 FORWARD LENGTH=335
Eucgr.K03449.2	9.48414	10.123	7.19741	62.9158	45.9251	74.8008	43.0181	30.4468	AT4G03200.1 | Symbols: | catalytics | chr4:1408296-1412566 FORWARD LENGTH=818
Eucgr.H03952.1	0.32915	0.61432	0.413401	0	0	0.0263043	0	0.0512921	AT5G49130.1 | Symbols: | MATE efflux family protein | chr5:19915904-19917525 FORWARD LENGTH=502
Eucgr.D01768.1	1.1954	1.93074	0.357473	6.86438	8.129	8.27941	6.96795	6.02312	AT4G23990.1 | Symbols: ATCSLG3, CSLG3 | cellulose synthase like G3 | chr4:12456491-12460498 FORWARD LENGTH=751
Eucgr.D02331.1	94.2108	89.063	142.539	14.3345	19.9533	23.1097	18.8674	29.6852	AT2G46210.1 | Symbols: | Fatty acid/sphingolipid desaturase | chr2:18977542-18978891 FORWARD LENGTH=449
Eucgr.K02296.1	0.963914	0.509848	0.841991	0.0478885	0	0.0202716	0.0480406	0.0790573	AT1G14670.1 | Symbols: | Endomembrane protein 70 protein family | chr1:5037669-5040199 FORWARD LENGTH=592
Eucgr.I01192.1	19.6159	26.9398	13.6023	54.3124	50.1834	51.9488	54.2473	50.6488	AT3G19000.1 | Symbols: | 2-oxoglutarate (2OG) and Fe(II)-dependent oxygenase superfamily protein | chr3:6553668-6554987 REVERSE LENGTH=352
Eucgr.D02644.1	3.27401	5.53863	1.00645	0.302565	0.412766	0.53061	0.505877	0.499493	AT2G46660.1 | Symbols: CYP78A6 | cytochrome P450, family 78, subfamily A, polypeptide 6 | chr2:19153602-19155417 REVERSE LENGTH=530
Eucgr.J00303.1	8.07307	5.26024	8.15247	0.136779	0.569611	0.165428	0.574989	0.983855	AT5G06470.1 | Symbols: | Glutaredoxin family protein | chr5:1974659-1975378 REVERSE LENGTH=239
Eucgr.A01611.1	14.4666	12.2063	48.9795	1.82734	1.3156	2.61328	1.40376	2.75171	AT2G36800.1 | Symbols: DOGT1, UGT73C5 | don-glucosyltransferase 1 | chr2:15423493-15424980 REVERSE LENGTH=495
Eucgr.E01783.1	32.4599	22.7895	17.9605	6.39105	4.97967	3.65033	3.4562	4.44242	AT2G35150.1 | Symbols: EXL1 | EXORDIUM like 1 | chr2:14817220-14818191 REVERSE LENGTH=323
Eucgr.E01110.2	3.45229	7.03631	2.51641	59.2107	46.8552	51.4837	51.4498	27.1151	AT1G72680.1 | Symbols: ATCAD1, CAD1 | cinnamyl-alcohol dehydrogenase | chr1:27359346-27360876 REVERSE LENGTH=355
Eucgr.B03665.1	38.966	37.9303	46.9091	4.86955	5.22763	5.20335	4.67951	13.1902	AT4G40030.2 | Symbols: | Histone superfamily protein | chr4:18555840-18556827 REVERSE LENGTH=164
Eucgr.H04619.1	0.347126	0.436067	0.23356	29.2443	21.4095	28.0877	23.0096	2.4342	No hits found
Eucgr.I01904.1	0.523067	1.86033	14.4189	0.650847	0.473761	0.646021	0.720457	0.592805	AT3G28510.1 | Symbols: | P-loop containing nucleoside triphosphate hydrolases superfamily protein | chr3:10685656-10687248 FORWARD LENGTH=530
Eucgr.C00112.1	0.893808	0.67291	0.52805	12.2852	13.5697	14.5298	17.4231	3.56703	AT5G57180.2 | Symbols: CIA2 | chloroplast import apparatus 2 | chr5:23168393-23170763 FORWARD LENGTH=435
Eucgr.B04029.1	1.18956	1.01919	1.03275	5.43326	4.47852	6.59319	4.2393	4.75387	No hits found
Eucgr.H00764.1	2.80933	6.77667	1.6575	44.293	37.9199	41.7265	29.8462	27.2136	AT4G31940.1 | Symbols: CYP82C4 | cytochrome P450, family 82, subfamily C, polypeptide 4 | chr4:15452040-15453966 FORWARD LENGTH=524
Eucgr.H03385.1	5.31633	12.2909	3.24677	375.361	229.276	383.949	226.597	105.015	AT5G50850.1 | Symbols: MAB1 | Transketolase family protein | chr5:20689671-20692976 FORWARD LENGTH=363
Eucgr.A02658.1	12.5941	10.123	12.4758	0.289953	1.03338	0.267796	1.51607	1.91469	AT5G03870.1 | Symbols: | Glutaredoxin family protein | chr5:1035813-1036967 REVERSE LENGTH=384
Eucgr.L02254.1	0	0	0	0.811367	0.50975	1.03038	0.406973	0.920876	AT1G07570.3 | Symbols: APK1A | Protein kinase superfamily protein | chr1:2331369-2333589 REVERSE LENGTH=424
Eucgr.E00379.1	15.2476	16.0621	11.7557	3.84484	5.59393	4.26162	6.05626	4.2385	AT5G47240.1 | Symbols: atnudt8, NUDT8 | nudix hydrolase homolog 8 | chr5:19183806-19185467 FORWARD LENGTH=369
Eucgr.K00112.1	0.169013	1.01104	0	7.55149	6.36138	9.95002	5.40598	6.05765	AT1G28710.3 | Symbols: | Nucleotide-diphospho-sugar transferase family protein | chr1:10086850-10088025 REVERSE LENGTH=340
Eucgr.J00695.1	1.23734	1.46294	2.26361	0.0229015	0.0690629	0.0193888	0.153162	0.170133	AT5G19410.1 | Symbols: | ABC-2 type transporter family protein | chr5:6545237-6547111 REVERSE LENGTH=624
Eucgr.G02156.1	39.8562	40.4329	41.8769	3.42018	4.77751	2.51954	5.4362	13.749	AT1G14890.1 | Symbols: | Plant invertase/pectin methylesterase inhibitor superfamily protein | chr1:5137045-5137704 FORWARD LENGTH=219
Eucgr.G01235.1	2.29885	5.29717	2.49544	40.1881	29.2949	50.889	43.3779	22.2643	AT3G18990.1 | Symbols: VRN1, REM39 | AP2/B3-like transcriptional factor family protein | chr3:6549077-6551568 REVERSE LENGTH=341
Eucgr.G02197.1	9.17577	9.40749	6.3754	23.6956	39.3879	33.8917	34.0168	25.1288	AT1G23010.1 | Symbols: LPR1 | Cupredoxin superfamily protein | chr1:8147353-8149580 FORWARD LENGTH=581
Eucgr.B03065.1	0.374715	0.268986	0.384188	0	0	0	0	0.0417091	AT5G23100.1 | Symbols: | Protein of unknown function, DUF617 | chr5:7753557-7754390 FORWARD LENGTH=277
Eucgr.F02468.1	0.763592	0.681829	0.551369	0.0175802	0.0883595	0.0446511	0.117574	0.130601	AT5G45480.1 | Symbols: | Protein of unknown function (DUF594) | chr5:18426296-18428929 REVERSE LENGTH=877
Eucgr.F03495.1	127.149	49.983	134.784	2.97445	7.07328	2.3303	5.52244	9.2345	AT5G55180.1 | Symbols: | O-Glycosyl hydrolases family 17 protein | chr5:22388834-22390550 FORWARD LENGTH=460
Eucgr.I01937.1	0.257571	1.4052	0.231072	234.525	101.768	194.889	111.936	21.6343	No hits found
Eucgr.E02341.1	2.54912	3.46191	5.74808	0.455233	0.392235	0.385408	0.26096	0.697847	No hits found
Eucgr.C00675.2	0.289891	7.10994	16.2976	0.410462	0.183379	0.386116	0.183007	0.263517	AT5G26170.1 | Symbols: WRKY50, ATWRKY50 | WRKY DNA-binding protein 50 | chr5:9147176-9148128 REVERSE LENGTH=173
Eucgr.C02293.1	1.93488	3.60675	0.671931	49.9025	46.4613	71.3533	51.9523	23.8782	AT5G57480.1 | Symbols: | P-loop containing nucleoside triphosphate hydrolases superfamily protein | chr5:23279406-23280968 REVERSE LENGTH=520
Eucgr.A01175.1	6.18895	3.58741	5.95307	0.593575	0.785094	0.568653	0.637247	1.35382	AT3G53320.1 | Symbols: | unknown protein; BEST Arabidopsis thaliana protein match is: unknown protein (TAIR:AT2G37070.1); Has 11044 Blast hits to 5993 proteins in 551 species: Archae - 8; Bacteria - 1486; Metazoa - 4078; Fungi - 1814; Plants - 348; Viruses - 112; Other Eukaryotes - 3198 (source: NCBI BLink). | chr3:19769397-19772278 REVERSE LENGTH=553
Eucgr.I00567.1	7.30242	4.40235	7.52956	0.387922	0.914872	0.783159	0.868113	1.3547	AT2G22610.2 | Symbols: | Di-glucose binding protein with Kinesin motor domain | chr2:9599550-9604626 FORWARD LENGTH=1062
Eucgr.F00090.1	9.83959	15.7401	12.0995	35.8309	38.8752	31.9959	48.5422	50.0644	No hits found
Eucgr.H03770.1	4.42487	5.38143	4.06807	31.6197	22.3464	29.3415	22.1856	15.1869	AT4G15563.1 | Symbols: | unknown protein; Has 36 Blast hits to 36 proteins in 12 species: Archae - 0; Bacteria - 0; Metazoa - 0; Fungi - 0; Plants - 36; Viruses - 0; Other Eukaryotes - 0 (source: NCBI BLink). | chr4:8891771-8892348 FORWARD LENGTH=167
Eucgr.F02366.1	1.06319	5.0032	23.7922	0	0	0.0236016	0.0559321	0.115055	AT2G26560.1 | Symbols: PLP2, PLA IIA, PLA2A | phospholipase A 2A | chr2:11293912-11295708 REVERSE LENGTH=407
Eucgr.I01459.1	15.5724	20.1634	9.68908	56.5059	46.3939	52.2883	50.2373	45.9568	AT5G27280.1 | Symbols: | Zim17-type zinc finger protein | chr5:9617548-9618369 FORWARD LENGTH=212
Eucgr.H01108.1	118.593	109.083	130.727	20.5499	27.7317	23.093	28.9692	42.96	AT2G47590.1 | Symbols: PHR2 | photolyase/blue-light receptor 2 | chr2:19521888-19523732 FORWARD LENGTH=447
Eucgr.B03070.1	2.73801	1.80773	3.94224	0.159539	0.0801854	0.0270136	0.0853576	0.32922	AT1G68740.1 | Symbols: PHO1;H1 | EXS (ERD1/XPR1/SYG1) family protein | chr1:25812735-25816574 REVERSE LENGTH=784
Eucgr.L02232.1	0.0478034	0	0	0.812227	0.544309	0.420228	0.271602	0.819424	AT5G59720.1 | Symbols: HSP18.2 | heat shock protein 18.2 | chr5:24062632-24063117 FORWARD LENGTH=161
Eucgr.B03008.1	63.827	78.3022	46.8461	475.02	323.686	476.176	377.86	240.599	AT1G68300.1 | Symbols: | Adenine nucleotide alpha hydrolases-like superfamily protein | chr1:25598518-25599261 REVERSE LENGTH=160
Eucgr.A01044.1	35.1368	43.2744	30.0703	150.936	133.361	155.548	134.06	98.2519	AT3G07770.1 | Symbols: Hsp89.1, AtHsp90.6, AtHsp90-6 | HEAT SHOCK PROTEIN 89.1 | chr3:2479611-2483970 FORWARD LENGTH=799
Eucgr.C04178.1	3.14273	3.4129	3.8797	0.126776	0.50975	0.107331	0.610459	0.481367	AT2G26700.1 | Symbols: PID2 | AGC (cAMP-dependent, cGMP-dependent and protein kinase C) kinase family protein | chr2:11368613-11370951 FORWARD LENGTH=525
Eucgr.E02362.1	20.1022	24.3695	20.5514	72.1236	51.4177	59.8112	57.3827	59.0313	AT1G60970.1 | Symbols: | SNARE-like superfamily protein | chr1:22448008-22449387 REVERSE LENGTH=177
Eucgr.K01580.1	2.81661	3.91332	2.66269	16.9244	14.7999	18.5641	21.7007	10.4538	AT3G57190.1 | Symbols: | peptide chain release factor, putative | chr3:21166468-21168198 FORWARD LENGTH=406
Eucgr.K03318.1	56.0559	47.0738	45.0831	3.61621	3.4747	2.65634	4.48127	16.5488	AT3G54560.1 | Symbols: HTA11 | histone H2A 11 | chr3:20196532-20197466 FORWARD LENGTH=136
Eucgr.E02711.1	3.24101	2.94891	4.07431	0.292293	0.489696	0.049492	0.338834	0.386028	AT4G18570.1 | Symbols: | Tetratricopeptide repeat (TPR)-like superfamily protein | chr4:10231439-10234534 FORWARD LENGTH=642
Eucgr.K02914.1	24.3498	27.0187	31.2093	11.9188	13.1048	11.5184	12.6853	12.8412	AT1G18890.1 | Symbols: ATCDPK1, CPK10, CDPK1, AtCPK10 | calcium-dependent protein kinase 1 | chr1:6523468-6525736 REVERSE LENGTH=545
Eucgr.K00302.1	8.43238	10.191	7.21026	20.4589	17.5964	23.7175	22.6657	21.4044	AT5G52880.1 | Symbols: | F-box family protein | chr5:21432002-21433695 REVERSE LENGTH=269
Eucgr.E02340.1	2.04875	1.33522	2.56349	0.127231	0.0767366	0.0861725	0.153162	0.357068	AT1G79740.1 | Symbols: | hAT transposon superfamily | chr1:30004367-30006715 REVERSE LENGTH=651
Eucgr.H03531.1	83.3691	67.9213	71.9331	0.511402	5.04998	0.636709	6.01549	12.2169	AT5G19530.1 | Symbols: ACL5 | S-adenosyl-L-methionine-dependent methyltransferases superfamily protein | chr5:6589176-6591091 REVERSE LENGTH=339
Eucgr.E03839.1	0.138001	0.396252	0.288875	1.47634	1.52769	2.49979	2.00375	2.00714	AT5G47760.1 | Symbols: PGLP2, ATPGLP2, ATPK5 | 2-phosphoglycolate phosphatase 2 | chr5:19343121-19344979 REVERSE LENGTH=301
Eucgr.A01015.1	1.16666	1.23946	0.921038	0.132151	0.221401	0.0372939	0.147301	0.181803	No hits found
Eucgr.K02932.1	13.0948	25.2681	39.3512	6.42574	5.07345	5.36101	5.79763	7.59919	AT5G03380.1 | Symbols: | Heavy metal transport/detoxification superfamily protein | chr5:832400-834301 REVERSE LENGTH=392
Eucgr.K02319.1	2.7141	1.58461	1.23367	0.0683188	0.154519	0.0578399	0.182762	0.310159	AT1G48370.1 | Symbols: YSL8 | YELLOW STRIPE like 8 | chr1:17874560-17877256 FORWARD LENGTH=724
Eucgr.B03836.1	8.11591	15.9336	11.053	0.784556	1.25256	0.390717	0.92594	2.39992	AT5G22430.1 | Symbols: | Pollen Ole e 1 allergen and extensin family protein | chr5:7433913-7434646 FORWARD LENGTH=172
Eucgr.H04815.2	3.71956	12.6597	7.65184	133.501	108.782	96.8632	79.7423	77.0338	AT2G22240.1 | Symbols: ATMIPS2, MIPS2, ATIPS2 | myo-inositol-1-phosphate synthase 2 | chr2:9451901-9453938 REVERSE LENGTH=510
Eucgr.I01900.1	1.00892	2.97929	7.77585	0.151513	0.130546	0.164923	0.289513	0.393057	AT5G40010.1 | Symbols: AATP1 | AAA-ATPase 1 | chr5:16020218-16021762 REVERSE LENGTH=514
Eucgr.B03475.1	0.644203	0.554922	0.664617	0.0608091	0.137534	0.0772231	0.142339	0.100388	AT2G34930.1 | Symbols: | disease resistance family protein / LRR family protein | chr2:14737169-14739886 REVERSE LENGTH=905
Eucgr.H02896.1	0.0813821	0.116839	0	6.56812	7.87654	8.51989	6.34496	1.14138	AT3G24310.1 | Symbols: MYB305, ATMYB71 | myb domain protein 305 | chr3:8811336-8812330 REVERSE LENGTH=269
Eucgr.H03767.1	35.0251	44.7809	37.972	225.214	219.217	250.98	217.126	115.078	AT5G18670.1 | Symbols: BMY3, BAM9 | beta-amylase 3 | chr5:6226138-6227999 FORWARD LENGTH=536
Eucgr.C03786.1	4.82798	6.07282	5.79455	1.25224	1.48577	1.35563	1.82598	2.32146	AT1G77210.2 | Symbols: STP14 | sugar transporter 14 | chr1:29009036-29010980 REVERSE LENGTH=504
Eucgr.C02741.1	0.183814	0.109958	0.247355	0	0	0	0	0	AT5G34940.2 | Symbols: AtGUS3, GUS3 | glucuronidase 3 | chr5:13235912-13238718 REVERSE LENGTH=536
Eucgr.F00020.1	0.246256	1.01644	1.93306	0	0	0	0	0	No hits found
Eucgr.C03233.1	0.66755	1.15007	0.239549	4.3689	5.32071	8.07332	5.73133	5.02792	AT4G34200.1 | Symbols: EDA9 | D-3-phosphoglycerate dehydrogenase | chr4:16374041-16376561 REVERSE LENGTH=603
Eucgr.C03779.1	0.601685	0.740425	2.85315	0	0	0	0	0	AT2G25770.2 | Symbols: | Polyketide cyclase/dehydrase and lipid transport superfamily protein | chr2:10992987-10993490 FORWARD LENGTH=167
Eucgr.D00307.4	6.72794	8.17496	5.06416	36.1531	33.9438	33.8601	37.6664	19.0763	No hits found
Eucgr.F02181.1	1.24941	2.15057	8.58127	0.101451	0.114728	0.128835	0.212028	0.355899	AT1G09970.1 | Symbols: LRR XI-23, RLK7 | Leucine-rich receptor-like protein kinase family protein | chr1:3252408-3255428 FORWARD LENGTH=976
Eucgr.I02135.1	8.64732	11.5104	9.76133	0.486511	0.706405	0.457655	0.90381	3.12342	AT1G72430.1 | Symbols: | SAUR-like auxin-responsive protein family | chr1:27265150-27265509 REVERSE LENGTH=119
Eucgr.I01272.1	24.3442	16.7975	17.595	2.96739	3.99074	3.30965	3.71849	7.30634	AT2G16250.1 | Symbols: | Leucine-rich repeat protein kinase family protein | chr2:7039682-7042933 REVERSE LENGTH=915
Eucgr.C01043.1	3.0036	3.7667	1.98036	122.257	88.5567	145.178	96.9783	13.9571	AT3G24520.1 | Symbols: AT-HSFC1, HSFC1 | heat shock transcription factor C1 | chr3:8941455-8942531 FORWARD LENGTH=330
Eucgr.G02845.1	10.3716	10.3861	8.68974	0	0.361281	0.0121712	0.24998	2.74118	AT5G03250.1 | Symbols: | Phototropic-responsive NPH3 family protein | chr5:774591-776855 FORWARD LENGTH=592
Eucgr.K00806.1	2.58186	2.87406	8.96283	0.706414	0.92313	0.926998	0.779525	0.874645	AT5G15180.1 | Symbols: | Peroxidase superfamily protein | chr5:4930561-4932211 FORWARD LENGTH=329
Eucgr.F04351.1	26.2808	27.282	17.2916	78.3101	75.2996	71.1208	72.2854	59.1583	AT1G21780.2 | Symbols: | BTB/POZ domain-containing protein | chr1:7652476-7653866 FORWARD LENGTH=326
Eucgr.A02043.4	4.37097	3.93138	8.57104	1.63081	1.54096	1.57397	1.61418	1.69611	AT2G43010.2 | Symbols: PIF4, SRL2, AtPIF4 | phytochrome interacting factor 4 | chr2:17887003-17888823 FORWARD LENGTH=428
Eucgr.C03407.2	26.5386	44.5335	38.2283	450.654	320.531	485.102	402.686	157.738	AT1G17550.1 | Symbols: HAB2 | homology to ABI2 | chr1:6034917-6036939 FORWARD LENGTH=511
Eucgr.E01594.1	5.4467	3.15533	1.32874	0	0.113338	0	0.0603242	0.11168	AT2G44990.1 | Symbols: CCD7, MAX3, ATCCD7 | carotenoid cleavage dioxygenase 7 | chr2:18558938-18561621 FORWARD LENGTH=629
Eucgr.H04478.1	0.0287612	0.061938	0	13.4116	7.01369	12.4808	7.19011	0.806747	AT5G03250.1 | Symbols: | Phototropic-responsive NPH3 family protein | chr5:774591-776855 FORWARD LENGTH=592
Eucgr.J01417.1	24.6069	22.154	14.3111	47.6422	47.4197	46.537	45.1296	52.4768	AT2G03890.1 | Symbols: ATPI4K GAMMA 7, UBDK GAMMA 7, PI4K GAMMA 7 | phosphoinositide 4-kinase gamma 7 | chr2:1186199-1188151 FORWARD LENGTH=650
Eucgr.G00501.1	0.936475	0.735263	0.44632	0.0276244	0	0.0467746	0.073899	0.0912081	AT5G42650.1 | Symbols: AOS, CYP74A, DDE2 | allene oxide synthase | chr5:17097803-17099359 REVERSE LENGTH=518
Eucgr.E00444.1	26.1587	26.577	23.0468	3.61532	6.05696	3.70626	6.06934	11.612	AT4G17260.1 | Symbols: | Lactate/malate dehydrogenase family protein | chr4:9674057-9675309 FORWARD LENGTH=353
Eucgr.F03621.1	0.452773	1.0834	0.270795	53.7446	38.9882	61.1205	47.3531	6.90867	AT1G21000.2 | Symbols: | PLATZ transcription factor family protein | chr1:7338013-7339088 FORWARD LENGTH=243
Eucgr.B02566.1	2.17615	4.85082	0.616505	53.4802	39.7036	54.9491	37.8395	27.605	AT1G24130.1 | Symbols: | Transducin/WD40 repeat-like superfamily protein | chr1:8534183-8535430 REVERSE LENGTH=415
Eucgr.A01957.1	0.762504	0.422958	0.559684	0	0.0328871	0.0276983	0.0218802	0.0810155	AT2G42800.1 | Symbols: AtRLP29, RLP29 | receptor like protein 29 | chr2:17808157-17809545 REVERSE LENGTH=462
Eucgr.H04079.1	8.7318	10.3644	9.05238	74.4546	39.4843	90.8891	42.1431	40.3269	AT3G17180.1 | Symbols: scpl33 | serine carboxypeptidase-like 33 | chr3:5855861-5859157 REVERSE LENGTH=478
Eucgr.F03614.1	11.1545	8.5653	13.4409	1.63725	0.964776	1.45782	1.41591	2.95919	AT2G33560.1 | Symbols: BUBR1 | BUB1-related (BUB1: budding uninhibited by benzymidazol 1) | chr2:14213810-14215918 REVERSE LENGTH=395
Eucgr.H00812.1	45.6437	34.0069	35.2033	1.1954	3.5203	1.14034	3.34425	8.92221	AT3G24660.1 | Symbols: TMKL1 | transmembrane kinase-like 1 | chr3:9003641-9005751 FORWARD LENGTH=674
Eucgr.L02059.1	1.01408	0.708789	0.670341	0	0	0.0213265	0.0336938	0.124757	AT3G63470.1 | Symbols: scpl40 | serine carboxypeptidase-like 40 | chr3:23438561-23440862 FORWARD LENGTH=502
Eucgr.G01728.1	3.5695	4.06683	3.96612	0.0618241	0.403953	0.104683	0.35145	0.995115	AT4G39010.1 | Symbols: AtGH9B18, GH9B18 | glycosyl hydrolase 9B18 | chr4:18176162-18179102 REVERSE LENGTH=497
Eucgr.H00469.1	8.04387	14.8257	9.27812	49.662	46.3848	55.7453	56.6429	35.7173	AT1G60710.1 | Symbols: ATB2 | NAD(P)-linked oxidoreductase superfamily protein | chr1:22355073-22356627 REVERSE LENGTH=345
Eucgr.K01574.1	2.41489	1.81705	2.14034	14.2264	14.411	20.4614	12.1593	9.54395	AT2G41510.1 | Symbols: ATCKX1, CKX1 | cytokinin oxidase/dehydrogenase 1 | chr2:17314626-17316861 FORWARD LENGTH=575
Eucgr.A00353.1	2.85671	3.82328	1.60719	10.2836	13.0479	10.1379	15.0082	11.016	AT3G16990.1 | Symbols: | Haem oxygenase-like, multi-helical | chr3:5795937-5796783 REVERSE LENGTH=221
Eucgr.H04824.1	32.9691	42.0739	29.9675	61.3558	59.8728	65.0089	66.9347	74.3888	AT5G65210.5 | Symbols: TGA1 | bZIP transcription factor family protein | chr5:26059031-26060749 FORWARD LENGTH=368
Eucgr.L03245.1	0	0.205674	0	190.807	62.8012	186.613	44.8574	2.79053	AT1G56600.1 | Symbols: AtGolS2, GolS2 | galactinol synthase 2 | chr1:21207620-21209291 FORWARD LENGTH=335
Eucgr.B00166.1	11.926	14.2585	11.6533	26.2609	26.2232	27.922	25.0788	26.6973	AT5G63200.1 | Symbols: | tetratricopeptide repeat (TPR)-containing protein | chr5:25349043-25352899 FORWARD LENGTH=649
Eucgr.E03920.1	0	0.795632	0.994339	180.551	86.3892	184.492	120.35	24.5508	AT5G47550.1 | Symbols: | Cystatin/monellin superfamily protein | chr5:19286596-19286964 REVERSE LENGTH=122
Eucgr.J01374.1	34.3353	37.3826	11.2551	209.462	209.008	238.298	204.659	156.985	AT3G29320.1 | Symbols: | Glycosyl transferase, family 35 | chr3:11252871-11257587 FORWARD LENGTH=962
Eucgr.B03883.1	4.1024	8.48299	0.823958	146.112	115.908	113.572	104.598	310.579	AT4G21105.1 | Symbols: | cytochrome-c oxidases;electron carriers | chr4:11266273-11266724 FORWARD LENGTH=68
Eucgr.B03892.2	3.88694	3.85638	3.4587	1.07387	0.95953	0.58085	1.11718	1.30499	AT2G27770.1 | Symbols: | Plant protein of unknown function (DUF868) | chr2:11833089-11834051 REVERSE LENGTH=320
Eucgr.A02794.1	0.0740992	0.957446	0.265904	5.94536	6.53886	8.94178	6.7361	4.15693	AT3G48940.1 | Symbols: | Remorin family protein | chr3:18142863-18144163 REVERSE LENGTH=175
Eucgr.D02211.1	3.2057	5.23456	2.24383	19.4529	15.844	25.675	20.9268	15.81	AT4G17940.1 | Symbols: | Tetratricopeptide repeat (TPR)-like superfamily protein | chr4:9965787-9966778 FORWARD LENGTH=274
Eucgr.C03454.1	0.616713	1.12965	1.01114	10.3983	8.55573	13.324	6.71255	5.79937	AT2G26150.1 | Symbols: ATHSFA2, HSFA2 | heat shock transcription factor A2 | chr2:11135856-11137217 FORWARD LENGTH=345
Eucgr.J00083.1	0.906795	1.16785	1.19633	0.0755262	0.0253067	0.0213139	0.0505108	0.228586	AT2G38720.1 | Symbols: MAP65-5 | microtubule-associated protein 65-5 | chr2:16188047-16192102 FORWARD LENGTH=587
Eucgr.L02553.1	0.548094	0.699457	3.38731	0	0	0	0	0.0474504	AT4G12480.1 | Symbols: pEARLI 1 | Bifunctional inhibitor/lipid-transfer protein/seed storage 2S albumin superfamily protein | chr4:7406371-7406877 REVERSE LENGTH=168
Eucgr.I02316.4	7.92667	8.55177	7.11118	33.408	25.4451	30.0804	28.5905	19.1605	AT5G66090.1 | Symbols: | unknown protein; FUNCTIONS IN: molecular_function unknown; LOCATED IN: chloroplast, chloroplast stroma; EXPRESSED IN: 21 plant structures; EXPRESSED DURING: 13 growth stages; Has 30201 Blast hits to 17322 proteins in 780 species: Archae - 12; Bacteria - 1396; Metazoa - 17338; Fungi - 3422; Plants - 5037; Viruses - 0; Other Eukaryotes - 2996 (source: NCBI BLink). | chr5:26…
Eucgr.D01672.1	4.62232	4.49911	4.60363	0.480693	0.780555	0.626097	0.939711	1.7092	AT4G10630.1 | Symbols: | Glutaredoxin family protein | chr4:6566625-6567629 REVERSE LENGTH=334
Eucgr.C02008.1	0.462652	2.46528	3.99091	0.167968	0.270152	0.127985	0.146035	0.138646	AT2G24610.1 | Symbols: ATCNGC14, CNGC14 | cyclic nucleotide-gated channel 14 | chr2:10457105-10460351 FORWARD LENGTH=726
Eucgr.E02751.1	10.9856	7.96952	10.7434	1.00767	1.30759	0.977196	1.17628	3.0397	AT3G19390.1 | Symbols: | Granulin repeat cysteine protease family protein | chr3:6723024-6724768 FORWARD LENGTH=452
Eucgr.D00699.2	16.2052	30.5012	16.3466	85.6571	69.9917	96.1272	98.6477	73.5234	AT4G21580.1 | Symbols: | oxidoreductase, zinc-binding dehydrogenase family protein | chr4:11475822-11477514 FORWARD LENGTH=325
Eucgr.D01859.1	8.29721	3.23443	7.32036	0.88176	1.2383	0.669667	0.806512	1.263	AT4G11610.1 | Symbols: | C2 calcium/lipid-binding plant phosphoribosyltransferase family protein | chr4:7013956-7017846 REVERSE LENGTH=1011
Eucgr.J02830.1	12.831	7.47277	11.9888	0.77698	1.37829	1.27692	2.04796	2.4522	AT3G14000.2 | Symbols: ATBRXL2, BRX-LIKE2 | DZC (Disease resistance/zinc finger/chromosome condensation-like region) domain containing protein | chr3:4631170-4633353 REVERSE LENGTH=374
Eucgr.C02987.1	25.8251	17.901	30.7178	5.32004	6.6298	4.1647	5.67812	7.45925	AT4G32830.1 | Symbols: AtAUR1, AUR1 | ataurora1 | chr4:15842557-15844354 FORWARD LENGTH=294
Eucgr.B02173.2	31.8207	41.6115	34.9471	14.9402	16.2775	14.7965	18.999	18.8213	AT5G18310.2 | Symbols: | unknown protein; FUNCTIONS IN: molecular_function unknown; INVOLVED IN: biological_process unknown; LOCATED IN: plasma membrane; EXPRESSED IN: 22 plant structures; EXPRESSED DURING: 13 growth stages; Has 60 Blast hits to 60 proteins in 14 species: Archae - 0; Bacteria - 0; Metazoa - 7; Fungi - 0; Plants - 53; Viruses - 0; Other Eukaryotes - 0 (source: NCBI BLink). | chr5:…
Eucgr.A00215.1	35.5689	37.4248	32.6157	7.53581	8.3931	5.99056	9.01492	17.5512	AT2G43130.1 | Symbols: ARA4, ATRAB11F, ATRABA5C, ARA-4, RABA5C | P-loop containing nucleoside triphosphate hydrolases superfamily protein | chr2:17929899-17930904 REVERSE LENGTH=214
Eucgr.H05115.1	36.5038	31.4243	380.123	0.201245	0.112386	0.113585	0.269179	2.51016	AT5G63850.1 | Symbols: AAP4 | amino acid permease 4 | chr5:25551494-25553374 FORWARD LENGTH=466
Eucgr.E02312.1	2.43227	3.52912	2.01955	9.69663	10.6065	12.6759	8.55949	8.93131	AT4G12020.3 | Symbols: WRKY19, ATWRKY19, MAPKKK11, MEKK4 | protein kinase family protein | chr4:7201656-7209469 FORWARD LENGTH=1879
Eucgr.G02912.1	2.43079	2.98325	6.08488	0.0370085	0.0372016	0.0313321	0.0990029	0.366576	AT2G39510.1 | Symbols: | nodulin MtN21 /EamA-like transporter family protein | chr2:16491358-16493085 REVERSE LENGTH=374
Eucgr.F01656.1	0	0	0	8.31366	2.49849	4.9342	1.433	1.06119	AT1G75750.1 | Symbols: GASA1 | GAST1 protein homolog 1 | chr1:28441813-28442284 REVERSE LENGTH=98
Eucgr.G02378.1	12.7891	11.827	8.94797	2.73817	3.4982	2.5009	3.95117	5.06591	AT1G68740.1 | Symbols: PHO1;H1 | EXS (ERD1/XPR1/SYG1) family protein | chr1:25812735-25816574 REVERSE LENGTH=784
Eucgr.G01461.1	0	0.128038	0.240023	2.39923	1.48089	2.31631	1.99867	1.38975	AT1G49620.1 | Symbols: KRP7, ICN6, ICK5 | Cyclin-dependent kinase inhibitor family protein | chr1:18365692-18366559 REVERSE LENGTH=195
Eucgr.K01196.1	36.8329	39.6227	36.6699	2.02294	4.43069	2.57594	5.80761	14.1865	AT1G78570.1 | Symbols: RHM1, ROL1, ATRHM1 | rhamnose biosynthesis 1 | chr1:29550110-29552207 FORWARD LENGTH=669
Eucgr.G00611.1	5.00845	5.20321	3.59003	15.9886	12.5854	14.723	11.4079	14.7859	AT2G17900.1 | Symbols: SDG37 | SET domain group 37 | chr2:7773420-7776675 REVERSE LENGTH=480
Eucgr.E03666.1	0.119889	0.0860616	0.107555	0	0	0	0	0	AT4G21390.1 | Symbols: B120 | S-locus lectin protein kinase family protein | chr4:11394458-11397474 REVERSE LENGTH=849
Eucgr.H00825.1	0.208367	0.235046	0.373861	0.0280981	0	0	0	0.0231931	AT4G28780.1 | Symbols: | GDSL-like Lipase/Acylhydrolase superfamily protein | chr4:14215603-14217159 FORWARD LENGTH=367
Eucgr.G00279.1	8.85282	22.6136	30.7883	0.651161	1.6364	0.964748	2.06856	2.50828	AT2G21100.1 | Symbols: | Disease resistance-responsive (dirigent-like protein) family protein | chr2:9048687-9049336 REVERSE LENGTH=187
Eucgr.J01981.1	0.84612	3.71176	1.4338	34.4324	25.6914	74.9814	69.8552	105.482	AT5G59720.1 | Symbols: HSP18.2 | heat shock protein 18.2 | chr5:24062632-24063117 FORWARD LENGTH=161
Eucgr.B01913.1	19.3711	21.7785	18.8957	60.4957	46.5987	51.1295	44.3684	52.1034	AT3G05510.1 | Symbols: | Phospholipid/glycerol acyltransferase family protein | chr3:1595576-1598074 FORWARD LENGTH=448
Eucgr.H04126.1	0.133116	0.350373	0.159228	116.858	29.1355	105.388	27.1715	1.14091	No hits found
Eucgr.K01222.1	6.74303	5.4403	9.92707	0.571221	0.902316	0.736924	0.836815	1.79621	AT5G50890.1 | Symbols: | alpha/beta-Hydrolases superfamily protein | chr5:20702684-20704235 FORWARD LENGTH=408
Eucgr.I02278.1	0.200562	0.287943	0.044982	20.2098	24.3593	21.9184	33.8375	2.38312	AT4G35710.1 | Symbols: | Arabidopsis protein of unknown function (DUF241) | chr4:16925301-16926152 FORWARD LENGTH=283
Eucgr.B03508.1	4.88696	10.0763	5.50356	111.743	63.4886	108.73	70.892	44.437	AT1G27300.1 | Symbols: | unknown protein; Has 54 Blast hits to 54 proteins in 19 species: Archae - 0; Bacteria - 0; Metazoa - 11; Fungi - 6; Plants - 34; Viruses - 0; Other Eukaryotes - 3 (source: NCBI BLink). | chr1:9483324-9484194 FORWARD LENGTH=200
Eucgr.B03229.3	11.7714	6.49024	9.3934	1.98583	2.43809	1.74541	2.41287	3.11567	AT3G27350.2 | Symbols: | unknown protein; FUNCTIONS IN: molecular_function unknown; INVOLVED IN: biological_process unknown; EXPRESSED IN: 24 plant structures; EXPRESSED DURING: 15 growth stages; BEST Arabidopsis thaliana protein match is: unknown protein (TAIR:AT5G40700.1). | chr3:10126238-10127896 FORWARD LENGTH=319
Eucgr.D00381.1	0.0589888	0.127034	0.0882	0	0	0	0	0	AT4G19090.1 | Symbols: | Protein of unknown function (DUF594) | chr4:10449900-10452757 FORWARD LENGTH=751
Eucgr.G01819.1	0.298394	0.972137	7.63962	0.0216667	0.0871191	0.110061	0.0434711	0.0357688	AT1G47670.1 | Symbols: | Transmembrane amino acid transporter family protein | chr1:17536834-17539486 REVERSE LENGTH=519
Eucgr.E00226.1	10.5263	6.96326	12.9053	0.534688	0.806216	0.745029	0.677933	2.11479	AT3G03050.1 | Symbols: CSLD3, KJK, ATCSLD3 | cellulose synthase-like D3 | chr3:687873-691629 FORWARD LENGTH=1145
Eucgr.F04210.1	4.52151	3.43665	3.81773	0.753185	0.420619	0.991915	0.839531	0.690781	No hits found
Eucgr.F00301.1	28.4085	32.3255	24.8902	4.87972	6.30022	4.83243	7.81439	14.6334	AT1G78110.1 | Symbols: | unknown protein; FUNCTIONS IN: molecular_function unknown; INVOLVED IN: biological_process unknown; LOCATED IN: plasma membrane; EXPRESSED IN: 17 plant structures; EXPRESSED DURING: 7 growth stages; BEST Arabidopsis thaliana protein match is: unknown protein (TAIR:AT1G22230.1); Has 5452 Blast hits to 3541 proteins in 289 species: Archae - 4; Bacteria - 165; Metazoa - 1756…
Eucgr.B01186.1	0.383821	0.603526	0.360731	0.0172526	0.0867133	0.0292128	0.0692298	0.0427226	AT4G15530.6 | Symbols: PPDK | pyruvate orthophosphate dikinase | chr4:8864828-8870748 REVERSE LENGTH=963
Eucgr.J02407.1	72.9566	79.0081	70.8772	18.8927	15.9604	19.6881	19.9502	38.285	AT3G51160.1 | Symbols: MUR1, MUR_1, GMD2 | NAD(P)-binding Rossmann-fold superfamily protein | chr3:19007232-19008353 REVERSE LENGTH=373
Eucgr.L02363.1	0	0.482047	0.240975	39.9345	24.7229	228.83	154.819	28.882	AT5G47550.1 | Symbols: | Cystatin/monellin superfamily protein | chr5:19286596-19286964 REVERSE LENGTH=122
Eucgr.J02687.1	4.46305	2.33925	3.81323	0.0668709	0.268879	0.0566141	0.0894445	0.496776	AT2G19190.1 | Symbols: FRK1 | FLG22-induced receptor-like kinase 1 | chr2:8326067-8329893 REVERSE LENGTH=876
Eucgr.D01813.1	17.2894	20.4119	12.2915	73.4923	70.7803	60.4819	69.2295	45.1582	AT5G41560.1 | Symbols: | FUNCTIONS IN: molecular_function unknown; INVOLVED IN: biological_process unknown; LOCATED IN: chloroplast; EXPRESSED IN: 24 plant structures; EXPRESSED DURING: 15 growth stages; CONTAINS InterPro DOMAIN/s: Ubiquitin ligase, Det1/DDB1-complexing (InterPro:IPR018276); Has 1807 Blast hits to 1807 proteins in 277 species: Archae - 0; Bacteria - 0; Metazoa - 736; Fungi - 347;…
Eucgr.C01715.1	1.92027	3.96075	4.08858	63.2849	47.5443	61.8957	35.802	27.9989	AT5G20280.1 | Symbols: ATSPS1F, SPS1F | sucrose phosphate synthase 1F | chr5:6844994-6849997 REVERSE LENGTH=1043
Eucgr.K02988.2	17.2242	17.9298	13.4738	90.5182	61.0347	77.1537	53.9427	47.2789	AT5G01260.1 | Symbols: | Carbohydrate-binding-like fold | chr5:105367-106488 FORWARD LENGTH=306
Eucgr.C02203.1	1.56961	2.3591	6.11658	0.0463009	0.0930848	0.0391991	0.185792	0.267527	AT4G25810.1 | Symbols: XTR6, XTH23 | xyloglucan endotransglycosylase 6 | chr4:13128694-13129715 FORWARD LENGTH=286
Eucgr.I02584.1	13.7326	11.776	13.7962	2.99013	3.00573	2.94163	3.31802	5.7636	AT2G04305.1 | Symbols: | Magnesium transporter CorA-like family protein | chr2:1501679-1503448 REVERSE LENGTH=434
Eucgr.E00015.2	21.247	24.4302	22.744	1.65654	3.38984	1.0268	3.69949	7.74024	No hits found
Eucgr.A02372.1	10.9147	10.0027	9.20156	3.2485	3.47354	4.48936	4.52614	5.07366	AT5G05170.1 | Symbols: CESA3, IXR1, ATCESA3, ATH-B, CEV1 | Cellulose synthase family protein | chr5:1530401-1535090 REVERSE LENGTH=1065
Eucgr.A02229.1	43.2404	25.0404	35.9356	0.506327	1.98662	0.387182	1.72589	4.70517	AT2G01420.1 | Symbols: PIN4, ATPIN4 | Auxin efflux carrier family protein | chr2:180478-183199 REVERSE LENGTH=612
Eucgr.B02285.1	190.191	114.745	198.608	18.6518	20.8452	14.2196	17.3013	35.8416	AT5G23860.2 | Symbols: TUB8 | tubulin beta 8 | chr5:8042962-8044528 FORWARD LENGTH=449
Eucgr.C04027.1	3.71382	3.62164	5.50052	1.19059	1.16356	0.979978	1.19438	1.41953	AT5G10750.1 | Symbols: | Protein of unknown function (DUF1336) | chr5:3399072-3399980 FORWARD LENGTH=302
Eucgr.K01947.1	2.45055	1.25092	1.64476	0.394097	0.378929	0.362663	0.469836	0.311157	AT4G20900.1 | Symbols: MS5, TDM1 | Tetratricopeptide repeat (TPR)-like superfamily protein | chr4:11184103-11185844 REVERSE LENGTH=450
Eucgr.K02521.1	42.4272	57.2483	46.9134	363.266	281.083	392.74	234.153	831.747	AT1G74310.1 | Symbols: ATHSP101, HSP101, HOT1 | heat shock protein 101 | chr1:27936715-27939862 REVERSE LENGTH=911
Eucgr.L02206.1	2.68794	2.89427	1.78537	8.39249	8.09294	14.1072	8.77811	10.3106	AT5G45060.1 | Symbols: | Disease resistance protein (TIR-NBS-LRR class) family | chr5:18182038-18186067 FORWARD LENGTH=1165
Eucgr.J01975.1	0.092283	2.11983	0.579523	30.1401	24.6056	51.1817	31.4592	83.2641	AT5G59720.1 | Symbols: HSP18.2 | heat shock protein 18.2 | chr5:24062632-24063117 FORWARD LENGTH=161
Eucgr.H01337.1	10.2004	10.598	14.0208	0.732	1.69804	0.667396	1.24271	2.81193	AT4G01680.3 | Symbols: MYB55 | myb domain protein 55 | chr4:716401-717415 REVERSE LENGTH=241
Eucgr.F03878.1	2.31889	4.78241	0.6274	218.3	136.141	198.495	133.634	46.6324	AT1G80090.1 | Symbols: | Cystathionine beta-synthase (CBS) family protein | chr1:30130104-30131855 FORWARD LENGTH=402
Eucgr.H02278.1	0.944506	3.69136	1.88297	60.7252	34.4544	76.0682	50.881	24.6125	AT2G23110.2 | Symbols: | Late embryogenesis abundant protein, group 6 | chr2:9840552-9840830 FORWARD LENGTH=92
Eucgr.F03570.1	1.22912	0.976849	0.35443	3.97791	3.62379	4.49036	3.57487	5.36988	AT4G38260.1 | Symbols: | Protein of unknown function (DUF833) | chr4:17937077-17938210 REVERSE LENGTH=275
Eucgr.D01733.1	13.4806	11.3012	4.81746	0.315866	0.771105	0.331089	0.824867	1.46503	AT1G64390.1 | Symbols: AtGH9C2, GH9C2 | glycosyl hydrolase 9C2 | chr1:23911329-23914642 FORWARD LENGTH=620
Eucgr.K01583.1	3.65424	3.91	3.89684	0.0325415	0.0654225	0	0.087053	1.02071	AT1G17020.1 | Symbols: SRG1, ATSRG1 | senescence-related gene 1 | chr1:5820258-5821741 FORWARD LENGTH=358
Eucgr.L02979.1	3.33375	3.88446	3.77098	0.319248	0.275069	0.270281	0.579522	1.20465	AT3G20290.2 | Symbols: ATEHD1, EHD1 | EPS15 homology domain 1 | chr3:7075057-7078655 REVERSE LENGTH=545
Eucgr.B01817.2	9.25978	13.8121	3.15563	50.3442	41.4212	56.5094	51.8138	40.1502	AT5G26770.1 | Symbols: | unknown protein; BEST Arabidopsis thaliana protein match is: unknown protein (TAIR:AT3G05830.1); Has 30201 Blast hits to 17322 proteins in 780 species: Archae - 12; Bacteria - 1396; Metazoa - 17338; Fungi - 3422; Plants - 5037; Viruses - 0; Other Eukaryotes - 2996 (source: NCBI BLink). | chr5:9407981-9409735 REVERSE LENGTH=335
Eucgr.J02919.1	11.9943	12.8505	10.2534	0.0727321	0.731116	0.246305	1.00527	4.08241	AT2G19190.1 | Symbols: FRK1 | FLG22-induced receptor-like kinase 1 | chr2:8326067-8329893 REVERSE LENGTH=876
Eucgr.H01377.1	0.300043	1.03384	0.0538349	65.7644	35.3599	57.4757	35.6859	12.7645	AT5G36100.1 | Symbols: | unknown protein; BEST Arabidopsis thaliana protein match is: unknown protein (TAIR:AT1G65090.3); Has 57 Blast hits to 49 proteins in 15 species: Archae - 0; Bacteria - 4; Metazoa - 6; Fungi - 0; Plants - 39; Viruses - 0; Other Eukaryotes - 8 (source: NCBI BLink). | chr5:14191711-14193654 REVERSE LENGTH=295
Eucgr.G03282.1	0	0.122703	0.153348	10.4072	5.67676	12.0211	6.96016	1.53162	AT2G28420.1 | Symbols: | Lactoylglutathione lyase / glyoxalase I family protein | chr2:12157946-12158500 FORWARD LENGTH=184
Eucgr.I01598.1	2.8464	3.59929	2.08214	8.88725	8.06103	10.6912	8.83255	8.0694	AT3G26710.1 | Symbols: CCB1 | cofactor assembly of complex C | chr3:9813550-9814606 FORWARD LENGTH=267
Eucgr.J01011.1	24.254	23.2944	27.3642	0.486216	1.31751	0.715895	2.06415	5.93283	AT5G04660.1 | Symbols: CYP77A4 | cytochrome P450, family 77, subfamily A, polypeptide 4 | chr5:1336049-1337587 FORWARD LENGTH=512
Eucgr.L01023.1	18.1925	19.1197	9.68528	36.2496	35.9779	35.3467	35.7044	38.4789	AT2G30720.1 | Symbols: | Thioesterase/thiol ester dehydrase-isomerase superfamily protein | chr2:13089604-13091538 REVERSE LENGTH=455
Eucgr.J02831.1	3.68958	2.10524	3.31	0.178603	0.179535	0.378021	0.537511	0.442273	AT1G54180.2 | Symbols: ATBRXL3, BRX-LIKE3 | BREVIS RADIX-like 3 | chr1:20227697-20229728 FORWARD LENGTH=344
Eucgr.C03733.1	0	0	0	1.5255	1.53346	0.993476	1.02023	0.387446	AT1G68180.1 | Symbols: | RING/U-box superfamily protein | chr1:25554816-25555562 FORWARD LENGTH=248
Eucgr.F01003.1	2.05034	2.76811	2.07566	43.5379	47.9951	46.7965	43.8899	6.02379	AT5G48150.2 | Symbols: PAT1 | GRAS family transcription factor | chr5:19522497-19524053 REVERSE LENGTH=490
Eucgr.H03564.1	1.69932	2.03307	2.4279	0.415868	0.0597197	0.100595	0.119197	0.0980774	AT5G19260.1 | Symbols: | Protein of unknown function (DUF3049) | chr5:6479494-6480360 REVERSE LENGTH=288
Eucgr.F00083.2	5.70777	6.5083	5.02813	30.304	23.8144	22.3954	18.3026	15.7019	AT1G27840.1 | Symbols: ATCSA-1 | Transducin/WD40 repeat-like superfamily protein | chr1:9693332-9696257 REVERSE LENGTH=450
Eucgr.B03641.1	5.12734	2.84411	3.65896	0.797487	0.580503	0.791574	0.386217	0.45398	AT3G12120.2 | Symbols: FAD2 | fatty acid desaturase 2 | chr3:3860592-3861743 REVERSE LENGTH=383
Eucgr.C00378.1	3.46339	2.63313	2.52546	0.0161046	0.113321	0.0409034	0.161558	0.677957	AT2G24280.1 | Symbols: | alpha/beta-Hydrolases superfamily protein | chr2:10334622-10336927 FORWARD LENGTH=494
Eucgr.K02328.1	1.29699	0.802616	1.18362	45.5309	27.9448	58.6697	28.7281	7.1785	AT1G73390.3 | Symbols: | Endosomal targeting BRO1-like domain-containing protein | chr1:27591079-27594148 REVERSE LENGTH=419
Eucgr.K02259.1	1.91011	2.41666	0.29988	105.027	60.9661	107.522	56.946	31.8493	AT1G18070.2 | Symbols: | Translation elongation factor EF1A/initiation factor IF2gamma family protein | chr1:6214236-6218211 REVERSE LENGTH=532
Eucgr.H04311.1	0.329871	0.378872	0.177561	3.86111	1.62762	5.37784	3.08204	3.23849	AT2G17220.2 | Symbols: | Protein kinase superfamily protein | chr2:7487866-7489768 REVERSE LENGTH=413
Eucgr.I01700.1	25.7665	32.4137	19.5517	0.686619	2.15024	0.894314	3.70893	6.36512	AT3G27350.2 | Symbols: | unknown protein; FUNCTIONS IN: molecular_function unknown; INVOLVED IN: biological_process unknown; EXPRESSED IN: 24 plant structures; EXPRESSED DURING: 15 growth stages; BEST Arabidopsis thaliana protein match is: unknown protein (TAIR:AT5G40700.1). | chr3:10126238-10127896 FORWARD LENGTH=319
Eucgr.A02456.1	12.0005	14.0531	21.259	3.96735	3.96181	4.35322	4.73056	6.16175	AT2G42040.1 | Symbols: | CONTAINS InterPro DOMAIN/s: WRC (InterPro:IPR014977); Has 219 Blast hits to 219 proteins in 19 species: Archae - 0; Bacteria - 0; Metazoa - 3; Fungi - 0; Plants - 215; Viruses - 0; Other Eukaryotes - 1 (source: NCBI BLink). | chr2:17543282-17545063 FORWARD LENGTH=269
Eucgr.K02618.1	1.74269	2.69947	2.22167	0.259736	0.174061	0.183248	0.318464	0.643184	AT4G31400.1 | Symbols: CTF7 | damaged DNA binding;DNA-directed DNA polymerases | chr4:15237411-15239266 FORWARD LENGTH=345
Eucgr.H03768.1	2.2001	3.64998	5.87739	117.637	52.6539	116.59	55.7724	59.0456	No hits found
Eucgr.G01350.2	22.7444	28.8121	19.6293	146.287	113.99	138.617	144.552	62.9592	AT4G34230.1 | Symbols: CAD5, ATCAD5, CAD-5 | cinnamyl alcohol dehydrogenase 5 | chr4:16386898-16388666 REVERSE LENGTH=357
Eucgr.L01281.1	0	0.579546	0.0762407	5.41485	4.95926	3.7014	3.05804	3.07905	AT1G60420.1 | Symbols: | DC1 domain-containing protein | chr1:22261978-22264243 FORWARD LENGTH=578
Eucgr.G00235.1	12.0623	18.0074	4.34085	165.69	121.782	174.255	106.63	263.425	AT4G24280.1 | Symbols: cpHsc70-1 | chloroplast heat shock protein 70-1 | chr4:12590094-12593437 FORWARD LENGTH=718
Eucgr.J00667.1	20.069	10.302	15.8011	1.86542	2.65798	2.19262	3.17342	4.41004	AT2G26760.1 | Symbols: CYCB1;4 | Cyclin B1;4 | chr2:11401551-11403205 FORWARD LENGTH=387
Eucgr.K02233.1	8.84068	4.54483	8.78508	0.258657	0.520014	0.276611	0.400599	1.26979	AT1G18370.1 | Symbols: HIK, ATNACK1, NACK1 | ATP binding microtubule motor family protein | chr1:6319732-6323820 REVERSE LENGTH=974
Eucgr.K03271.1	1.63254	1.01449	1.28971	0.115002	0.161843	0.116835	0.184588	0.36072	AT1G06620.1 | Symbols: | 2-oxoglutarate (2OG) and Fe(II)-dependent oxygenase superfamily protein | chr1:2025618-2027094 FORWARD LENGTH=365
Eucgr.J00195.1	0.526255	1.22775	0.590143	96.3706	34.7046	102.302	50.2487	7.5857	AT2G40170.1 | Symbols: ATEM6, GEA6, EM6 | Stress induced protein | chr2:16779792-16780167 REVERSE LENGTH=92
Eucgr.G00172.1	3.96565	4.1719	2.69892	10.5201	12.7159	12.0211	12.5607	10.0155	No hits found
Eucgr.A02506.1	12.9449	29.2269	13.6244	183.153	103.685	158.239	96.8321	173.719	AT3G13570.1 | Symbols: SCL30A, At-SCL30A | SC35-like splicing factor 30A | chr3:4429564-4431602 REVERSE LENGTH=262
Eucgr.K00289.1	10.8235	6.45405	12.176	0.567597	0.787913	0.594951	1.24726	2.03022	No hits found
Eucgr.F03917.2	0.200562	0.987233	1.9021	0.0540912	0.0271867	0.0228973	0.0361753	0.0223243	AT1G49390.1 | Symbols: | 2-oxoglutarate (2OG) and Fe(II)-dependent oxygenase superfamily protein | chr1:18279600-18280873 FORWARD LENGTH=348
Eucgr.J00906.1	65.7007	133.267	27.9941	554.017	596.538	495.787	656.958	445.066	No hits found
Eucgr.F03336.1	20.3922	26.8908	9.40235	65.2943	70.1527	56.5955	75.8989	60.9655	AT1G52920.1 | Symbols: GCR2, GPCR | G protein coupled receptor | chr1:19709360-19711048 REVERSE LENGTH=410
Eucgr.D01225.1	5.21561	7.1217	23.4969	0.588649	0.860684	0.770194	0.966304	1.81104	AT3G60270.1 | Symbols: | Cupredoxin superfamily protein | chr3:22278029-22278762 REVERSE LENGTH=187
Eucgr.F00486.1	0.26845	2.2161	3.97372	0.0506803	0.076417	0.0429068	0.135577	0.146416	No hits found
Eucgr.A02419.1	4.41854	3.43613	4.95495	0.231714	0.194103	0.196173	0.542384	1.02008	AT2G42260.1 | Symbols: UVI4, PYM | uv-b-insensitive 4 | chr2:17602240-17603283 REVERSE LENGTH=259
Eucgr.J00777.1	4.38679	4.29763	4.24193	0.152737	0.153534	0.158046	0.283746	1.59694	AT4G12620.1 | Symbols: ORC1B, ATORC1B, UNE13 | origin of replication complex 1B | chr4:7459812-7462253 REVERSE LENGTH=813
Eucgr.F03761.1	2.957	3.19937	1.96075	0	0	0	0.0541084	0.534256	AT5G08640.2 | Symbols: FLS1 | flavonol synthase 1 | chr5:2804009-2805175 FORWARD LENGTH=336
Eucgr.J01649.1	6.74071	4.69388	6.91629	0.361958	0.248948	0.258055	0.331257	1.44668	AT5G37010.1 | Symbols: | unknown protein; FUNCTIONS IN: molecular_function unknown; INVOLVED IN: N-terminal protein myristoylation; EXPRESSED IN: 22 plant structures; EXPRESSED DURING: 13 growth stages; BEST Arabidopsis thaliana protein match is: unknown protein (TAIR:AT1G65710.1); Has 6746 Blast hits to 5259 proteins in 486 species: Archae - 7; Bacteria - 485; Metazoa - 3508; Fungi - 577; Plants…
Eucgr.D02266.1	0	0.0399921	0	0.631063	0.475767	0.623314	0.386875	0.217042	AT3G61220.1 | Symbols: | NAD(P)-binding Rossmann-fold superfamily protein | chr3:22663025-22664316 FORWARD LENGTH=296
Eucgr.A00637.1	0.121308	1.50938	7.54537	0	0.0383683	0	0.025527	0	AT3G51680.1 | Symbols: | NAD(P)-binding Rossmann-fold superfamily protein | chr3:19173622-19174667 REVERSE LENGTH=303
Eucgr.K01030.1	10.1744	13.1894	8.34017	40.5442	40.661	55.8645	41.0823	28.5234	AT4G03560.1 | Symbols: ATTPC1, TPC1, ATCCH1, FOU2 | two-pore channel 1 | chr4:1580253-1585691 FORWARD LENGTH=733
Eucgr.G00588.1	14.8389	14.4458	4.01191	68.1165	49.9555	76.6749	61.4675	57.4925	AT3G14630.1 | Symbols: CYP72A9 | cytochrome P450, family 72, subfamily A, polypeptide 9 | chr3:4917498-4919409 FORWARD LENGTH=508
Eucgr.C00218.1	59.5091	64.1731	61.4932	8.50422	15.5498	7.07163	12.6745	24.1626	AT2G23810.1 | Symbols: TET8 | tetraspanin8 | chr2:10135859-10137352 REVERSE LENGTH=273
Eucgr.K03563.1	0.379479	0.249705	0.0567398	4.47759	18.0638	4.16989	11.9981	8.47603	AT2G47180.1 | Symbols: AtGolS1, GolS1 | galactinol synthase 1 | chr2:19369049-19370372 REVERSE LENGTH=344
Eucgr.A01806.1	17.6117	19.6475	15.489	0.517811	2.87652	0.369169	3.4995	4.83657	AT4G28250.1 | Symbols: ATEXPB3, EXPB3, ATHEXP BETA 1.6 | expansin B3 | chr4:14000446-14001945 REVERSE LENGTH=264
Eucgr.H04545.1	61.7921	74.4881	38.0848	477.264	530.276	401.122	508.686	234.963	AT1G56220.2 | Symbols: | Dormancy/auxin associated family protein | chr1:21043414-21044381 FORWARD LENGTH=112
Eucgr.J00948.1	0	0	0	2.58162	1.02231	3.04666	1.20335	0.22601	AT2G28490.1 | Symbols: | RmlC-like cupins superfamily protein | chr2:12178812-12180983 REVERSE LENGTH=511
Eucgr.D00485.1	0	0	0	0.822043	0.751211	0.632688	0.199916	0.740226	AT2G40330.1 | Symbols: PYL6, RCAR9 | PYR1-like 6 | chr2:16845177-16845824 REVERSE LENGTH=215
Eucgr.F02056.1	41.2432	40.4333	32.5997	1.81345	5.11966	1.66596	5.41893	14.8414	AT3G13130.1 | Symbols: | unknown protein; FUNCTIONS IN: molecular_function unknown; INVOLVED IN: biological_process unknown; LOCATED IN: endomembrane system; EXPRESSED IN: male gametophyte; Has 140 Blast hits to 132 proteins in 41 species: Archae - 2; Bacteria - 4; Metazoa - 29; Fungi - 20; Plants - 51; Viruses - 0; Other Eukaryotes - 34 (source: NCBI BLink). | chr3:4223008-4223613 FORWARD LENGTH…
Eucgr.F02646.1	2.45076	1.89011	1.61717	0	0.0192186	0.0161864	0.063932	0.441876	AT5G09360.1 | Symbols: LAC14 | laccase 14 | chr5:2906426-2908658 REVERSE LENGTH=569
Eucgr.I01275.1	4.61146	4.7881	9.6777	0	0	0.0658088	0.0519856	0.513295	AT1G29420.1 | Symbols: | SAUR-like auxin-responsive protein family | chr1:10301483-10301908 REVERSE LENGTH=141
Eucgr.G01322.1	1.50421	0.913665	0.830437	0	0.109792	0.0924697	0	0.0901557	AT2G37800.1 | Symbols: | Cysteine/Histidine-rich C1 domain family protein | chr2:15841039-15843610 REVERSE LENGTH=396
Eucgr.H04537.3	24.9257	30.1652	20.0883	97.9704	68.1812	91.6082	63.7488	86.7725	AT1G09140.2 | Symbols: ATSRP30, SR30, At-SR30 | SERINE-ARGININE PROTEIN 30 | chr1:2943528-2945818 REVERSE LENGTH=256
Eucgr.C02208.1	2.90877	39.0927	77.3795	5.83465	4.44674	5.97287	4.3612	5.50862	AT5G57150.1 | Symbols: | basic helix-loop-helix (bHLH) DNA-binding superfamily protein | chr5:23152361-23154872 FORWARD LENGTH=247
Eucgr.F03496.1	1.00034	10.0931	14.2591	0.340984	0.29003	0.199858	0.350838	0.779425	No hits found
Eucgr.D02003.1	1.94253	2.57432	0.938367	8.13382	10.9174	14.3297	9.9048	9.12006	AT4G13550.1 | Symbols: | triglyceride lipases;triglyceride lipases | chr4:7871251-7876160 REVERSE LENGTH=715
Eucgr.G02332.1	18.6403	19.2998	16.6329	5.87298	7.3973	6.96902	7.76087	10.6884	AT3G25860.1 | Symbols: LTA2, PLE2 | 2-oxoacid dehydrogenases acyltransferase family protein | chr3:9460632-9462585 FORWARD LENGTH=480
Eucgr.H00758.1	24.7865	23.6363	29.1303	4.84299	5.45245	6.23225	5.67171	10.8023	AT3G07270.1 | Symbols: | GTP cyclohydrolase I | chr3:2315451-2317059 FORWARD LENGTH=466
Eucgr.C00873.1	2.03429	2.33291	1.40213	24.3778	13.4648	24.1677	14.753	7.94451	AT2G26150.1 | Symbols: ATHSFA2, HSFA2 | heat shock transcription factor A2 | chr2:11135856-11137217 FORWARD LENGTH=345
Eucgr.D01193.1	0.0801535	0.115075	0.167784	0	0	0	0	0	AT3G26210.1 | Symbols: CYP71B23 | cytochrome P450, family 71, subfamily B, polypeptide 23 | chr3:9593329-9595202 REVERSE LENGTH=501
Eucgr.C02833.1	0.315837	1.07864	1.76875	0.0813088	0.0635701	0.0458917	0.0302101	0.0149144	AT1G15520.1 | Symbols: PDR12, ATPDR12, ABCG40, ATABCG40 | pleiotropic drug resistance 12 | chr1:5331993-5338175 REVERSE LENGTH=1423
Eucgr.L03714.1	0.543692	2.01647	0.975514	7.95482	8.51221	11.0797	10.8117	6.28375	AT1G60710.1 | Symbols: ATB2 | NAD(P)-linked oxidoreductase superfamily protein | chr1:22355073-22356627 REVERSE LENGTH=345
Eucgr.A01770.1	0	0	0	0.512186	0.514858	0.915432	0.380602	0.117437	AT2G20340.1 | Symbols: | Pyridoxal phosphate (PLP)-dependent transferases superfamily protein | chr2:8779804-8782490 FORWARD LENGTH=490
Eucgr.F02648.1	7.8229	3.84649	2.51244	0.458219	0.318884	0.373016	0.459675	0.974667	AT5G09360.1 | Symbols: LAC14 | laccase 14 | chr5:2906426-2908658 REVERSE LENGTH=569
Eucgr.K00303.1	7.68749	9.4559	22.5551	1.62692	1.1941	1.73812	1.60618	2.84569	AT4G28000.1 | Symbols: | P-loop containing nucleoside triphosphate hydrolases superfamily protein | chr4:13925456-13929280 FORWARD LENGTH=830
Eucgr.B03457.1	24.9219	10.2228	18.7647	1.09223	2.19585	0.569045	1.68569	2.77402	AT3G25980.1 | Symbols: MAD2 | DNA-binding HORMA family protein | chr3:9503232-9504402 FORWARD LENGTH=209
Eucgr.K00832.1	0.126228	1.47244	2.40638	0.029788	0.0598867	0.050438	0.0398435	0.0491758	AT5G17680.1 | Symbols: | disease resistance protein (TIR-NBS-LRR class), putative | chr5:5822999-5827153 FORWARD LENGTH=1294
Eucgr.F02941.1	5.42035	11.4308	25.1279	1.93399	2.41165	1.28501	2.19391	2.2228	AT1G71380.1 | Symbols: ATGH9B3, ATCEL3, CEL3 | cellulase 3 | chr1:26899989-26901749 REVERSE LENGTH=484
Eucgr.J00457.2	6.03365	6.88523	4.14946	47.2007	37.0095	48.6569	33.0832	18.7817	AT5G22510.1 | Symbols: INV-E, At-A/N-InvE | alkaline/neutral invertase | chr5:7474974-7477479 REVERSE LENGTH=617
Eucgr.C00694.1	0.901401	0.727946	2.65343	0	0	0	0.0177828	0.0658441	AT5G51160.1 | Symbols: | Ankyrin repeat family protein | chr5:20792280-20793681 FORWARD LENGTH=442
Eucgr.B00302.1	32.6713	21.6627	28.0659	0.981841	2.17638	1.15095	2.43294	6.41081	AT2G47160.1 | Symbols: BOR1 | HCO3- transporter family | chr2:19357740-19360787 REVERSE LENGTH=704
Eucgr.F04033.1	2.91379	3.48606	1.56394	9.94395	9.42869	10.2497	9.85763	7.81996	AT1G78910.1 | Symbols: | Pseudouridine synthase family protein | chr1:29665269-29667557 FORWARD LENGTH=478
Eucgr.H04080.1	8.25072	10.1264	14.0149	54.7294	46.7601	59.0737	43.9132	42.5369	AT3G06510.1 | Symbols: SFR2, ATSFR2 | Glycosyl hydrolase superfamily protein | chr3:2016450-2019533 FORWARD LENGTH=622
Eucgr.J00015.1	40.0461	42.6084	43.1812	14.9492	11.2889	14.4377	10.1287	18.782	AT3G12110.1 | Symbols: ACT11 | actin-11 | chr3:3858116-3859609 FORWARD LENGTH=377
Eucgr.A02785.1	13.2152	12.5015	11.1664	0.676907	3.01337	0.777753	3.39529	2.59415	AT3G48970.1 | Symbols: | Heavy metal transport/detoxification superfamily protein | chr3:18152408-18153296 REVERSE LENGTH=140
Eucgr.H00467.1	5.96478	8.25769	4.36372	79.3956	57.3391	81.8019	83.4022	24.2888	AT1G60710.1 | Symbols: ATB2 | NAD(P)-linked oxidoreductase superfamily protein | chr1:22355073-22356627 REVERSE LENGTH=345
Eucgr.K02088.1	19.1828	15.362	16.3844	1.59972	2.54895	1.55606	2.25355	6.2792	AT5G48460.1 | Symbols: | Actin binding Calponin homology (CH) domain-containing protein | chr5:19636225-19639365 REVERSE LENGTH=654
Eucgr.C03201.1	32.6539	36.0741	72.9916	3.10637	5.41707	2.28119	5.13061	7.4373	AT3G43190.1 | Symbols: SUS4, ATSUS4 | sucrose synthase 4 | chr3:15179204-15182577 REVERSE LENGTH=808
Eucgr.K01031.1	10.1169	15.0862	9.59073	41.5794	35.2647	46.3987	37.0587	30.5286	AT4G03560.1 | Symbols: ATTPC1, TPC1, ATCCH1, FOU2 | two-pore channel 1 | chr4:1580253-1585691 FORWARD LENGTH=733
Eucgr.G02938.1	50.0961	47.0379	49.6484	2.51932	9.34392	2.47613	9.39274	13.242	AT2G39700.1 | Symbols: ATEXPA4, ATEXP4, ATHEXP ALPHA 1.6, EXPA4 | expansin A4 | chr2:16544246-16545434 REVERSE LENGTH=257
Eucgr.D02652.3	16.3127	16.1852	17.3875	4.17735	5.30257	3.43336	5.54671	7.29893	AT1G01050.1 | Symbols: AtPPa1, PPa1 | pyrophosphorylase 1 | chr1:31382-32670 REVERSE LENGTH=212
Eucgr.C00368.1	2.82317	2.71626	1.76363	8.19008	9.85973	8.37498	9.70442	6.55305	AT5G58050.1 | Symbols: SVL4 | SHV3-like 4 | chr5:23494498-23497386 REVERSE LENGTH=753
Eucgr.D02381.1	121.302	79.6249	105.865	8.93565	14.583	11.0717	11.8255	27.837	AT1G01300.1 | Symbols: | Eukaryotic aspartyl protease family protein | chr1:117065-118522 FORWARD LENGTH=485
Eucgr.B02757.1	1.58296	0.804158	5.39639	0.413784	0.439051	0.389241	0.384351	0.531301	AT3G54050.2 | Symbols: HCEF1 | high cyclic electron flow 1 | chr3:20016951-20018527 FORWARD LENGTH=417
Eucgr.E00787.1	59.5706	105.754	154.313	5.92612	7.12157	5.96024	10.7873	18.8309	AT2G46150.1 | Symbols: | Late embryogenesis abundant (LEA) hydroxyproline-rich glycoprotein family | chr2:18961424-18962089 FORWARD LENGTH=221
Eucgr.E03689.1	0	0	0	0.699515	0.222052	0.935087	0.51707	0.212727	AT4G21440.1 | Symbols: ATMYB102, ATM4, MYB102 | MYB-like 102 | chr4:11418425-11419652 REVERSE LENGTH=350
Eucgr.I01413.2	2.01969	2.29373	2.02825	0.199183	0.314635	0.457716	0.304482	0.798574	AT2G20980.1 | Symbols: MCM10 | minichromosome maintenance 10 | chr2:9011654-9013856 REVERSE LENGTH=396
Eucgr.J01951.2	41.7498	44.4449	41.871	16.9791	14.822	14.7531	15.6983	24.3912	AT2G29570.1 | Symbols: PCNA2, ATPCNA2 | proliferating cell nuclear antigen 2 | chr2:12650139-12651598 REVERSE LENGTH=264
Eucgr.D01773.1	0.717431	0.944169	0.557806	0.0902952	0.181533	0.172003	0.120776	0.167698	AT1G64300.2 | Symbols: | Protein kinase family protein | chr1:23863543-23865776 FORWARD LENGTH=717
Eucgr.H04692.1	2.24081	4.45443	2.22676	83.3062	49.0014	70.1428	43.113	313.223	AT4G27670.1 | Symbols: HSP21 | heat shock protein 21 | chr4:13819048-13819895 REVERSE LENGTH=227
Eucgr.G02306.1	5.69681	5.14621	9.70463	0.664631	0.546626	1.4323	1.21226	1.04734	AT1G68350.1 | Symbols: | unknown protein; FUNCTIONS IN: molecular_function unknown; INVOLVED IN: biological_process unknown; LOCATED IN: mitochondrion; Has 20 Blast hits to 20 proteins in 7 species: Archae - 0; Bacteria - 0; Metazoa - 0; Fungi - 0; Plants - 20; Viruses - 0; Other Eukaryotes - 0 (source: NCBI BLink). | chr1:25616516-25617004 FORWARD LENGTH=162
Eucgr.E01909.2	33.1907	37.402	47.5255	13.0307	15.7232	14.2182	15.5261	19.8811	AT2G34590.1 | Symbols: | Transketolase family protein | chr2:14568956-14570844 REVERSE LENGTH=406
Eucgr.A01486.1	23.4229	36.6021	9.81119	488.972	275.235	448.414	357.943	170.511	AT2G29380.1 | Symbols: HAI3 | highly ABA-induced PP2C gene 3 | chr2:12608855-12610124 FORWARD LENGTH=362
Eucgr.I00409.1	0.0619018	0.0888713	0.0277667	3.27218	1.93831	6.43102	2.91133	0.602893	AT4G34131.1 | Symbols: UGT73B3 | UDP-glucosyl transferase 73B3 | chr4:16343268-16344713 REVERSE LENGTH=481
Eucgr.G00589.1	9.83472	10.8656	3.66714	46.5699	39.7852	64.1698	41.6718	39.7017	AT3G14690.1 | Symbols: CYP72A15 | cytochrome P450, family 72, subfamily A, polypeptide 15 | chr3:4937410-4939310 FORWARD LENGTH=512
Eucgr.H00781.1	4.9447	6.06518	2.62714	36.4338	22.0017	24.1316	20.2447	37.7791	AT3G07150.1 | Symbols: | unknown protein; Has 19 Blast hits to 19 proteins in 8 species: Archae - 0; Bacteria - 0; Metazoa - 0; Fungi - 0; Plants - 19; Viruses - 0; Other Eukaryotes - 0 (source: NCBI BLink). | chr3:2263806-2264576 REVERSE LENGTH=199
Eucgr.A00547.1	47.4729	18.856	13.6635	3.42497	4.0407	5.10476	6.18591	5.99273	AT4G33070.1 | Symbols: | Thiamine pyrophosphate dependent pyruvate decarboxylase family protein | chr4:15952519-15954676 REVERSE LENGTH=607
Eucgr.K00751.1	3.57965	9.13034	10.2491	0.0359467	0.144537	0.152165	0.0961623	0.830802	AT4G03965.1 | Symbols: | RING/U-box superfamily protein | chr4:1889576-1890205 FORWARD LENGTH=209
Eucgr.L00240.1	0	0.0606621	0	34.5002	9.78262	35.7593	10.2696	0.658441	AT1G56600.1 | Symbols: AtGolS2, GolS2 | galactinol synthase 2 | chr1:21207620-21209291 FORWARD LENGTH=335
Eucgr.K02228.1	15.1814	16.219	13.0365	37.2211	36.8426	38.3759	37.691	28.1069	AT1G48840.1 | Symbols: | Plant protein of unknown function (DUF639) | chr1:18061931-18064811 FORWARD LENGTH=691
Eucgr.B00745.1	0.152351	8.68349	12.7657	0.172573	0.318035	0.41396	0.173121	0.451083	AT1G73805.1 | Symbols: | Calmodulin binding protein-like | chr1:27745761-27749178 REVERSE LENGTH=451
Eucgr.J01100.1	0.349478	0.799648	4.33055	0.123708	0.103628	0.192011	0.096523	0.102112	AT1G11310.1 | Symbols: MLO2, ATMLO2, PMR2 | Seven transmembrane MLO family protein | chr1:3800899-3803870 REVERSE LENGTH=573
Eucgr.K02245.1	7.71004	11.2319	9.32108	0.0389189	0.332537	0.0823737	0.182199	2.23268	AT3G18180.1 | Symbols: | Glycosyltransferase family 61 protein | chr3:6230270-6231878 FORWARD LENGTH=470
Eucgr.B01877.1	1.40118	0.532497	1.51583	0.0389012	0.117312	0.0658689	0.0260165	0.0963308	AT5G27550.1 | Symbols: | P-loop containing nucleoside triphosphate hydrolases superfamily protein | chr5:9727634-9731323 REVERSE LENGTH=765
Eucgr.C04221.1	0.609183	1.44644	0.966903	0	0.0444642	0	0	0.109535	AT1G15360.1 | Symbols: SHN1, WIN1 | Integrase-type DNA-binding superfamily protein | chr1:5283609-5284506 FORWARD LENGTH=199
Eucgr.I02375.1	25.9742	27.657	22.2485	1.92662	7.6671	2.21205	6.67193	8.36538	AT5G66330.1 | Symbols: | Leucine-rich repeat (LRR) family protein | chr5:26500531-26501787 REVERSE LENGTH=418
Eucgr.G02747.1	27.5479	28.83	22.4504	0.691382	1.81469	0.48778	1.74679	11.1601	AT5G22930.1 | Symbols: | Protein of unknown function (DUF1635) | chr5:7668229-7669315 REVERSE LENGTH=238
Eucgr.H03517.1	15.3935	13.9505	19.9957	0.373111	1.45856	0.438725	1.84375	2.73758	AT1G05370.1 | Symbols: | Sec14p-like phosphatidylinositol transfer family protein | chr1:1569418-1572280 REVERSE LENGTH=417
Eucgr.H04059.1	12.4015	6.97291	11.2103	0.489618	0.939602	0.376836	1.51817	1.87377	No hits found
Eucgr.F03371.1	0.0386522	0.208096	0.15604	0	0	0	0	0	AT4G21380.1 | Symbols: ARK3, RK3 | receptor kinase 3 | chr4:11389219-11393090 REVERSE LENGTH=850
Eucgr.I01646.1	55.1421	42.8974	47.5985	1.72215	3.32095	1.48776	2.8206	14.3602	AT3G27060.1 | Symbols: TSO2, ATTSO2 | Ferritin/ribonucleotide reductase-like family protein | chr3:9979971-9981057 REVERSE LENGTH=332
Eucgr.B03317.1	1.16029	1.71706	1.71352	0.0674	0.254069	0.185452	0.180304	0.403347	AT1G70460.1 | Symbols: RHS10 | root hair specific 10 | chr1:26556155-26558994 FORWARD LENGTH=710
Eucgr.F02505.1	14.091	14.6416	13.3998	0.0665055	0.501394	0.11261	0.42254	5.26999	AT1G68360.1 | Symbols: | C2H2 and C2HC zinc fingers superfamily protein | chr1:25621678-25622412 REVERSE LENGTH=244
Eucgr.K03526.1	13.0588	16.2634	16.3876	174.632	124.248	185.688	121.952	59.7853	AT4G02120.1 | Symbols: | CTP synthase family protein | chr4:940873-944097 FORWARD LENGTH=556
Eucgr.K03540.1	12.9366	15.9247	10.3363	42.6445	36.202	35.1344	35.2512	31.499	AT4G02090.1 | Symbols: | unknown protein; FUNCTIONS IN: molecular_function unknown; INVOLVED IN: N-terminal protein myristoylation; LOCATED IN: cellular_component unknown; EXPRESSED IN: root; Has 132 Blast hits to 132 proteins in 12 species: Archae - 0; Bacteria - 0; Metazoa - 0; Fungi - 0; Plants - 132; Viruses - 0; Other Eukaryotes - 0 (source: NCBI BLink). | chr4:923122-923730 FORWARD LENGTH=2…
Eucgr.C00421.1	2.28877	4.38944	6.22121	1.09636	1.13449	1.1739	1.2508	1.30422	AT3G50170.1 | Symbols: | Plant protein of unknown function (DUF247) | chr3:18601857-18603738 REVERSE LENGTH=541
Eucgr.G00317.1	5.72894	5.18803	4.62559	0.457583	0.543601	0.105654	0.806791	1.64816	AT1G09812.1 | Symbols: | unknown protein; BEST Arabidopsis thaliana protein match is: unknown protein (TAIR:AT1G58007.2); Has 93 Blast hits to 93 proteins in 13 species: Archae - 0; Bacteria - 0; Metazoa - 0; Fungi - 0; Plants - 93; Viruses - 0; Other Eukaryotes - 0 (source: NCBI BLink). | chr1:3187817-3188580 FORWARD LENGTH=128
Eucgr.L02941.1	1.10765	1.38409	0.736069	4.53075	4.32083	4.09809	5.77531	3.58	AT1G23010.1 | Symbols: LPR1 | Cupredoxin superfamily protein | chr1:8147353-8149580 FORWARD LENGTH=581
Eucgr.B01456.1	261.488	91.9911	223.602	9.02568	22.018	5.87075	15.7163	18.1255	AT5G16250.1 | Symbols: | unknown protein; BEST Arabidopsis thaliana protein match is: unknown protein (TAIR:AT3G02640.1); Has 1807 Blast hits to 1807 proteins in 277 species: Archae - 0; Bacteria - 0; Metazoa - 736; Fungi - 347; Plants - 385; Viruses - 0; Other Eukaryotes - 339 (source: NCBI BLink). | chr5:5310264-5310815 REVERSE LENGTH=183
Eucgr.H03957.1	23.4016	24.8578	30.0849	0.688155	2.07523	0.844776	3.15256	5.85065	AT4G02340.1 | Symbols: | alpha/beta-Hydrolases superfamily protein | chr4:1035722-1037403 FORWARD LENGTH=324
Eucgr.G03025.1	19.8073	23.1529	11.2296	78.9501	64.954	81.5614	76.7988	54.7222	AT2G39920.2 | Symbols: | HAD superfamily, subfamily IIIB acid phosphatase | chr2:16663201-16664305 REVERSE LENGTH=282
Eucgr.J00302.1	1.06751	0.557309	0.609434	0	0.0920839	0	0	0.0756145	AT2G25060.1 | Symbols: ENODL14, AtENODL14 | early nodulin-like protein 14 | chr2:10662308-10662930 FORWARD LENGTH=182
Eucgr.J02925.1	0.1846	0.361401	0.286052	0.0158411	0.0318475	0	0.0211886	0.0392273	AT4G29990.1 | Symbols: | Leucine-rich repeat transmembrane protein kinase protein | chr4:14665802-14669438 REVERSE LENGTH=876
Eucgr.B03297.2	21.9709	22.7523	32.5139	5.68077	7.01565	7.14546	7.58637	11.0901	AT2G42490.1 | Symbols: | Copper amine oxidase family protein | chr2:17691600-17695526 REVERSE LENGTH=776
Eucgr.C00762.2	6.56657	6.17738	6.75179	1.86803	0.654377	1.0783	1.00323	2.00918	AT5G20850.1 | Symbols: ATRAD51, RAD51 | RAS associated with diabetes protein 51 | chr5:7070758-7072860 REVERSE LENGTH=342
Eucgr.H04500.1	121.91	116.348	95.818	35.7047	44.0696	41.5717	38.7052	58.6046	AT1G55020.1 | Symbols: LOX1, ATLOX1 | lipoxygenase 1 | chr1:20525798-20530143 FORWARD LENGTH=859
Eucgr.F01907.1	5.43035	4.31283	3.59823	0.654376	0.626467	0.540816	0.771075	1.77476	AT1G75150.1 | Symbols: | unknown protein; Has 38228 Blast hits to 24529 proteins in 1168 species: Archae - 169; Bacteria - 4103; Metazoa - 14594; Fungi - 5866; Plants - 1861; Viruses - 317; Other Eukaryotes - 11318 (source: NCBI BLink). | chr1:28204709-28208512 REVERSE LENGTH=784
Eucgr.J00194.1	0.161743	0	0	46.261	13.1987	42.1384	16.0309	0.756145	AT2G40170.1 | Symbols: ATEM6, GEA6, EM6 | Stress induced protein | chr2:16779792-16780167 REVERSE LENGTH=92
Eucgr.H00997.1	0.467541	1.01929	0.932091	37.4479	18.5998	41.0589	17.0863	7.05643	AT4G01970.1 | Symbols: AtSTS, STS | stachyose synthase | chr4:854073-856953 REVERSE LENGTH=876
Eucgr.K02961.3	16.3436	23.7123	10.5084	174.497	110.523	132.6	94.4077	87.148	AT2G40300.1 | Symbols: ATFER4, FER4 | ferritin 4 | chr2:16831501-16833214 REVERSE LENGTH=259
Eucgr.B03561.1	31.2009	25.2382	29.6557	3.73574	4.3006	3.51708	4.73765	11.4515	AT1G57820.1 | Symbols: VIM1, ORTH2 | Zinc finger (C3HC4-type RING finger) family protein | chr1:21414342-21417902 REVERSE LENGTH=645
Eucgr.J02090.1	1.39368	1.86289	4.09581	0.090728	0.319205	0.19203	0.303387	0.149779	AT2G28670.2 | Symbols: | Disease resistance-responsive (dirigent-like protein) family protein | chr2:12300380-12301060 REVERSE LENGTH=226
Eucgr.I01085.1	15.0692	16.175	12.7547	4.76701	6.75482	6.20773	6.90116	8.47018	AT3G19540.1 | Symbols: | Protein of unknown function (DUF620) | chr3:6780762-6782633 FORWARD LENGTH=485
Eucgr.K03469.1	63.6029	41.8576	65.3753	1.15286	3.98178	1.45154	3.53877	10.3945	AT1G08560.1 | Symbols: SYP111, KN, ATSYP111 | syntaxin of plants 111 | chr1:2709778-2710710 REVERSE LENGTH=310
Eucgr.K03520.1	2.32509	3.15003	1.32204	17.8053	10.2231	16.9324	9.77857	15.5391	AT4G13030.1 | Symbols: | P-loop containing nucleoside triphosphate hydrolases superfamily protein | chr4:7607400-7609656 FORWARD LENGTH=481
Eucgr.D01694.1	20.5098	19.9521	7.1055	131.021	113.009	111.042	96.8224	79.445	AT5G63830.1 | Symbols: | HIT-type Zinc finger family protein | chr5:25543585-25544802 REVERSE LENGTH=405
Eucgr.J03055.1	0.759224	0.681253	2.46904	52.5405	23.5032	55.4031	19.4714	44.8845	AT1G80160.1 | Symbols: | Lactoylglutathione lyase / glyoxalase I family protein | chr1:30151101-30151930 FORWARD LENGTH=167
Eucgr.E01754.1	16.1319	11.2405	14.7617	1.44155	3.34715	1.52985	2.2269	4.00544	AT5G17630.1 | Symbols: | Nucleotide/sugar transporter family protein | chr5:5809475-5810728 FORWARD LENGTH=417
Eucgr.A02093.1	5.14367	3.44491	4.4242	0.475522	0.377371	0.466152	0.384974	1.38412	AT1G54385.2 | Symbols: | ARM repeat superfamily protein | chr1:20301289-20303048 REVERSE LENGTH=560
Eucgr.K01547.1	8.59279	10.7842	5.3604	26.6968	30.8318	33.6984	37.7925	24.4751	AT1G08710.2 | Symbols: | F-box family protein | chr1:2771720-2773011 FORWARD LENGTH=295
Eucgr.L00643.1	11.6243	6.2852	12.1648	0.69599	1.33365	0.764168	1.1564	2.26206	AT3G23670.1 | Symbols: PAKRP1L, KINESIN-12B | phragmoplast-associated kinesin-related protein, putative | chr3:8519290-8525055 FORWARD LENGTH=1313
Eucgr.K01055.1	40.4006	60.0645	27.682	337.713	302.898	422.465	582.222	200.351	No hits found
Eucgr.F02465.1	0.316454	0.374821	0.354872	0.0149358	0.0150137	0	0.0199776	0.0862991	AT3G46530.1 | Symbols: RPP13 | NB-ARC domain-containing disease resistance protein | chr3:17130739-17133246 REVERSE LENGTH=835
Eucgr.B02590.1	1.69021	0.714687	21.1455	0.131134	0.241667	0.0370069	0.263102	0.144323	AT5G19640.1 | Symbols: | Major facilitator superfamily protein | chr5:6636460-6638590 FORWARD LENGTH=609
Eucgr.F00384.1	1.80506	3.41605	4.39188	31.5474	34.9299	45.1992	36.2921	18.5606	AT1G72200.1 | Symbols: | RING/U-box superfamily protein | chr1:27169935-27171149 REVERSE LENGTH=404
Eucgr.G03145.1	1.15118	53.3597	56.1521	1.92493	1.06111	1.62968	2.99	2.22958	AT3G56400.1 | Symbols: WRKY70, ATWRKY70 | WRKY DNA-binding protein 70 | chr3:20909082-20910409 REVERSE LENGTH=294
Eucgr.K01967.1	30.8782	27.0303	22.7539	1.99401	5.01775	2.33397	4.77039	10.229	AT5G44530.1 | Symbols: | Subtilase family protein | chr5:17937931-17941193 FORWARD LENGTH=840
Eucgr.C00666.1	6.81642	6.44155	2.32221	63.1214	59.1934	92.399	71.3019	30.3202	AT2G26170.2 | Symbols: CYP711A1 | cytochrome P450, family 711, subfamily A, polypeptide 1 | chr2:11141703-11143270 FORWARD LENGTH=439
Eucgr.G03149.1	5.04093	3.61859	5.71621	1.10394	1.41582	1.28912	1.68026	1.47681	AT5G05190.1 | Symbols: | Protein of unknown function (DUF3133) | chr5:1541853-1543875 FORWARD LENGTH=615
Eucgr.B01973.1	1.43532	0.700625	1.59669	0	0.0544771	0.0917639	0.108733	0.134201	AT5G27550.1 | Symbols: | P-loop containing nucleoside triphosphate hydrolases superfamily protein | chr5:9727634-9731323 REVERSE LENGTH=765
Eucgr.D02523.2	9.9232	13.9821	10.5341	43.6617	34.5611	46.919	32.5723	31.6985	AT2G44970.1 | Symbols: | alpha/beta-Hydrolases superfamily protein | chr2:18548999-18552019 REVERSE LENGTH=503
Eucgr.B00829.2	37.4971	46.4929	36.4306	9.60215	12.5787	8.64825	14.9443	20.658	AT1G73760.1 | Symbols: | RING/U-box superfamily protein | chr1:27739366-27741161 REVERSE LENGTH=367
Eucgr.F02358.1	6.66132	3.20729	7.32425	0.191705	0.462492	0.227221	0.28206	1.04438	AT5G42700.1 | Symbols: | AP2/B3-like transcriptional factor family protein | chr5:17122171-17124177 FORWARD LENGTH=211
Eucgr.B03897.1	10.931	15.0529	8.86298	57.0665	35.8639	53.1015	34.4835	68.186	AT1G27650.1 | Symbols: ATU2AF35A | U2 snRNP auxiliary factor small subunit, putative | chr1:9615152-9616042 FORWARD LENGTH=296
Eucgr.H03285.1	45.252	57.362	57.311	489.011	820.219	509.212	513.122	242.383	AT1G15690.1 | Symbols: AVP1, ATAVP3, AVP-3, AtVHP1;1 | Inorganic H pyrophosphatase family protein | chr1:5399115-5402185 FORWARD LENGTH=770
Eucgr.I02216.1	14.2155	12.4415	21.1163	5.92074	6.83242	6.37968	6.2786	7.59422	AT3G51480.1 | Symbols: ATGLR3.6, GLR3.6 | glutamate receptor 3.6 | chr3:19101256-19104681 FORWARD LENGTH=903
Eucgr.D02423.1	7.42959	12.0737	17.305	2.22051	2.69711	2.4909	3.66311	3.71158	AT4G00230.1 | Symbols: XSP1 | xylem serine peptidase 1 | chr4:93935-97289 FORWARD LENGTH=749
Eucgr.K02942.1	32.2466	24.7676	27.0454	4.378	5.79841	5.00878	5.69762	11.94	AT5G01710.1 | Symbols: | methyltransferases | chr5:263709-265250 REVERSE LENGTH=513
Eucgr.F01151.1	20.4487	24.8812	21.8987	211.064	158.4	158.434	117.636	60.9369	AT4G27520.1 | Symbols: ENODL2, AtENODL2 | early nodulin-like protein 2 | chr4:13750668-13751819 REVERSE LENGTH=349
Eucgr.I01639.1	11.388	11.7656	10.0255	69.2198	62.5117	51.5432	66.7857	28.5266	AT5G40960.1 | Symbols: | Protein of unknown function (DUF 3339) | chr5:16412745-16412951 REVERSE LENGTH=68
Eucgr.B00029.1	2.7177	3.19853	5.9535	0.328126	0.44978	0.277798	0.55859	0.886405	AT1G78260.2 | Symbols: | RNA-binding (RRM/RBD/RNP motifs) family protein | chr1:29447317-29449246 FORWARD LENGTH=271
Eucgr.H04428.2	44.3625	35.1901	32.3288	7.58919	8.19052	7.52398	8.52352	17.1861	AT3G06350.1 | Symbols: EMB3004, MEE32 | dehydroquinate dehydratase, putative / shikimate dehydrogenase, putative | chr3:1924536-1927701 REVERSE LENGTH=603
Eucgr.B02372.1	6.03262	7.09008	8.70163	32.9944	32.5492	40.3407	42.2467	23.1102	AT3G46540.1 | Symbols: | ENTH/VHS family protein | chr3:17134204-17135411 REVERSE LENGTH=307
Eucgr.L03068.1	22.2835	34.3791	19.5728	56.8544	66.1748	86.1841	91.4679	97.588	AT2G45400.1 | Symbols: BEN1 | NAD(P)-binding Rossmann-fold superfamily protein | chr2:18703960-18706235 REVERSE LENGTH=364
Eucgr.E04360.1	0.0468116	0.0560055	0.0839913	0	0	0	0	0	AT1G72700.1 | Symbols: | ATPase E1-E2 type family protein / haloacid dehalogenase-like hydrolase family protein | chr1:27366910-27371491 FORWARD LENGTH=1228
Eucgr.C02145.1	7.89518	7.05658	6.20335	63.9074	45.9037	55.3835	32.1529	20.8673	AT4G31140.1 | Symbols: | O-Glycosyl hydrolases family 17 protein | chr4:15141581-15143188 FORWARD LENGTH=484
Eucgr.C03187.1	31.0771	16.9431	35.4422	0.9018	2.07963	0.853301	2.6253	4.42246	AT3G42725.1 | Symbols: | Putative membrane lipoprotein | chr3:14843082-14843690 REVERSE LENGTH=202
Eucgr.B02029.1	22.83	12.5573	28.2837	2.89203	1.5192	2.43265	2.02149	4.57413	AT3G05130.1 | Symbols: | BEST Arabidopsis thaliana protein match is: Prefoldin chaperone subunit family protein (TAIR:AT5G27330.1); Has 171032 Blast hits to 82560 proteins in 3364 species: Archae - 2835; Bacteria - 33550; Metazoa - 71995; Fungi - 13365; Plants - 9598; Viruses - 592; Other Eukaryotes - 39097 (source: NCBI BLink). | chr3:1433475-1435379 REVERSE LENGTH=634
Eucgr.E00016.1	61.1856	58.7542	40.5318	0.70742	3.35238	0.641694	4.52835	14.0142	AT3G61920.1 | Symbols: | unknown protein; FUNCTIONS IN: molecular_function unknown; INVOLVED IN: N-terminal protein myristoylation; LOCATED IN: cellular_component unknown; EXPRESSED IN: shoot, hypocotyl, root, egg cell; BEST Arabidopsis thaliana protein match is: unknown protein (TAIR:AT1G64700.1); Has 77 Blast hits to 77 proteins in 8 species: Archae - 0; Bacteria - 0; Metazoa - 0; Fungi - 0; Pl…
Eucgr.G03101.1	0.109619	0.104918	0.081951	0.948511	1.35218	1.27024	1.00343	0.412818	AT5G01660.1 | Symbols: | CONTAINS InterPro DOMAIN/s: Galactose oxidase/kelch, beta-propeller (InterPro:IPR011043), Kelch repeat type 1 (InterPro:IPR006652), Development/cell death domain (InterPro:IPR013989), Kelch related (InterPro:IPR013089), Kelch-type beta propeller (InterPro:IPR015915); BEST Arabidopsis thaliana protein match is: DCD (Development and Cell Death) domain protein (TAIR:AT3G1100…
Eucgr.G02990.1	64.0165	52.5397	54.1211	21.2534	22.2544	24.4615	24.7138	31.9024	AT2G39800.4 | Symbols: P5CS1 | delta1-pyrroline-5-carboxylate synthase 1 | chr2:16598516-16602939 REVERSE LENGTH=717
Eucgr.B00858.1	2.86517	2.2771	1.9737	0.217331	0.194191	0.081776	0.129198	0.777363	AT1G18090.1 | Symbols: | 5'-3' exonuclease family protein | chr1:6224539-6227715 FORWARD LENGTH=577
Eucgr.E04011.1	0.550591	1.70742	2.37094	0.166312	0.271668	0.193604	0.236358	0.308879	AT1G62300.1 | Symbols: WRKY6, ATWRKY6 | WRKY family transcription factor | chr1:23016887-23019155 REVERSE LENGTH=553
Eucgr.I01891.1	16.2882	13.098	10.62	0.504104	2.02694	0.426783	2.02282	3.25948	AT3G28420.1 | Symbols: | Putative membrane lipoprotein | chr3:10654674-10655324 REVERSE LENGTH=216
Eucgr.G01747.1	1.58493	0.579397	0.421295	0.0969683	0.111399	0.0820951	0.0926442	0.171516	AT4G08850.1 | Symbols: | Leucine-rich repeat receptor-like protein kinase family protein | chr4:5636693-5640496 REVERSE LENGTH=1045
Eucgr.G02966.1	3.44588	4.21038	1.2497	9.48133	9.11339	11.0738	9.48831	9.85414	AT2G39760.1 | Symbols: ATBPM3, BPM3 | BTB/POZ/MATH-domains containing protein | chr2:16583213-16585983 FORWARD LENGTH=408
Eucgr.H01156.1	33.1367	27.2407	82.2904	13.3321	10.4931	12.8376	10.778	14.5722	AT1G02880.3 | Symbols: TPK1 | thiamin pyrophosphokinase1 | chr1:643063-644485 REVERSE LENGTH=267
Eucgr.I00315.1	1.87109	3.04184	3.55468	12.8829	9.45151	13.0179	10.8046	11.4058	AT4G09720.4 | Symbols: RABG3A | RAB GTPase homolog G3A | chr4:6133101-6134959 FORWARD LENGTH=211
Eucgr.C01571.1	0	0	0	0.153088	0.346245	0.162009	0.17917	0.157955	AT2G44220.1 | Symbols: | Protein of Unknown Function (DUF239) | chr2:18283803-18285690 FORWARD LENGTH=403
Eucgr.F04213.1	0.575592	0.192819	0.5508	0	0.0364107	0.030666	0	0	AT2G03880.1 | Symbols: REME1 | Pentatricopeptide repeat (PPR) superfamily protein | chr2:1181560-1183452 FORWARD LENGTH=630
Eucgr.I02034.1	1.22515	1.72961	1.94176	0.0770983	0	0.0652728	0.0773432	0.318197	AT3G02120.1 | Symbols: | hydroxyproline-rich glycoprotein family protein | chr3:377122-377577 FORWARD LENGTH=126
Eucgr.H01073.1	10.9647	12.3296	14.3854	0.897404	0.781808	1.11431	1.16033	4.14818	No hits found
Eucgr.F01771.1	8.30045	8.8397	4.23017	27.8461	26.0686	28.7135	27.135	20.4952	AT5G23710.1 | Symbols: | DNA binding;DNA-directed RNA polymerases | chr5:7996528-7997220 REVERSE LENGTH=230
Eucgr.L01248.1	0.182883	1.90357	3.8556	0.0431578	0.086766	0.0365382	0.0577266	0.106872	AT5G36930.2 | Symbols: | Disease resistance protein (TIR-NBS-LRR class) family | chr5:14567771-14571916 REVERSE LENGTH=1191
Eucgr.J03191.1	4.70481	4.04325	3.03183	15.8878	16.9767	16.5047	13.9164	10.6016	AT1G78930.1 | Symbols: | Mitochondrial transcription termination factor family protein | chr1:29678285-29680648 REVERSE LENGTH=591
Eucgr.B03303.1	43.7379	44.0668	41.5618	3.32709	8.51313	5.24944	9.77698	19.3488	AT1G10750.1 | Symbols: | Protein of Unknown Function (DUF239) | chr1:3574986-3578310 REVERSE LENGTH=467
Eucgr.K01395.1	28.8115	32.6428	20.6571	78.3672	60.4956	78.8304	69.1384	65.6334	AT2G04340.1 | Symbols: | unknown protein; Has 24 Blast hits to 24 proteins in 10 species: Archae - 0; Bacteria - 0; Metazoa - 0; Fungi - 0; Plants - 24; Viruses - 0; Other Eukaryotes - 0 (source: NCBI BLink). | chr2:1514411-1515203 FORWARD LENGTH=173
Eucgr.H04092.1	27.5715	28.6724	27.7736	0.779804	3.46863	0.544662	2.33381	10.0091	AT1G48100.1 | Symbols: | Pectin lyase-like superfamily protein | chr1:17766921-17769625 FORWARD LENGTH=475
Eucgr.K03142.1	1.31277	1.41354	0.981426	0.20653	0.207607	0.305991	0.103593	0.255714	AT3G09430.1 | Symbols: | unknown protein; Has 17 Blast hits to 17 proteins in 7 species: Archae - 0; Bacteria - 0; Metazoa - 0; Fungi - 0; Plants - 17; Viruses - 0; Other Eukaryotes - 0 (source: NCBI BLink). | chr3:2901280-2902893 FORWARD LENGTH=301
Eucgr.I02350.1	31.4922	21.1796	45.8612	0.527696	1.91551	0.471577	1.68615	3.96859	AT5G66230.2 | Symbols: | Chalcone-flavanone isomerase family protein | chr5:26461177-26463873 FORWARD LENGTH=545
Eucgr.K02631.1	4.94424	3.39231	2.92846	0.116032	0.246235	0.15281	0.241424	1.03226	AT3G42660.1 | Symbols: | transducin family protein / WD-40 repeat family protein | chr3:14751280-14755701 FORWARD LENGTH=953
Eucgr.F01899.1	1.11177	0.879927	0.409186	2.77162	2.35329	2.91604	2.73543	3.24287	No hits found
Eucgr.A01276.3	2.81605	2.79513	0.779735	7.87614	8.90688	9.05747	7.65974	12.1898	No hits found
Eucgr.D02245.1	12.1256	14.9277	15.5018	2.09307	3.43083	2.10728	4.24988	5.0741	AT4G00750.1 | Symbols: | S-adenosyl-L-methionine-dependent methyltransferases superfamily protein | chr4:314405-317507 FORWARD LENGTH=633
Eucgr.K01368.1	5.25112	2.42678	4.74818	0.470827	0.670485	0.498263	0.463576	1.09034	AT5G48310.1 | Symbols: | unknown protein; BEST Arabidopsis thaliana protein match is: unknown protein (TAIR:AT4G24610.1); Has 1807 Blast hits to 1807 proteins in 277 species: Archae - 0; Bacteria - 0; Metazoa - 736; Fungi - 347; Plants - 385; Viruses - 0; Other Eukaryotes - 339 (source: NCBI BLink). | chr5:19574961-19580362 REVERSE LENGTH=1156
Eucgr.B02917.1	9.87321	5.79499	5.93971	0	0.220433	0.13924	1.0266	0.588275	AT4G14060.1 | Symbols: | Polyketide cyclase/dehydrase and lipid transport superfamily protein | chr4:8107405-8108158 FORWARD LENGTH=151
Eucgr.B00412.1	29.1305	32.8358	30.1088	0.468921	1.4141	0.492276	1.71857	12.7266	AT5G62710.1 | Symbols: | Leucine-rich repeat protein kinase family protein | chr5:25187438-25190325 FORWARD LENGTH=604
Eucgr.L02796.1	58.0671	85.0927	35.0512	141.102	133.888	144.319	172.604	153.117	AT1G49390.1 | Symbols: | 2-oxoglutarate (2OG) and Fe(II)-dependent oxygenase superfamily protein | chr1:18279600-18280873 FORWARD LENGTH=348
Eucgr.I02354.5	25.9032	29.8389	16.3819	53.6108	52.811	50.1901	54.6743	51.9797	AT5G66240.1 | Symbols: | Transducin/WD40 repeat-like superfamily protein | chr5:26466268-26468201 FORWARD LENGTH=328
Eucgr.I00559.1	9.80092	4.30983	7.13307	0.168488	0.631276	0.233419	0.604386	1.07467	AT4G38070.1 | Symbols: | basic helix-loop-helix (bHLH) DNA-binding superfamily protein | chr4:17876535-17882569 FORWARD LENGTH=1513
Eucgr.B03344.1	11.1406	6.44497	11.8289	0.488088	0.780555	0.563487	0.84574	2.25248	AT1G23790.1 | Symbols: | Plant protein of unknown function (DUF936) | chr1:8410099-8411917 FORWARD LENGTH=518
Eucgr.H03519.1	0.382427	0.411783	0.343083	4.60262	3.81017	4.43149	1.62961	5.88495	No hits found
Eucgr.B03437.1	31.4884	20.0523	23.1943	9.86635	8.0192	9.78377	9.29104	8.55427	AT1G14810.1 | Symbols: | semialdehyde dehydrogenase family protein | chr1:5102684-5104633 REVERSE LENGTH=375
Eucgr.F04456.2	1.32127	1.15274	1.55006	7.61753	5.78635	8.59344	6.46756	4.84648	AT2G35140.3 | Symbols: | DCD (Development and Cell Death) domain protein | chr2:14813990-14816808 FORWARD LENGTH=879
Eucgr.C02605.1	5.12609	4.28295	6.55883	0	0.31895	0.0671568	0.530504	0.720238	AT2G25060.1 | Symbols: ENODL14, AtENODL14 | early nodulin-like protein 14 | chr2:10662308-10662930 FORWARD LENGTH=182
Eucgr.J00368.1	0.575592	0.550911	0.309825	1.52131	1.60207	1.7173	1.52615	1.70422	AT2G36880.2 | Symbols: MAT3 | methionine adenosyltransferase 3 | chr2:15479721-15480893 REVERSE LENGTH=390
Eucgr.C03734.2	23.6946	27.674	12.869	114.733	99.7355	115.423	113.737	67.9929	AT3G46500.1 | Symbols: | 2-oxoglutarate (2OG) and Fe(II)-dependent oxygenase superfamily protein | chr3:17120793-17122602 FORWARD LENGTH=251
Eucgr.H00726.1	37.4559	20.6661	72.9245	6.39422	7.60912	3.58244	6.35165	5.51084	AT5G48480.1 | Symbols: | Lactoylglutathione lyase / glyoxalase I family protein | chr5:19644814-19645658 FORWARD LENGTH=166
Eucgr.C00668.2	5.7578	12.2163	10.3563	2.4364	2.36837	2.2667	3.06189	3.44756	AT5G11950.2 | Symbols: | Putative lysine decarboxylase family protein | chr5:3855072-3856815 FORWARD LENGTH=216
Eucgr.B03958.1	8.41074	8.4848	29.1757	2.03245	1.8728	1.97165	2.27961	3.68733	AT3G17510.1 | Symbols: CIPK1, SnRK3.16 | CBL-interacting protein kinase 1 | chr3:5989309-5992627 REVERSE LENGTH=444
Eucgr.E00317.1	3.96381	13.6432	37.6572	5.66038	5.78635	5.84809	6.11681	7.49673	AT4G17030.1 | Symbols: ATEXLB1, EXPR, AT-EXPR, ATEXPR1, ATHEXP BETA 3.1, EXLB1 | expansin-like B1 | chr4:9581817-9583181 REVERSE LENGTH=250
Eucgr.H05083.1	11.372	12.7738	9.05461	36.639	30.3664	23.9533	25.9429	40.5984	No hits found
Eucgr.A02602.2	4.93285	4.06559	3.87219	0.732941	0.780103	0.857778	0.922691	1.95733	AT2G36010.1 | Symbols: E2F3, ATE2FA | E2F transcription factor 3 | chr2:15119688-15122893 FORWARD LENGTH=483
Eucgr.E00456.1	5.41744	6.12852	4.45297	10.3882	11.6804	12.3535	13.1249	11.293	AT1G62600.1 | Symbols: | Flavin-binding monooxygenase family protein | chr1:23179542-23181411 FORWARD LENGTH=452
Eucgr.A01194.1	8.79331	19.1883	4.96066	246.44	161.627	261.561	207.692	101.993	AT2G20280.1 | Symbols: | Zinc finger C-x8-C-x5-C-x3-H type family protein | chr2:8740054-8742349 REVERSE LENGTH=371
Eucgr.G02914.1	1.68922	2.1076	3.86076	0.037965	0.0763262	0	0.0253904	0.282038	AT2G39510.1 | Symbols: | nodulin MtN21 /EamA-like transporter family protein | chr2:16491358-16493085 REVERSE LENGTH=374
Eucgr.A02438.1	4.99028	4.91277	4.22106	0.336467	0.608801	0.569719	0.945102	1.88857	No hits found
Eucgr.H01057.1	5.08423	5.75099	6.63443	1.32342	1.44728	1.4775	1.52702	2.62895	AT1G02660.1 | Symbols: | alpha/beta-Hydrolases superfamily protein | chr1:572187-574746 REVERSE LENGTH=713
Eucgr.J00337.1	0	0.0178773	0	4.30199	2.05588	3.18439	1.33636	0.0582131	AT4G27420.1 | Symbols: | ABC-2 type transporter family protein | chr4:13712434-13714797 REVERSE LENGTH=638
Eucgr.D01765.2	0.0315349	0.158459	0.0141453	3.2595	7.57038	4.98988	7.06727	1.24082	AT4G23990.1 | Symbols: ATCSLG3, CSLG3 | cellulose synthase like G3 | chr4:12456491-12460498 FORWARD LENGTH=751
Eucgr.H04374.2	0.0322562	0	0.0289377	0.213136	0.918206	0.283556	0.671985	0.578053	AT1G60690.1 | Symbols: | NAD(P)-linked oxidoreductase superfamily protein | chr1:22349892-22351668 REVERSE LENGTH=345
Eucgr.D02093.2	9.97501	9.33887	10.2596	2.41364	3.03946	2.71709	2.73173	4.83843	AT4G17350.1 | Symbols: | Plant protein of unknown function (DUF828) with plant pleckstrin homology-like region | chr4:9701582-9703358 FORWARD LENGTH=405
Eucgr.L03767.1	8.44731	3.51063	6.88025	0.524591	0.632793	0.0888256	0.561342	0.952631	AT5G27550.1 | Symbols: | P-loop containing nucleoside triphosphate hydrolases superfamily protein | chr5:9727634-9731323 REVERSE LENGTH=765
Eucgr.C00140.1	134.419	72.9635	183.564	20.6093	30.4887	27.8121	34.4497	36.3802	AT2G18960.1 | Symbols: AHA1, PMA, OST2, HA1 | H(+)-ATPase 1 | chr2:8221858-8227268 FORWARD LENGTH=949
Eucgr.B01716.1	14.6299	11.6063	12.2047	1.25285	2.60463	0.916044	2.666	4.30108	No hits found
Eucgr.J01840.1	10.7007	12.0266	8.26148	34.3374	23.1653	29.0936	24.5037	29.0585	AT5G58380.1 | Symbols: CIPK10, PKS2, SIP1, SNRK3.8 | SOS3-interacting protein 1 | chr5:23597092-23598531 REVERSE LENGTH=479
Eucgr.C00963.1	1.40355	1.40443	1.10653	23.6069	23.9722	21.9574	34.7979	2.98253	AT5G56550.1 | Symbols: OXS3, ATOXS3 | oxidative stress 3 | chr5:22895847-22896502 REVERSE LENGTH=172
Eucgr.K00155.1	20.5903	13.7713	10.2125	0.171243	0.51641	0.144978	0.9162	2.68564	AT5G62360.1 | Symbols: | Plant invertase/pectin methylesterase inhibitor superfamily protein | chr5:25040699-25041310 FORWARD LENGTH=203
Eucgr.F03662.1	1.11351	1.09381	1.36699	0.0184402	0.0185364	0.0312235	0.0616625	0.304422	AT5G59810.1 | Symbols: ATSBT5.4, SBT5.4 | Subtilase family protein | chr5:24096895-24100387 REVERSE LENGTH=778
Eucgr.D00346.1	0.593768	0.781424	0.443901	4.85753	3.09874	5.21967	2.8738	3.62402	No hits found
Eucgr.G01462.1	0.063828	0.229092	0.171784	1.446	1.09016	2.09136	1.37001	1.14384	No hits found
Eucgr.F03308.1	1.57677	0.811342	0.976419	0.0526862	0.172123	0.0669076	0.123325	0.250061	AT1G75640.1 | Symbols: | Leucine-rich receptor-like protein kinase family protein | chr1:28403600-28407022 REVERSE LENGTH=1140
Eucgr.G00557.1	15.7215	19.9935	15.1923	46.3297	46.3642	48.3363	51.156	34.0454	AT1G60940.2 | Symbols: SNRK2-10, SNRK2.10, SRK2B | SNF1-related protein kinase 2.10 | chr1:22439398-22441896 REVERSE LENGTH=361
Eucgr.A02416.1	22.3962	22.3372	27.3665	0.122606	0.334524	0.133458	0.433412	5.40712	AT3G57830.1 | Symbols: | Leucine-rich repeat protein kinase family protein | chr3:21419778-21422320 FORWARD LENGTH=662
Eucgr.D01680.1	0.919383	0.696636	0.274933	0.0241068	0.0726978	0.0204093	0.0644892	0.0795942	AT1G01190.1 | Symbols: CYP78A8 | cytochrome P450, family 78, subfamily A, polypeptide 8 | chr1:83045-84864 REVERSE LENGTH=535
Eucgr.H04070.1	6.95027	9.76146	2.43987	34.4197	29.3425	33.0848	37.9629	25.0363	No hits found
Eucgr.B02465.1	5.19522	8.03034	7.17822	0.143182	0.287859	0.393968	0.263335	1.95009	AT1G07900.1 | Symbols: LBD1 | LOB domain-containing protein 1 | chr1:2442624-2443631 FORWARD LENGTH=190
Eucgr.K03042.1	15.3555	19.9086	10.4021	268.448	209.486	239.92	203.868	53.0463	AT5G02020.1 | Symbols: SIS | Encodes a protein involved in salt tolerance, names SIS (Salt Induced Serine rich). | chr5:386557-387921 REVERSE LENGTH=149
Eucgr.E03765.2	9.01837	9.95867	6.89713	15.9004	22.3931	19.8955	18.454	19.3303	AT4G05200.1 | Symbols: CRK25 | cysteine-rich RLK (RECEPTOR-like protein kinase) 25 | chr4:2679793-2682309 REVERSE LENGTH=675
Eucgr.H00480.1	0.931919	1.20929	0.418022	5.07507	5.95181	3.40867	3.84668	4.66389	AT1G60690.1 | Symbols: | NAD(P)-linked oxidoreductase superfamily protein | chr1:22349892-22351668 REVERSE LENGTH=345
Eucgr.A02158.1	3.29702	3.43267	2.6643	8.14874	8.59724	9.71474	8.08725	7.07921	AT3G03620.1 | Symbols: | MATE efflux family protein | chr3:873904-876252 REVERSE LENGTH=500
Eucgr.F03514.1	155.338	180.763	231.067	3.00157	11.427	1.56797	5.97951	31.9451	AT5G55410.2 | Symbols: | Bifunctional inhibitor/lipid-transfer protein/seed storage 2S albumin superfamily protein | chr5:22460677-22461009 FORWARD LENGTH=110
Eucgr.B03123.1	3.74026	3.31794	4.11931	0.631489	0.634783	0.583232	0.537511	1.46898	AT3G45070.1 | Symbols: | P-loop containing nucleoside triphosphate hydrolases superfamily protein | chr3:16486378-16487349 REVERSE LENGTH=323
Eucgr.C01731.1	16.899	23.3207	16.4623	101.852	130.101	124.426	132.481	46.8323	No hits found
Eucgr.D01202.1	30.2862	33.2089	25.8798	1.28648	2.47862	0.877376	2.31824	15.4861	AT2G44690.1 | Symbols: ARAC9, ATROP8, ROP8 | Arabidopsis RAC-like 9 | chr2:18429276-18430636 FORWARD LENGTH=209
Eucgr.C03030.1	4.25116	3.98411	7.38546	1.33762	1.3446	1.22682	1.19277	1.82704	AT1G15690.1 | Symbols: AVP1, ATAVP3, AVP-3, AtVHP1;1 | Inorganic H pyrophosphatase family protein | chr1:5399115-5402185 FORWARD LENGTH=770
Eucgr.K01836.1	0.182329	0.392649	0.0817855	140.01	41.5215	164.579	43.7393	1.06548	AT5G06760.1 | Symbols: LEA4-5 | Late Embryogenesis Abundant 4-5 | chr5:2089754-2090313 REVERSE LENGTH=158
Eucgr.F03035.1	3.62003	5.09042	2.98068	32.0646	30.7732	27.1068	39.6329	12.2869	AT1G52240.2 | Symbols: ATROPGEF11, ROPGEF11, PIRF1 | RHO guanyl-nucleotide exchange factor 11 | chr1:19458844-19459235 REVERSE LENGTH=94
Eucgr.K00085.1	36.2726	25.1825	39.5085	7.11426	7.23073	9.70707	5.90615	11.313	AT3G03050.1 | Symbols: CSLD3, KJK, ATCSLD3 | cellulose synthase-like D3 | chr3:687873-691629 FORWARD LENGTH=1145
Eucgr.K00016.1	0.397339	0.12224	0.458307	0	0	0	0	0	AT1G66910.1 | Symbols: | Protein kinase superfamily protein | chr1:24961634-24963941 REVERSE LENGTH=666
Eucgr.I01351.1	0.669247	0.549044	0.257312	0	0	0	0	0.0744931	AT4G34770.1 | Symbols: | SAUR-like auxin-responsive protein family | chr4:16591352-16591666 FORWARD LENGTH=104
Eucgr.L03506.1	2.22362	4.88251	1.52548	13.3346	11.6666	20.6971	15.5239	22.0137	AT4G13550.1 | Symbols: | triglyceride lipases;triglyceride lipases | chr4:7871251-7876160 REVERSE LENGTH=715
Eucgr.J02996.1	4.5461	4.64784	63.4005	0.668768	1.08308	0.739193	1.4536	2.07008	AT3G15990.1 | Symbols: SULTR3;4 | sulfate transporter 3;4 | chr3:5427081-5430679 FORWARD LENGTH=653
Eucgr.J02462.1	13.0033	6.38487	11.8121	0.374623	0.886063	0.317162	0.98743	1.81897	AT3G51280.1 | Symbols: | Tetratricopeptide repeat (TPR)-like superfamily protein | chr3:19037229-19038781 FORWARD LENGTH=430
Eucgr.D00303.1	33.1308	42.7472	25.5373	91.2146	88.7998	93.0111	113.922	75.6623	AT1G53560.1 | Symbols: | Ribosomal protein L18ae family | chr1:19984908-19985960 REVERSE LENGTH=153
Eucgr.A02943.3	0.942146	6.74577	16.5576	0.273641	0.550137	0.154446	0.350763	0.621148	AT1G02170.1 | Symbols: LOL3, ATMCPB1, MCP1B, ATMC1, MC1 | metacaspase 1 | chr1:411883-413426 FORWARD LENGTH=367
Eucgr.E03446.1	4.8637	4.17389	7.61122	0.96654	1.17978	0.642942	1.3159	1.48165	AT1G61260.1 | Symbols: | Protein of unknown function (DUF761) | chr1:22593756-22594986 REVERSE LENGTH=344
Eucgr.L00248.1	0.0445034	0.191678	0.279474	162.069	38.9341	134.935	32.2809	0.693506	AT1G56600.1 | Symbols: AtGolS2, GolS2 | galactinol synthase 2 | chr1:21207620-21209291 FORWARD LENGTH=335
Eucgr.H00536.1	45.0704	51.1509	27.3071	112.949	96.5485	111.543	97.3505	116.098	AT3G17880.1 | Symbols: HIP, ATTDX, ATHIP2, TDX | tetraticopeptide domain-containing thioredoxin | chr3:6123534-6126113 FORWARD LENGTH=380
Eucgr.B02319.1	0.608641	1.87246	0.858038	62.2947	17.4081	64.6219	20.3094	18.8337	No hits found
Eucgr.C02653.1	0.318914	0.705867	0.333789	1.98183	1.74	2.46368	1.82874	3.00254	AT5G52640.1 | Symbols: HSP81-1, ATHS83, HSP81.1, HSP83, ATHSP90.1, AtHsp90-1, HSP90.1 | heat shock protein 90.1 | chr5:21352542-21355147 FORWARD LENGTH=705
Eucgr.F03942.1	3.03578	4.82959	7.02946	0.387243	0.467117	0.426201	0.621558	1.24661	No hits found
Eucgr.E03921.1	22.8772	97.3095	14.4873	1313.3	910.181	1479.59	1384.31	462.122	AT5G47550.1 | Symbols: | Cystatin/monellin superfamily protein | chr5:19286596-19286964 REVERSE LENGTH=122
Eucgr.H01935.1	0.312835	0.112283	0.210488	16.0938	7.71781	17.2503	11.3557	1.34062	No hits found
Eucgr.H02522.1	19.1452	20.8909	17.0375	1.51464	4.52593	1.59851	4.32941	8.82015	AT1G10750.1 | Symbols: | Protein of Unknown Function (DUF239) | chr1:3574986-3578310 REVERSE LENGTH=467
Eucgr.B03511.1	0.756557	0.638927	8.58385	22.3486	23.1408	24.2911	18.093	19.5915	AT5G65080.2 | Symbols: MAF5, AGL68 | K-box region and MADS-box transcription factor family protein | chr5:25997671-26002211 FORWARD LENGTH=197
Eucgr.I01972.1	8.29884	5.24766	7.36257	0.282098	0.676204	0.698116	0.812701	1.89864	AT3G01015.1 | Symbols: | TPX2 (targeting protein for Xklp2) protein family | chr3:1798-4017 REVERSE LENGTH=488
Eucgr.F03020.1	5.51842	6.59692	16.489	1.09223	0.992354	1.28035	0.491658	1.35234	AT1G79910.1 | Symbols: | Regulator of Vps4 activity in the MVB pathway protein | chr1:30055050-30057011 FORWARD LENGTH=381
Eucgr.I01815.1	17.2809	22.9799	16.2507	43.8231	35.1902	48.0712	44.5039	42.4373	AT3G01490.1 | Symbols: | Protein kinase superfamily protein | chr3:191095-193258 REVERSE LENGTH=411
Eucgr.I01670.1	4.358	7.16494	4.41412	43.8176	22.3566	45.4778	30.6535	22.3451	AT3G48510.1 | Symbols: | unknown protein; BEST Arabidopsis thaliana protein match is: unknown protein (TAIR:AT5G63350.1); Has 98 Blast hits to 98 proteins in 11 species: Archae - 0; Bacteria - 0; Metazoa - 0; Fungi - 0; Plants - 98; Viruses - 0; Other Eukaryotes - 0 (source: NCBI BLink). | chr3:17967568-17968452 REVERSE LENGTH=294
Eucgr.E00273.1	0.20512	0.196325	0.153348	0	0	0	0.0215819	0.0266369	AT1G72210.1 | Symbols: | basic helix-loop-helix (bHLH) DNA-binding superfamily protein | chr1:27180066-27182268 FORWARD LENGTH=320
Eucgr.B03598.1	14.0317	15.5475	14.5619	2.14599	2.71388	2.63734	3.16363	7.56165	AT5G36110.1 | Symbols: CYP716A1 | cytochrome P450, family 716, subfamily A, polypeptide 1 | chr5:14195377-14197613 FORWARD LENGTH=477
Eucgr.I01627.3	8.48442	9.83959	7.16708	57.8545	43.1912	50.3334	38.0276	19.2853	AT3G01990.1 | Symbols: ACR6 | ACT domain repeat 6 | chr3:330256-332066 FORWARD LENGTH=433
Eucgr.H00555.1	40.5982	35.0633	24.3042	16.319	16.2417	14.4004	16.3266	17.0954	AT3G02850.1 | Symbols: SKOR | STELAR K+ outward rectifier | chr3:619701-623473 REVERSE LENGTH=828
Eucgr.D02358.1	5.77298	7.5291	2.23058	30.0255	21.8298	34.2589	21.4698	26.8771	AT5G42800.1 | Symbols: DFR, TT3, M318 | dihydroflavonol 4-reductase | chr5:17164296-17165864 REVERSE LENGTH=382
Eucgr.C02874.1	164.236	179.943	130.991	1402.3	1351.49	1544.65	1241.28	372.498	AT5G25560.2 | Symbols: | CHY-type/CTCHY-type/RING-type Zinc finger protein | chr5:8899486-8901453 FORWARD LENGTH=328
Eucgr.J02266.1	29.4187	32.7376	52.4976	0.628271	2.22305	0.574458	2.48746	5.43487	AT3G27400.1 | Symbols: | Pectin lyase-like superfamily protein | chr3:10140323-10143023 FORWARD LENGTH=412
Eucgr.K00733.1	21.2645	24.8608	16.8398	62.8654	44.3635	54.6899	49.0835	50.5688	AT1G04985.1 | Symbols: | unknown protein; Has 37 Blast hits to 37 proteins in 11 species: Archae - 0; Bacteria - 0; Metazoa - 0; Fungi - 0; Plants - 37; Viruses - 0; Other Eukaryotes - 0 (source: NCBI BLink). | chr1:1416563-1418291 REVERSE LENGTH=193
Eucgr.A02875.1	15.1725	9.08986	17.486	0.769173	1.05153	0.729339	1.23459	3.1364	AT5G51600.1 | Symbols: PLE, ATMAP65-3, MAP65-3 | Microtubule associated protein (MAP65/ASE1) family protein | chr5:20961061-20964080 REVERSE LENGTH=707
Eucgr.L03529.1	18.1878	50.4379	0	283.844	319.922	265.606	442.919	222.662	No hits found
Eucgr.A02888.1	9.75435	6.59949	5.71409	0.0378134	0.114032	0.0480202	0.0758671	1.54501	AT1G62660.1 | Symbols: | Glycosyl hydrolases family 32 protein | chr1:23199949-23203515 FORWARD LENGTH=648
Eucgr.H02593.1	10.7654	18.8865	9.78272	204.267	134.247	170.359	118.962	62.042	AT1G60420.1 | Symbols: | DC1 domain-containing protein | chr1:22261978-22264243 FORWARD LENGTH=578
Eucgr.C00596.2	5.84908	6.15478	4.87363	11.3373	11.4294	11.6373	11.2637	10.697	AT4G32910.1 | Symbols: | CONTAINS InterPro DOMAIN/s: Nuclear pore complex protein, Nucleoporin Nup85-like (InterPro:IPR011502); Has 30201 Blast hits to 17322 proteins in 780 species: Archae - 12; Bacteria - 1396; Metazoa - 17338; Fungi - 3422; Plants - 5037; Viruses - 0; Other Eukaryotes - 2996 (source: NCBI BLink). | chr4:15881364-15885210 FORWARD LENGTH=716
Eucgr.D01652.1	45.783	37.7925	61.4219	5.46546	3.96472	3.81621	5.23789	13.6271	AT5G59970.1 | Symbols: | Histone superfamily protein | chr5:24146352-24146663 REVERSE LENGTH=103
Eucgr.F02993.1	50.4093	61.3614	99.6663	0.649533	1.11629	1.09981	0.994911	9.14905	AT1G72160.1 | Symbols: | Sec14p-like phosphatidylinositol transfer family protein | chr1:27153823-27155609 REVERSE LENGTH=490
Eucgr.I01662.1	14.1647	21.562	18.7659	4.03782	4.75767	3.81919	5.82621	8.16754	AT5G14230.1 | Symbols: | CONTAINS InterPro DOMAIN/s: Ankyrin repeat-containing domain (InterPro:IPR020683), Ankyrin repeat (InterPro:IPR002110); BEST Arabidopsis thaliana protein match is: XB3 ortholog 2 in Arabidopsis thaliana (TAIR:AT5G57740.1); Has 66374 Blast hits to 25358 proteins in 1201 species: Archae - 121; Bacteria - 8133; Metazoa - 29530; Fungi - 5885; Plants - 3349; Viruses - 785; Oth…
Eucgr.C03498.1	0.877458	0.95981	0.07497	4.61465	4.59908	3.2724	3.34999	4.6881	AT3G18670.1 | Symbols: | Ankyrin repeat family protein | chr3:6424135-6426471 REVERSE LENGTH=598
Eucgr.A02689.1	1.88424	1.91759	1.96856	0.0675425	0.0452632	0.0571827	0.0602285	0.687604	AT3G16520.1 | Symbols: UGT88A1 | UDP-glucosyl transferase 88A1 | chr3:5618807-5620833 REVERSE LENGTH=451
Eucgr.B03636.1	10.4416	10.518	10.3404	0.823029	1.13	0.611817	1.65129	4.6892	AT5G06700.1 | Symbols: TBR | Plant protein of unknown function (DUF828) | chr5:2063638-2065810 FORWARD LENGTH=608
Eucgr.F03125.1	45.1842	55.2474	33.7452	78.9213	92.1349	90.0426	101.988	103.546	AT4G33000.1 | Symbols: CBL10, ATCBL10 | calcineurin B-like protein 10 | chr4:15924349-15926398 FORWARD LENGTH=256
Eucgr.L02919.1	50.7672	19.9681	49.5133	0.939635	4.46031	0.751317	2.58348	2.84388	AT2G25060.1 | Symbols: ENODL14, AtENODL14 | early nodulin-like protein 14 | chr2:10662308-10662930 FORWARD LENGTH=182
Eucgr.B03277.1	2.37195	0.915193	2.23432	0.0839621	0.281334	0.0473892	0.168458	0.207915	AT1G67820.1 | Symbols: | Protein phosphatase 2C family protein | chr1:25429882-25431484 FORWARD LENGTH=445
Eucgr.H00807.1	0.788808	0.967325	0.796113	0	0	0	0	0.20487	AT3G24750.1 | Symbols: | unknown protein; Has 25 Blast hits to 25 proteins in 12 species: Archae - 0; Bacteria - 8; Metazoa - 2; Fungi - 0; Plants - 15; Viruses - 0; Other Eukaryotes - 0 (source: NCBI BLink). | chr3:9036735-9037564 FORWARD LENGTH=169
Eucgr.F03694.1	0.961272	2.14679	0.383279	4.88981	6.48619	6.44443	7.85529	5.36773	No hits found
Eucgr.A01835.1	10.8197	5.20338	7.93738	0.469571	0.893468	0.596321	0.762673	1.99336	AT1G03780.3 | Symbols: TPX2 | targeting protein for XKLP2 | chr1:947555-951696 REVERSE LENGTH=790
Eucgr.L01670.1	1.17819	1.15452	1.12408	6.44336	10.168	6.57597	8.54761	3.22027	AT4G11800.1 | Symbols: | Calcineurin-like metallo-phosphoesterase superfamily protein | chr4:7093666-7098519 REVERSE LENGTH=1013
Eucgr.E00372.1	0.133038	0.6303	9.19002	0.025116	0	0	0.0335944	0.0414631	AT4G16820.1 | Symbols: PLA-I{beta]2 | alpha/beta-Hydrolases superfamily protein | chr4:9467563-9469116 FORWARD LENGTH=517
Eucgr.K01396.2	74.2021	72.3581	62.7422	223.579	206.111	246.754	208.203	176.264	AT2G04350.2 | Symbols: LACS8 | AMP-dependent synthetase and ligase family protein | chr2:1516086-1519178 FORWARD LENGTH=720
Eucgr.C02505.1	9.60136	12.784	7.52993	37.7436	32.9151	34.8256	37.4823	23.5531	AT2G24060.1 | Symbols: | Translation initiation factor 3 protein | chr2:10229453-10231390 FORWARD LENGTH=312
Eucgr.I02152.1	0.530899	0.698685	0.07938	7.97646	4.53378	6.89443	4.04978	3.99867	AT1G53920.1 | Symbols: GLIP5 | GDSL-motif lipase 5 | chr1:20137725-20139637 FORWARD LENGTH=385
Eucgr.B02141.1	11.1613	15.5705	7.503	69.234	96.4855	66.789	86.6418	39.4269	AT1G08650.1 | Symbols: PPCK1, ATPPCK1 | phosphoenolpyruvate carboxylase kinase 1 | chr1:2752206-2753232 FORWARD LENGTH=284
Eucgr.K03402.1	35.3259	51.0055	12.3682	125.305	118.672	122.48	166.796	127.735	AT3G23600.1 | Symbols: | alpha/beta-Hydrolases superfamily protein | chr3:8473833-8475655 FORWARD LENGTH=239
Eucgr.L00829.1	0.246016	0.151372	0.378353	0	0	0	0.022187	0.0273837	AT1G62440.1 | Symbols: LRX2 | leucine-rich repeat/extensin 2 | chr1:23111818-23115293 FORWARD LENGTH=826
Eucgr.F00494.2	28.5485	44.199	20.6078	259.763	179.392	372.876	279.495	131.711	AT1G78070.1 | Symbols: | Transducin/WD40 repeat-like superfamily protein | chr1:29355219-29358368 FORWARD LENGTH=449
Eucgr.F03060.1	4.04981	6.71405	2.76812	11.9235	14.1815	12.1752	16.0702	14.8006	AT1G66590.2 | Symbols: ATCOX19-1, COX19-1 | cytochrome c oxidase 19-1 | chr1:24841606-24842157 FORWARD LENGTH=113
Eucgr.F01784.1	3.48659	3.57545	2.77042	10.7667	10.3503	10.7473	9.52747	8.03341	No hits found
Eucgr.I01236.1	0	0.0846522	39.3553	0	0.0372988	0.0314139	0	0.0306278	AT2G16060.1 | Symbols: GLB1, AHB1, ARATH GLB1, NSHB1, ATGLB1, HB1 | hemoglobin 1 | chr2:6982782-6983522 REVERSE LENGTH=160
Eucgr.D01985.1	3.82186	3.88518	6.53789	0.0672227	0.112622	0.113824	0.0749292	0.887804	AT1G12370.2 | Symbols: PHR1, UVR2 | photolyase 1 | chr1:4206500-4208842 REVERSE LENGTH=496
Eucgr.F02730.1	5.37984	9.48175	2.80938	54.4587	70.8571	52.9077	65.3148	29.3736	AT1G21360.1 | Symbols: GLTP2 | glycolipid transfer protein 2 | chr1:7481365-7483237 FORWARD LENGTH=223
Eucgr.A02892.1	21.091	13.9754	23.7728	3.81915	3.28792	3.92165	3.62897	7.0696	AT3G47420.1 | Symbols: ATPS3, PS3 | phosphate starvation-induced gene 3 | chr3:17472541-17474209 REVERSE LENGTH=523
Eucgr.G02816.1	12.5762	19.9368	17.6536	1.25695	1.86518	1.68914	1.84138	5.78052	AT3G07990.1 | Symbols: SCPL27 | serine carboxypeptidase-like 27 | chr3:2552544-2554644 FORWARD LENGTH=459
Eucgr.A01537.1	0.0758427	0.489987	30.4819	0.0715912	0.0719647	0.0606104	0	0.118187	AT2G36450.1 | Symbols: HRD | Integrase-type DNA-binding superfamily protein | chr2:15294303-15294857 REVERSE LENGTH=184
Eucgr.F03520.1	14.1493	6.84654	12.7145	0.516658	1.07186	0.697997	0.823397	2.42269	AT3G20150.1 | Symbols: | Kinesin motor family protein | chr3:7031412-7036499 FORWARD LENGTH=1114
Eucgr.B01911.5	53.0422	49.5495	33.8142	276.969	233.347	273.404	191.661	159.728	AT1G09140.2 | Symbols: ATSRP30, SR30, At-SR30 | SERINE-ARGININE PROTEIN 30 | chr1:2943528-2945818 REVERSE LENGTH=256
Eucgr.D00364.1	0.220667	0.42241	0.296947	0	0	0	0.0232177	0.0573117	AT4G19090.1 | Symbols: | Protein of unknown function (DUF594) | chr4:10449900-10452757 FORWARD LENGTH=751
Eucgr.I02679.1	254.129	201.996	206.618	65.9301	71.6897	54.3409	61.7976	100.331	AT5G64080.1 | Symbols: | Bifunctional inhibitor/lipid-transfer protein/seed storage 2S albumin superfamily protein | chr5:25645475-25646638 REVERSE LENGTH=182
Eucgr.K00544.1	0.51531	1.00404	0.462295	4.09985	2.51466	2.82387	3.02076	4.01509	AT1G28200.1 | Symbols: FIP1 | FH interacting protein 1 | chr1:9850395-9852300 REVERSE LENGTH=259
Eucgr.F02206.1	19.5111	25.2966	24.0887	64.0543	53.3017	49.9498	72.9815	60.4298	AT2G22800.1 | Symbols: HAT9 | Homeobox-leucine zipper protein family | chr2:9704949-9706048 REVERSE LENGTH=274
Eucgr.D02454.1	0.0443721	0.0318521	0.0796142	3.09947	1.85254	3.61696	1.31656	0.484022	AT2G45400.1 | Symbols: BEN1 | NAD(P)-binding Rossmann-fold superfamily protein | chr2:18703960-18706235 REVERSE LENGTH=364
Eucgr.G00634.1	1.44984	0.59043	1.07557	0.078956	0.085982	0.12255	0.0880077	0.260691	AT4G22970.1 | Symbols: RSW4, AESP, ESP | homolog of separase | chr4:12033703-12043572 REVERSE LENGTH=2180
Eucgr.A01787.1	1.80607	1.67994	1.4377	0.384187	0.386192	0.406575	0.465701	0.753161	AT1G03520.1 | Symbols: | Core-2/I-branching beta-1,6-N-acetylglucosaminyltransferase family protein | chr1:877948-879553 REVERSE LENGTH=447
Eucgr.H03501.1	0.0650236	0.0933533	0	0.429651	0.863784	0.467678	0.574688	0.65863	AT5G36930.1 | Symbols: | Disease resistance protein (TIR-NBS-LRR class) family | chr5:14567771-14571907 REVERSE LENGTH=1188
Eucgr.F00744.1	0.88145	0.618986	0.532908	0.126615	0.145457	0.0918808	0.157259	0.209023	AT3G20475.1 | Symbols: ATMSH5, MSH5 | MUTS-homologue 5 | chr3:7143546-7150811 FORWARD LENGTH=807
Eucgr.L00292.1	2.27911	0.109069	1.4994	0	0	0	0	0	AT5G25940.1 | Symbols: | early nodulin-related | chr5:9054252-9055151 REVERSE LENGTH=115
Eucgr.F04059.1	22.0164	21.8402	18.1429	2.20007	5.25668	2.42141	5.46672	10.5189	AT3G13000.2 | Symbols: | Protein of unknown function, DUF547 | chr3:4158214-4160989 REVERSE LENGTH=582
Eucgr.F02543.1	30.8134	46.5252	23.9746	80.1663	71.1545	79.6886	103.716	100.11	No hits found
Eucgr.B00095.1	7.82673	8.90035	6.44219	26.1871	31.2993	25.2876	26.1073	15.9803	AT5G63520.1 | Symbols: | CONTAINS InterPro DOMAIN/s: F-box domain, Skp2-like (InterPro:IPR022364), FIST C domain (InterPro:IPR019494), FIST domain, N-terminal (InterPro:IPR013702); Has 137 Blast hits to 137 proteins in 56 species: Archae - 0; Bacteria - 88; Metazoa - 6; Fungi - 0; Plants - 32; Viruses - 0; Other Eukaryotes - 11 (source: NCBI BLink). | chr5:25426300-25429093 REVERSE LENGTH=519
Eucgr.D00708.1	109.38	86.898	121.934	38.5325	37.7122	27.1963	31.6244	42.8058	AT4G05000.2 | Symbols: VPS28-1 | Vacuolar protein sorting-associated protein VPS28 family protein | chr4:2563953-2564585 FORWARD LENGTH=210
Eucgr.B03878.1	0.240194	0.237079	3.01676	0.0283412	0	0	0	0.0233937	AT2G27690.1 | Symbols: CYP94C1 | cytochrome P450, family 94, subfamily C, polypeptide 1 | chr2:11809373-11810860 FORWARD LENGTH=495
Eucgr.I01402.1	348.156	248.585	270.552	9.61815	27.4784	11.5337	27.7214	61.0919	AT4G34980.1 | Symbols: SLP2 | subtilisin-like serine protease 2 | chr4:16656929-16659223 REVERSE LENGTH=764
Eucgr.C03435.1	0.111699	0.0320729	0	0.379575	0.529938	0.303502	0.366678	0.46997	AT2G26150.1 | Symbols: ATHSFA2, HSFA2 | heat shock transcription factor A2 | chr2:11135856-11137217 FORWARD LENGTH=345
Eucgr.H00643.1	28.1288	36.1188	19.1623	75.1833	66.869	72.5772	75.8495	62.7619	AT5G23250.1 | Symbols: | Succinyl-CoA ligase, alpha subunit | chr5:7830460-7832491 FORWARD LENGTH=341
Eucgr.F00433.1	21.1325	24.9448	17.0409	53.1728	45.7957	54.9075	50.8389	42.4131	AT3G21175.2 | Symbols: ZML1, GATA24 | ZIM-like 1 | chr3:7422832-7424598 FORWARD LENGTH=295
Eucgr.B00628.1	7.89052	7.19857	7.0314	0.672581	1.12682	1.32864	1.99916	3.22821	AT3G02210.1 | Symbols: COBL1 | COBRA-like protein 1 precursor | chr3:409352-411478 REVERSE LENGTH=452
Eucgr.B03399.1	18.8561	23.2767	17.2446	76.6612	64.0331	72.4739	64.6616	42.1144	AT1G27150.1 | Symbols: | Tetratricopeptide repeat (TPR)-like superfamily protein | chr1:9429177-9432068 FORWARD LENGTH=468
Eucgr.B03715.1	11.6039	12.4484	24.1168	0	0	0	0	1.00459	AT1G74670.1 | Symbols: | Gibberellin-regulated family protein | chr1:28053378-28053893 FORWARD LENGTH=101
Eucgr.A02961.1	7.30873	3.65124	5.55997	0.479225	0.372655	0.3751	0.326546	1.37329	AT1G50240.2 | Symbols: FU | Protein kinase family protein with ARM repeat domain | chr1:18607063-18614094 FORWARD LENGTH=1322
Eucgr.B00393.1	0.397209	0.396707	1.84369	0.0978112	0.131095	0.0966102	0.098122	0.148017	AT1G74790.1 | Symbols: | catalytics | chr1:28098912-28101673 FORWARD LENGTH=695
Eucgr.A01798.3	12.5009	12.9373	11.8183	0.132288	0.930848	0.134397	0.867029	5.37239	AT1G03620.1 | Symbols: | ELMO/CED-12 family protein | chr1:904319-906013 REVERSE LENGTH=265
Eucgr.H04811.1	7.08536	5.27908	6.35642	0.714943	0.556392	0.741961	0.832895	2.39862	AT5G10110.1 | Symbols: | unknown protein; BEST Arabidopsis thaliana protein match is: unknown protein (TAIR:AT5G65120.1); Has 30201 Blast hits to 17322 proteins in 780 species: Archae - 12; Bacteria - 1396; Metazoa - 17338; Fungi - 3422; Plants - 5037; Viruses - 0; Other Eukaryotes - 2996 (source: NCBI BLink). | chr5:3166660-3167938 REVERSE LENGTH=321
Eucgr.F02260.1	63.3038	66.2539	87.6359	32.887	32.5237	29.3348	34.9819	32.91	AT1G27450.1 | Symbols: APT1, ATAPT1 | adenine phosphoribosyl transferase 1 | chr1:9532042-9533807 FORWARD LENGTH=243
Eucgr.A01247.1	1.53342	1.46767	1.2774	0.137854	0.10393	0.0583547	0.0691458	0.512049	AT5G02540.1 | Symbols: | NAD(P)-binding Rossmann-fold superfamily protein | chr5:568609-570720 FORWARD LENGTH=331
Eucgr.J02529.1	7.34268	4.94927	9.55713	0.399418	0.968328	0.537069	0.754235	1.74543	AT1G20610.1 | Symbols: CYCB2;3 | Cyclin B2;3 | chr1:7135073-7137273 REVERSE LENGTH=429
Eucgr.F03647.1	35.8409	36.1475	23.8234	69.6382	67.5567	66.5813	67.9108	65.4916	AT3G13340.2 | Symbols: | Transducin/WD40 repeat-like superfamily protein | chr3:4332370-4334603 FORWARD LENGTH=447
Eucgr.B02615.1	8.26151	6.13402	8.07302	0.321216	0.251138	0.256839	0.35804	2.19478	AT1G69770.1 | Symbols: CMT3 | chromomethylase 3 | chr1:26248496-26253519 REVERSE LENGTH=839
Eucgr.G01719.1	8.46	6.16955	5.77847	0.32669	0.583813	0.291947	0.546214	2.35204	AT2G21340.1 | Symbols: | MATE efflux family protein | chr2:9132629-9136236 FORWARD LENGTH=559
Eucgr.F03492.1	12.3816	13.3016	9.91853	4.23306	4.71009	3.80918	5.09224	6.85634	AT3G20330.1 | Symbols: PYRB | PYRIMIDINE B | chr3:7090354-7091904 REVERSE LENGTH=390
Eucgr.B02385.1	0.869455	2.80247	19.2248	0	0.0161764	0.0408725	0.0107624	0.146116	AT2G28780.1 | Symbols: | unknown protein; INVOLVED IN: biological_process unknown; LOCATED IN: mitochondrion; EXPRESSED IN: inflorescence meristem, root, flower; EXPRESSED DURING: petal differentiation and expansion stage; CONTAINS InterPro DOMAIN/s: Protein of unknown function DUF939, bacterial (InterPro:IPR010343); BEST Arabidopsis thaliana protein match is: unknown protein (TAIR:AT3G09450.1); …
Eucgr.D01627.1	99.0769	68.6271	103.26	2.93473	6.48576	3.32498	8.21161	19.0766	AT1G30690.2 | Symbols: | Sec14p-like phosphatidylinositol transfer family protein | chr1:10888284-10890085 FORWARD LENGTH=540
Eucgr.C04295.1	0.0504206	0.0844525	0.105544	0	0	0	0	0.0130952	AT1G74170.1 | Symbols: AtRLP13, RLP13 | receptor like protein 13 | chr1:27891555-27895441 REVERSE LENGTH=1000
Eucgr.H03471.2	88.2512	88.5207	101.226	13.5176	23.6541	17.5081	27.213	33.0908	AT4G03500.1 | Symbols: | Ankyrin repeat family protein | chr4:1553453-1556571 FORWARD LENGTH=652
Eucgr.B03351.1	1.82039	2.0289	2.87942	0.180878	0.272733	0.191418	0.120969	0.59721	AT1G23840.1 | Symbols: | unknown protein; LOCATED IN: endomembrane system; EXPRESSED IN: 18 plant structures; EXPRESSED DURING: 12 growth stages; BEST Arabidopsis thaliana protein match is: unknown protein (TAIR:AT1G23850.1); Has 53 Blast hits to 48 proteins in 5 species: Archae - 0; Bacteria - 0; Metazoa - 0; Fungi - 0; Plants - 53; Viruses - 0; Other Eukaryotes - 0 (source: NCBI BLink). | chr1:…
Eucgr.I01338.1	34.3508	35.0243	39.3552	0.774487	1.86847	0.655694	1.86467	11.635	AT4G34760.1 | Symbols: | SAUR-like auxin-responsive protein family | chr4:16582471-16582794 REVERSE LENGTH=107
Eucgr.G01610.1	0.065878	0.14187	0.236402	0	0	0	0	0	AT1G68040.1 | Symbols: | S-adenosyl-L-methionine-dependent methyltransferases superfamily protein | chr1:25502876-25505224 FORWARD LENGTH=363
Eucgr.B01243.1	1.35626	1.15059	0.221223	3.89889	3.56825	3.1038	4.04749	3.74664	AT4G39230.1 | Symbols: | NmrA-like negative transcriptional regulator family protein | chr4:18266024-18267604 REVERSE LENGTH=308
Eucgr.E04312.2	15.3378	23.2747	20.0079	0.517071	1.4108	0.583682	1.71258	5.69075	AT4G20050.2 | Symbols: QRT3 | Pectin lyase-like superfamily protein | chr4:10849911-10852090 REVERSE LENGTH=481
Eucgr.G02547.1	0.0437271	0	0	1.15573	0.539387	1.08329	0.386466	0.238493	AT1G27040.1 | Symbols: | Major facilitator superfamily protein | chr1:9386893-9390018 REVERSE LENGTH=567
Eucgr.A01283.1	11.1242	13.4396	10.3187	41.5665	32.0645	35.4929	36.1202	24.8251	AT2G37678.1 | Symbols: FHY1, PAT3, FRY1 | far-red elongated hypocotyl 1 | chr2:15801689-15802696 REVERSE LENGTH=202
Eucgr.K03502.1	4.2306	2.84944	4.02964	0.295811	0.297354	0.125219	0.329723	1.05808	AT2G47560.1 | Symbols: | RING/U-box superfamily protein | chr2:19511934-19512617 REVERSE LENGTH=227
Eucgr.D01323.1	1.34994	5.12206	1.21105	12.1965	9.14936	11.8669	14.731	14.1244	AT1G01380.1 | Symbols: ETC1 | Homeodomain-like superfamily protein | chr1:147267-147740 FORWARD LENGTH=83
Eucgr.H00087.1	0.945055	1.13067	3.35599	0.03717	0.112092	0	0.0994348	0.122725	AT5G13930.1 | Symbols: CHS, TT4, ATCHS | Chalcone and stilbene synthase family protein | chr5:4488762-4490035 FORWARD LENGTH=395
Eucgr.E01047.1	0	0	0	0.380328	0.127438	0.429324	0.317947	0.104645	AT4G00870.1 | Symbols: | basic helix-loop-helix (bHLH) DNA-binding superfamily protein | chr4:362230-363639 REVERSE LENGTH=423
Eucgr.A02216.1	0.518694	0.575435	1.09987	0.0445107	0	0.0376836	0.0297681	0.110222	AT4G38690.1 | Symbols: | PLC-like phosphodiesterases superfamily protein | chr4:18074743-18075699 REVERSE LENGTH=318
Eucgr.D00636.2	16.5284	17.2263	13.7069	76.5616	63.9186	68.9717	71.3009	29.8501	AT3G47160.2 | Symbols: | RING/U-box superfamily protein | chr3:17360238-17361879 REVERSE LENGTH=257
Eucgr.J03133.1	3.80035	2.52539	4.0328	0.0819957	0.226665	0.0867738	0.329025	0.795262	AT1G16070.1 | Symbols: AtTLP8, TLP8 | tubby like protein 8 | chr1:5511899-5513779 REVERSE LENGTH=397
Eucgr.J00973.1	2.89639	3.54225	1.21901	0.0337534	0.237506	0.0285762	0.338606	0.167167	AT3G11340.1 | Symbols: | UDP-Glycosyltransferase superfamily protein | chr3:3556728-3558149 FORWARD LENGTH=447
Eucgr.I01789.4	4.33114	4.30829	1.27668	41.0004	40.1379	45.1779	37.1986	18.1589	AT3G01510.1 | Symbols: LSF1 | like SEX4 1 | chr3:198855-201682 REVERSE LENGTH=591
Eucgr.F02525.1	21.4497	12.088	27.6552	0	0.481946	0.0936706	0.665955	1.40034	No hits found
Eucgr.H04109.2	10.9582	13.7178	10.3125	30.1564	25.1032	24.9458	24.1894	25.1393	AT3G17365.1 | Symbols: | S-adenosyl-L-methionine-dependent methyltransferases superfamily protein | chr3:5947144-5948766 REVERSE LENGTH=239
Eucgr.K03370.1	16.8157	14.3994	8.90848	112.454	105.077	131.224	116.79	43.1861	AT3G63210.1 | Symbols: MARD1 | Protein of unknown function (DUF581) | chr3:23354019-23354906 REVERSE LENGTH=263
Eucgr.I01398.1	24.1133	14.6248	15.7609	3.18198	4.76286	3.53946	5.29686	2.35811	AT4G34950.1 | Symbols: | Major facilitator superfamily protein | chr4:16642544-16644759 REVERSE LENGTH=567
Eucgr.F01591.1	1.01598	0.881251	0.607637	0.0399595	0.160672	0.0338304	0.160346	0.164919	No hits found
Eucgr.F04353.1	34.1391	27.6562	31.587	7.91324	6.60056	6.47142	7.72444	14.8426	AT1G21830.1 | Symbols: | unknown protein; CONTAINS InterPro DOMAIN/s: Protein of unknown function DUF740 (InterPro:IPR008004); BEST Arabidopsis thaliana protein match is: unknown protein (TAIR:AT1G44608.1); Has 49 Blast hits to 49 proteins in 12 species: Archae - 0; Bacteria - 0; Metazoa - 0; Fungi - 0; Plants - 49; Viruses - 0; Other Eukaryotes - 0 (source: NCBI BLink). | chr1:7661429-7662521 RE…
Eucgr.F01773.2	41.7027	34.9366	45.5816	11.8275	14.2354	8.64529	13.4936	17.1913	AT1G20610.1 | Symbols: CYCB2;3 | Cyclin B2;3 | chr1:7135073-7137273 REVERSE LENGTH=429
Eucgr.B02015.1	6.10848	8.66021	2.63727	15.3161	19.7431	19.9537	16.0758	20.7335	AT3G05160.1 | Symbols: | Major facilitator superfamily protein | chr3:1453267-1456997 REVERSE LENGTH=458
Eucgr.A02887.2	18.7061	21.9018	19.0885	7.10575	9.38049	6.45241	9.60537	11.2531	AT1G12260.1 | Symbols: VND4, EMB2749, ANAC007, NAC007 | NAC 007 | chr1:4163058-4164486 REVERSE LENGTH=395
Eucgr.F03235.1	10.0397	13.8901	13.2764	0.032792	0.692224	0.111049	0.614062	3.0045	AT1G29050.1 | Symbols: TBL38 | TRICHOME BIREFRINGENCE-LIKE 38 | chr1:10136376-10139082 REVERSE LENGTH=380
Eucgr.F03778.1	10.5968	23.3724	104.184	1.1341	0.820812	0.768119	1.54728	3.80065	AT1G21890.1 | Symbols: | nodulin MtN21 /EamA-like transporter family protein | chr1:7682808-7685581 REVERSE LENGTH=389
Eucgr.B03167.1	2.9103	1.80098	2.70092	0.126306	0.190448	0.2406	0.147825	0.703736	AT5G61210.1 | Symbols: SNAP33, ATSNAP33, SNP33, ATSNAP33B | soluble N-ethylmaleimide-sensitive factor adaptor protein 33 | chr5:24624027-24625366 FORWARD LENGTH=300
Eucgr.H00838.1	15.5987	14.9824	14.8611	4.59011	6.90719	4.09676	6.33377	7.48635	AT4G28706.4 | Symbols: | pfkB-like carbohydrate kinase family protein | chr4:14167805-14172254 FORWARD LENGTH=440
Eucgr.I00670.1	49.9542	30.6608	36.8445	5.53821	9.03462	5.57292	7.42891	14.1322	AT3G49750.1 | Symbols: AtRLP44, RLP44 | receptor like protein 44 | chr3:18450604-18451428 REVERSE LENGTH=274
Eucgr.G02550.2	18.7206	26.4524	15.3803	102.699	84.5992	122.888	103.489	56.6223	AT1G07040.1 | Symbols: | unknown protein; INVOLVED IN: biological_process unknown; LOCATED IN: chloroplast; EXPRESSED IN: 24 plant structures; EXPRESSED DURING: 14 growth stages; BEST Arabidopsis thaliana protein match is: unknown protein (TAIR:AT1G27030.1); Has 540 Blast hits to 538 proteins in 187 species: Archae - 0; Bacteria - 333; Metazoa - 0; Fungi - 0; Plants - 67; Viruses - 0; Other Eukar…
Eucgr.F03638.2	95.8999	83.0832	147.099	37.4328	41.1445	33.2426	33.9629	39.7768	AT1G76670.1 | Symbols: | Nucleotide-sugar transporter family protein | chr1:28772890-28774569 REVERSE LENGTH=347
Eucgr.K02522.1	29.6616	34.3696	28.3026	75.5881	60.3105	63.4257	58.8897	66.8271	AT3G05010.1 | Symbols: | Protein of unknown function, transmembrane-40 | chr3:1389603-1391462 FORWARD LENGTH=300
Eucgr.B02770.1	14.5506	13.2397	11.4484	2.54281	4.01137	3.07991	4.43148	6.83298	AT2G38040.2 | Symbols: CAC3 | acetyl Co-enzyme a carboxylase carboxyltransferase alpha subunit | chr2:15917612-15920749 FORWARD LENGTH=769
Eucgr.B01279.1	10.4509	11.2531	8.82278	0.075885	0.406831	0.0428304	0.338338	5.19894	AT3G26700.1 | Symbols: | Protein kinase superfamily protein | chr3:9810669-9812356 FORWARD LENGTH=380
Eucgr.F01756.1	11.0242	8.33754	6.84693	23.3568	24.585	24.8449	23.6986	19.5036	AT1G76280.3 | Symbols: | Tetratricopeptide repeat (TPR)-like superfamily protein | chr1:28617948-28622581 REVERSE LENGTH=801
Eucgr.A01856.1	466.684	554.783	632.793	76.9846	96.4555	37.1728	62.5815	123.902	No hits found
Eucgr.G02658.1	20.9541	12.96	26.5873	0.467363	1.34229	0.692436	1.26142	3.58221	AT3G03130.1 | Symbols: | unknown protein; BEST Arabidopsis thaliana protein match is: unknown protein (TAIR:AT5G17160.1); Has 7130 Blast hits to 3690 proteins in 504 species: Archae - 22; Bacteria - 2666; Metazoa - 1654; Fungi - 721; Plants - 246; Viruses - 56; Other Eukaryotes - 1765 (source: NCBI BLink). | chr3:721439-723564 REVERSE LENGTH=520
Eucgr.A01530.1	6.93458	7.95525	21.8877	3.70253	3.8554	4.57445	3.60766	4.41611	AT2G36380.1 | Symbols: PDR6, ATPDR6 | pleiotropic drug resistance 6 | chr2:15257583-15263627 FORWARD LENGTH=1453
Eucgr.K01424.1	10.049	7.56481	10.3995	0.390796	0.607109	0.39101	1.09295	2.75655	AT4G28660.1 | Symbols: PSB28 | photosystem II reaction center PSB28 protein | chr4:14150008-14150933 FORWARD LENGTH=183
Eucgr.I01794.1	3.09776	4.32248	12.1311	0.213559	0.280726	0.166895	0.362556	0.894951	AT5G14760.1 | Symbols: AO | L-aspartate oxidase | chr5:4769133-4772012 FORWARD LENGTH=651
Eucgr.C03757.3	4.59401	5.8654	2.38766	12.2574	12.4018	12.4094	13.2167	10.5535	AT1G35190.1 | Symbols: | 2-oxoglutarate (2OG) and Fe(II)-dependent oxygenase superfamily protein | chr1:12890544-12892632 FORWARD LENGTH=329
Eucgr.H03917.1	28.3369	17.1239	22.3547	1.57766	3.35199	1.39639	2.15819	6.48165	AT4G15830.1 | Symbols: | ARM repeat superfamily protein | chr4:8995285-8996548 REVERSE LENGTH=296
Eucgr.D01619.1	2.9995	1.49952	22.5844	0.48032	0.457414	0.406647	0.405765	1.12681	AT1G30760.1 | Symbols: | FAD-binding Berberine family protein | chr1:10918321-10920441 FORWARD LENGTH=534
Eucgr.A01954.1	70.8477	63.3669	74.5844	28.6612	27.511	25.8159	22.9874	36.5838	AT3G58730.1 | Symbols: | vacuolar ATP synthase subunit D (VATD) / V-ATPase D subunit / vacuolar proton pump D subunit (VATPD) | chr3:21718495-21719280 REVERSE LENGTH=261
Eucgr.A01404.1	0.852679	0.706255	0.353057	9.22518	6.34817	7.12877	5.79699	2.55529	AT5G53730.1 | Symbols: | Late embryogenesis abundant (LEA) hydroxyproline-rich glycoprotein family | chr5:21808072-21808713 REVERSE LENGTH=213
Eucgr.F04477.1	21.4396	35.2275	17.4903	69.3129	59.8775	64.7002	78.601	60.8096	AT1G79390.1 | Symbols: | unknown protein; Has 30201 Blast hits to 17322 proteins in 780 species: Archae - 12; Bacteria - 1396; Metazoa - 17338; Fungi - 3422; Plants - 5037; Viruses - 0; Other Eukaryotes - 2996 (source: NCBI BLink). | chr1:29863465-29864276 REVERSE LENGTH=126
Eucgr.C02317.1	5.87705	6.3003	9.15125	0.733163	1.44941	1.05521	1.68346	2.17863	AT3G43190.1 | Symbols: SUS4, ATSUS4 | sucrose synthase 4 | chr3:15179204-15182577 REVERSE LENGTH=808
Eucgr.F03345.1	25.7287	20.0007	20.7423	1.38216	2.22299	1.59365	2.12164	9.18134	AT5G54380.1 | Symbols: THE1 | protein kinase family protein | chr5:22077313-22079880 REVERSE LENGTH=855
Eucgr.G02891.1	0.239609	0.286669	0.214958	0	0	0	0	0	AT3G55240.1 | Symbols: | Plant protein 1589 of unknown function | chr3:20473876-20474705 REVERSE LENGTH=95
Eucgr.D01136.1	31.0808	50.291	26.5675	95.9493	91.4186	92.2767	104.622	81.441	AT2G44525.1 | Symbols: | Protein of unknown function (DUF498/DUF598) | chr2:18382130-18383320 FORWARD LENGTH=170
Eucgr.J00962.1	0.0552005	0.217938	3.31794	0	0	0	0.0174239	0.021505	AT3G45650.1 | Symbols: NAXT1 | nitrate excretion transporter1 | chr3:16759253-16761266 FORWARD LENGTH=558
Eucgr.I02381.1	15.1399	18.3809	10.9842	26.1083	27.8793	29.5888	30.1428	28.3485	AT4G36280.1 | Symbols: | Histidine kinase-, DNA gyrase B-, and HSP90-like ATPase family protein | chr4:17165513-17169277 REVERSE LENGTH=626
Eucgr.G00012.1	0.404981	0.373772	0.311414	1.96601	1.4273	3.19021	1.78964	3.38084	AT5G52640.1 | Symbols: HSP81-1, ATHS83, HSP81.1, HSP83, ATHSP90.1, AtHsp90-1, HSP90.1 | heat shock protein 90.1 | chr5:21352542-21355147 FORWARD LENGTH=705
Eucgr.F01803.1	12.368	20.6059	14.919	50.5245	38.8939	42.1739	45.8975	39.9139	AT1G76405.2 | Symbols: | unknown protein; FUNCTIONS IN: molecular_function unknown; INVOLVED IN: biological_process unknown; LOCATED IN: chloroplast envelope; EXPRESSED IN: 21 plant structures; EXPRESSED DURING: 13 growth stages; BEST Arabidopsis thaliana protein match is: unknown protein (TAIR:AT1G20816.1); Has 52 Blast hits to 52 proteins in 19 species: Archae - 0; Bacteria - 0; Metazoa - 0; Fu…
Eucgr.E02910.1	19.418	17.2766	17.267	3.06568	3.40606	2.04905	3.53943	8.95	No hits found
Eucgr.H01011.1	11.9128	13.0037	8.77175	30.28	31.1294	42.1843	29.9537	25.2185	AT4G02020.1 | Symbols: EZA1, SWN, SDG10 | SET domain-containing protein | chr4:886693-891743 FORWARD LENGTH=856
Eucgr.A01977.1	0.181439	0.14885	0.930128	0	0.0245945	0	0	0	AT1G06520.1 | Symbols: ATGPAT1, GPAT1 | glycerol-3-phosphate acyltransferase 1 | chr1:1994170-1996067 REVERSE LENGTH=585
Eucgr.I00346.1	0.687204	0.19184	0.137001	0	0	0	0	0.0297468	AT1G75500.2 | Symbols: WAT1 | Walls Are Thin 1 | chr1:28338282-28340091 REVERSE LENGTH=389
Eucgr.C00890.1	1.27359	0.938944	0.864643	3.08672	2.61291	3.356	3.12913	3.00382	AT5G56900.2 | Symbols: | CwfJ-like family protein / zinc finger (CCCH-type) family protein | chr5:23019750-23022670 REVERSE LENGTH=596
Eucgr.F02276.1	0.853454	0.791333	0.669945	0.100702	0.202454	0.113674	0.112246	0.249367	AT1G47230.1 | Symbols: CYCA3;4 | CYCLIN A3;4 | chr1:17306752-17308587 FORWARD LENGTH=369
Eucgr.F03278.2	36.8311	34.3884	36.8373	5.59866	7.71372	4.34217	8.40503	16.5785	AT1G16920.1 | Symbols: RAB11, ATRABA1B, RABA1b | RAB GTPase homolog A1B | chr1:5787489-5789147 REVERSE LENGTH=216
Eucgr.H04947.1	31.4294	27.185	21.965	7.49015	9.38852	7.00798	9.08777	14.7083	AT1G48880.1 | Symbols: TBL7 | TRICHOME BIREFRINGENCE-LIKE 7 | chr1:18081033-18082650 FORWARD LENGTH=445
Eucgr.J00621.1	18.8588	25.1697	20.9705	0.299187	0.488716	0.158311	0.700322	8.21137	AT3G43720.2 | Symbols: | Bifunctional inhibitor/lipid-transfer protein/seed storage 2S albumin superfamily protein | chr3:15615549-15617099 REVERSE LENGTH=191
Eucgr.B03209.1	0	0.0202081	0	0.159439	0.106847	0.157481	0.124402	0.109672	AT1G69500.1 | Symbols: CYP704B1 | cytochrome P450, family 704, subfamily B, polypeptide 1 | chr1:26123960-26125909 FORWARD LENGTH=524
Eucgr.I02327.1	3.02612	29.0399	25.481	1103.01	467.886	998.357	489.492	340.728	AT5G66110.1 | Symbols: HIPP27 | Heavy metal transport/detoxification superfamily protein | chr5:26430245-26430778 FORWARD LENGTH=147
Eucgr.D00400.1	0.196202	0.140842	0.097787	0	0	0	0.0275247	0	AT5G45540.1 | Symbols: | Protein of unknown function (DUF594) | chr5:18458294-18460705 REVERSE LENGTH=803
Eucgr.F00721.2	11.2926	11.1127	9.00952	2.00772	2.64238	1.57711	3.2807	5.55259	AT3G20420.1 | Symbols: RTL2, ATRTL2 | RNAse THREE-like protein 2 | chr3:7119371-7120895 REVERSE LENGTH=391
Eucgr.E00065.1	50.1943	69.2276	104.502	466.102	368.116	400.567	392.082	314.182	AT1G01360.1 | Symbols: RCAR1, PYL9 | regulatory component of ABA receptor 1 | chr1:142138-142914 FORWARD LENGTH=187
Eucgr.G02325.1	1.84258	2.74155	2.94537	28.2397	18.4373	21.8735	21.0647	9.5537	AT1G68540.1 | Symbols: | NAD(P)-binding Rossmann-fold superfamily protein | chr1:25720066-25721282 FORWARD LENGTH=321
Eucgr.K03170.1	5.6408	2.82801	4.7736	0.808953	1.10446	1.09375	0.968982	1.59459	AT2G37420.1 | Symbols: | ATP binding microtubule motor family protein | chr2:15700550-15705165 FORWARD LENGTH=1039
Eucgr.D02045.1	0.176505	0.253405	1.00286	0	0	0	0	0	AT2G45180.1 | Symbols: | Bifunctional inhibitor/lipid-transfer protein/seed storage 2S albumin superfamily protein | chr2:18626377-18626781 FORWARD LENGTH=134
Eucgr.J02591.1	14.993	16.0556	14.2443	0.881633	1.86575	0.667837	1.9861	7.77519	AT1G53820.1 | Symbols: | RING/U-box superfamily protein | chr1:20091491-20092423 FORWARD LENGTH=310
Eucgr.B03001.1	11.6096	10.0759	10.6505	0.371484	0.746843	0.995931	0.869549	4.39509	AT1G68360.1 | Symbols: | C2H2 and C2HC zinc fingers superfamily protein | chr1:25621678-25622412 REVERSE LENGTH=244
Eucgr.C01173.1	18.4801	17.0791	14.6016	8.10859	8.90164	8.46819	8.9906	10.8983	AT2G26680.1 | Symbols: | CONTAINS InterPro DOMAIN/s: Methyltransferase FkbM (InterPro:IPR006342); Has 1073 Blast hits to 1073 proteins in 243 species: Archae - 45; Bacteria - 509; Metazoa - 0; Fungi - 4; Plants - 60; Viruses - 4; Other Eukaryotes - 451 (source: NCBI BLink). | chr2:11344003-11345288 REVERSE LENGTH=319
Eucgr.C00836.1	1.17474	0.567033	0.78133	0.0382377	0.0192186	0.145677	0.0767184	0.142032	AT5G12080.3 | Symbols: MSL10, ATMSL10 | mechanosensitive channel of small conductance-like 10 | chr5:3898182-3900923 REVERSE LENGTH=734
Eucgr.J00809.1	2.74618	1.22542	0.887803	0.163474	0.305179	0.177943	0.312369	0.366258	AT5G12890.1 | Symbols: | UDP-Glycosyltransferase superfamily protein | chr5:4069658-4071124 REVERSE LENGTH=488
Eucgr.I01480.1	2.27873	2.54751	3.51887	0.564196	0.0354462	0.238829	0.117914	0.291066	AT2G41990.1 | Symbols: | CONTAINS InterPro DOMAIN/s: Late embryogenesis abundant protein, group 2 (InterPro:IPR004864); BEST Arabidopsis thaliana protein match is: Late embryogenesis abundant (LEA) hydroxyproline-rich glycoprotein family (TAIR:AT4G35170.1); Has 172 Blast hits to 168 proteins in 15 species: Archae - 0; Bacteria - 0; Metazoa - 0; Fungi - 0; Plants - 172; Viruses - 0; Other Eukaryot…
Eucgr.J02497.1	0.968532	1.00425	1.02979	5.24841	6.22884	6.04876	6.11429	2.68317	AT1G65770.1 | Symbols: AMR1 | ascorbic acid mannose pathway regulator 1 | chr1:24460656-24461738 REVERSE LENGTH=360
Eucgr.H03559.1	14.9873	17.3474	18.3369	7.94002	8.08544	9.19644	8.92523	9.13709	AT5G19320.1 | Symbols: RANGAP2 | RAN GTPase activating protein 2 | chr5:6505310-6506947 REVERSE LENGTH=545
Eucgr.G03232.1	16.9382	15.607	15.876	0.715912	2.63871	0.505087	2.15456	5.90937	AT5G12330.1 | Symbols: LRP1 | Lateral root primordium (LRP) protein-related | chr5:3987677-3989074 REVERSE LENGTH=320
Eucgr.E02861.1	13.0999	21.7144	45.4145	8.95235	7.95994	8.96626	8.13945	11.0441	AT4G18950.1 | Symbols: | Integrin-linked protein kinase family | chr4:10375685-10378129 FORWARD LENGTH=459
Eucgr.E00074.1	2.27381	3.51558	80.4969	0	0.165965	0	0.441676	0.136282	AT5G41761.1 | Symbols: | unknown protein; FUNCTIONS IN: molecular_function unknown; INVOLVED IN: biological_process unknown; LOCATED IN: cellular_component unknown; BEST Arabidopsis thaliana protein match is: unknown protein (TAIR:AT3G55570.1); Has 30201 Blast hits to 17322 proteins in 780 species: Archae - 12; Bacteria - 1396; Metazoa - 17338; Fungi - 3422; Plants - 5037; Viruses - 0; Other Euka…
Eucgr.C04023.1	5.17659	6.47602	4.67768	20.5725	18.473	23.5775	21.1944	11.048	AT5G24970.2 | Symbols: | Protein kinase superfamily protein | chr5:8604358-8608656 REVERSE LENGTH=761
Eucgr.I02722.1	6.0014	4.0492	6.63177	1.72624	1.53972	1.62614	1.38213	2.18751	AT1G10780.1 | Symbols: | F-box/RNI-like superfamily protein | chr1:3592875-3594310 REVERSE LENGTH=418
Eucgr.H00729.1	4.11679	5.3421	1.51518	84.0975	76.2729	85.7503	106.789	20.8086	No hits found
Eucgr.I00918.1	0.884831	1.29921	1.22678	0.0759301	0.0381631	0.0964257	0.304685	0.188025	AT4G36950.1 | Symbols: MAPKKK21 | mitogen-activated protein kinase kinase kinase 21 | chr4:17422834-17423844 REVERSE LENGTH=336
Eucgr.D02464.1	39.449	31.7467	46.81	5.69942	9.34194	6.57168	7.92205	15.272	AT4G00110.1 | Symbols: GAE3 | UDP-D-glucuronate 4-epimerase 3 | chr4:38702-39994 REVERSE LENGTH=430
Eucgr.I00976.1	6.81111	7.70821	4.00061	11.4764	11.9994	12.2161	12.1011	13.1896	AT4G37190.1 | Symbols: | LOCATED IN: cytosol, plasma membrane; EXPRESSED IN: 20 plant structures; EXPRESSED DURING: 13 growth stages; CONTAINS InterPro DOMAIN/s: Beta tubulin, autoregulation binding site (InterPro:IPR013838), Misato Segment II, myosin-like (InterPro:IPR019605), Tubulin/FtsZ, N-terminal (InterPro:IPR019746); Has 345 Blast hits to 341 proteins in 161 species: Archae - 0; Bacteria -…
Eucgr.F04115.1	0	0.0459483	0	43.0802	5.67883	37.9815	5.79864	0.249367	AT1G72100.1 | Symbols: | late embryogenesis abundant domain-containing protein / LEA domain-containing protein | chr1:27127250-27128811 FORWARD LENGTH=480
Eucgr.E03234.1	0.174909	0.125557	0.0627656	0	0	0	0	0	AT3G16520.3 | Symbols: UGT88A1 | UDP-glucosyl transferase 88A1 | chr3:5619355-5620833 REVERSE LENGTH=462
Eucgr.J00169.1	18.0828	10.2843	13.6711	0.354551	0.763716	0.343051	1.28721	3.34466	AT2G38310.1 | Symbols: PYL4, RCAR10 | PYR1-like 4 | chr2:16050251-16050874 FORWARD LENGTH=207
Eucgr.L03582.1	3.09085	2.14478	1.941	0.0972529	0.195521	0.247008	0.325206	0.722481	AT3G57040.1 | Symbols: ARR9, ATRR4 | response regulator 9 | chr3:21110059-21111228 FORWARD LENGTH=234
Eucgr.H00106.1	31.9828	24.3214	20.7005	9.74166	11.0396	9.10333	9.83407	13.4271	AT3G24040.1 | Symbols: | Core-2/I-branching beta-1,6-N-acetylglucosaminyltransferase family protein | chr3:8681118-8683211 REVERSE LENGTH=417
Eucgr.F01847.1	435.743	334.886	218.465	4.8166	13.2895	4.31144	17.0627	47.8956	AT1G75500.2 | Symbols: WAT1 | Walls Are Thin 1 | chr1:28338282-28340091 REVERSE LENGTH=389
Eucgr.G02632.1	30.6197	33.3021	27.688	89.7657	82.6818	101.829	73.6019	63.0579	AT3G20770.1 | Symbols: EIN3, AtEIN3 | Ethylene insensitive 3 family protein | chr3:7260702-7262588 REVERSE LENGTH=628
Eucgr.A00686.1	17.2024	14.0717	15.971	0.925196	2.73313	1.03905	2.81598	5.54841	AT2G38370.1 | Symbols: | Plant protein of unknown function (DUF827) | chr2:16072184-16074168 REVERSE LENGTH=522
Eucgr.E04051.4	8.66881	8.64604	7.53469	21.4896	20.1667	16.9633	19.9809	16.7071	AT2G05630.2 | Symbols: ATG8D | Ubiquitin-like superfamily protein | chr2:2083211-2084775 REVERSE LENGTH=164
Eucgr.L00010.1	25.8851	30.8299	16.3173	61.0337	59.113	75.782	80.8576	59.2612	AT2G43770.1 | Symbols: | Transducin/WD40 repeat-like superfamily protein | chr2:18134272-18135303 REVERSE LENGTH=343
Eucgr.I00711.1	47.0439	48.27	44.4877	26.5567	23.5897	21.5058	23.4792	28.1028	AT5G67500.1 | Symbols: VDAC2, ATVDAC2 | voltage dependent anion channel 2 | chr5:26935223-26937123 FORWARD LENGTH=276
Eucgr.A02002.1	0.25735	0.20321	0.126981	1.23891	2.53959	1.72758	1.38094	0.792044	AT1G06490.1 | Symbols: ATGSL07, gsl07, atgsl7, GSL7 | glucan synthase-like 7 | chr1:1978762-1989295 FORWARD LENGTH=1958
Eucgr.B00987.1	2.56201	3.21846	2.71633	0.0549636	0.110501	0	0.367588	0.816636	AT1G18290.1 | Symbols: | unknown protein; FUNCTIONS IN: molecular_function unknown; INVOLVED IN: N-terminal protein myristoylation; LOCATED IN: chloroplast; EXPRESSED IN: root; Has 94 Blast hits to 94 proteins in 12 species: Archae - 0; Bacteria - 0; Metazoa - 0; Fungi - 0; Plants - 94; Viruses - 0; Other Eukaryotes - 0 (source: NCBI BLink). | chr1:6297436-6297966 FORWARD LENGTH=176
Eucgr.I01014.1	0.625669	1.37546	1.22785	0	0.111315	0	0.123432	0.0304686	AT2G23610.1 | Symbols: ATMES3, MES3 | methyl esterase 3 | chr2:10044410-10046403 REVERSE LENGTH=263
Eucgr.K01373.1	0	0	0	2.22657	0.807214	1.45242	1.02528	0.0903875	No hits found
Eucgr.B03847.1	43.1256	43.5149	40.2413	19.984	22.9104	22.1479	23.7771	29.0935	AT3G52660.2 | Symbols: | RNA-binding (RRM/RBD/RNP motifs) family protein | chr3:19522598-19524735 FORWARD LENGTH=471
Eucgr.F02882.1	5.38579	4.75945	2.17793	9.68634	11.4403	14.5264	14.7077	13.8608	AT3G02850.1 | Symbols: SKOR | STELAR K+ outward rectifier | chr3:619701-623473 REVERSE LENGTH=828
Eucgr.F02045.1	6.93965	2.94609	6.66083	0.193702	0.407126	0.134175	0.423965	0.973861	AT5G55830.1 | Symbols: | Concanavalin A-like lectin protein kinase family protein | chr5:22594655-22596700 FORWARD LENGTH=681
Eucgr.E02665.1	1.84449	2.3285	0.855895	0.0300189	0	0.0254145	0.0401523	0.297342	AT1G53210.1 | Symbols: | sodium/calcium exchanger family protein / calcium-binding EF hand family protein | chr1:19844790-19847533 FORWARD LENGTH=585
Eucgr.F03082.1	4.90586	2.78235	4.92189	0.0883751	0.266508	0.134676	0.200953	0.948318	No hits found
Eucgr.F03057.1	0.316011	0.24953	0.1701	6.74151	4.16796	6.23782	3.0124	0.861783	AT3G11560.4 | Symbols: | LETM1-like protein | chr3:3639553-3645506 FORWARD LENGTH=872
Eucgr.B01266.1	27.9709	39.2306	55.5913	14.9752	15.87	15.7733	18.9075	20.8103	AT2G39080.1 | Symbols: | NAD(P)-binding Rossmann-fold superfamily protein | chr2:16309981-16312475 REVERSE LENGTH=351
Eucgr.G03290.1	0.0532465	0.439559	0.812065	0	0	0.0212762	0	0	AT3G63470.1 | Symbols: scpl40 | serine carboxypeptidase-like 40 | chr3:23438561-23440862 FORWARD LENGTH=502
Eucgr.L03347.1	0.39784	0.530374	0.35691	2.52147	2.31891	2.63434	3.08561	1.41706	AT2G27300.1 | Symbols: ANAC040, NTL8 | NTM1-like 8 | chr2:11680417-11681955 REVERSE LENGTH=335
Eucgr.H03092.1	5.31062	6.40686	6.88449	0.104983	0.184678	0.133321	0.38616	2.07975	AT5G43420.1 | Symbols: | RING/U-box superfamily protein | chr5:17451790-17452917 FORWARD LENGTH=375
Eucgr.F02544.1	3.00843	3.07064	2.69892	0.709946	0.71365	1.08941	0.771552	1.2819	AT1G80190.1 | Symbols: PSF1 | partner of SLD five 1 | chr1:30159476-30161115 FORWARD LENGTH=201
Eucgr.I02000.1	22.3213	21.1379	25.7266	9.9434	10.3917	9.91211	12.3421	10.0582	AT3G29180.2 | Symbols: | Protein of unknown function (DUF1336) | chr3:11149073-11151322 FORWARD LENGTH=513
Eucgr.B00655.1	0.423325	2.22845	21.9256	0.879108	0.321343	0.676608	0.552302	0.615698	AT1G73880.1 | Symbols: UGT89B1 | UDP-glucosyl transferase 89B1 | chr1:27785143-27786564 FORWARD LENGTH=473
Eucgr.G01769.1	123.487	62.5261	68.3957	1.4563	7.53297	1.23293	4.32191	12.171	AT2G21050.1 | Symbols: LAX2 | like AUXIN RESISTANT 2 | chr2:9034289-9036439 FORWARD LENGTH=483
Eucgr.A01900.1	18.1257	19.2577	21.8888	1.28254	1.12465	1.68649	2.26299	7.5457	AT2G42570.1 | Symbols: TBL39 | TRICHOME BIREFRINGENCE-LIKE 39 | chr2:17717498-17719921 REVERSE LENGTH=367
Eucgr.F04077.1	0.726439	0.385886	0.573499	0.0137144	0.0137859	0.0116108	0.0183439	0.124523	AT3G47570.1 | Symbols: | Leucine-rich repeat protein kinase family protein | chr3:17527611-17530748 FORWARD LENGTH=1010
Eucgr.C00688.1	1.11961	1.2502	3.29227	0	0	0	0.0589002	0.12116	AT5G51160.1 | Symbols: | Ankyrin repeat family protein | chr5:20792280-20793681 FORWARD LENGTH=442
Eucgr.J00991.1	53.8648	52.8135	50.3724	17.3245	24.4716	19.2096	25.6376	30.256	AT3G54250.1 | Symbols: | GHMP kinase family protein | chr3:20082468-20084688 REVERSE LENGTH=419
Eucgr.A02452.1	5.79709	5.50772	9.22868	0.268242	0.647139	0.499616	0.825222	1.8156	No hits found
Eucgr.C00602.1	2.43252	2.35061	2.43406	0.14719	0.325507	0.199382	0.570943	0.899065	AT5G25830.1 | Symbols: GATA12 | GATA transcription factor 12 | chr5:9004398-9005502 REVERSE LENGTH=331
Eucgr.D00388.1	0.07051	0.10123	0.147597	0	0	0	0	0.0183129	No hits found
Eucgr.H04044.1	0.432245	1.05496	1.08577	0	0	0	0.0545749	0.134715	AT1G22900.1 | Symbols: | Disease resistance-responsive (dirigent-like protein) family protein | chr1:8103910-8104491 REVERSE LENGTH=193
Eucgr.E00078.3	14.5653	21.6735	18.453	242.773	123.418	264.394	127.403	69.038	AT2G46270.1 | Symbols: GBF3 | G-box binding factor 3 | chr2:19000859-19002901 FORWARD LENGTH=382
Eucgr.B01111.1	59.8058	60.8814	55.8645	12.9342	18.7122	12.5121	17.5948	32.4787	AT4G14220.1 | Symbols: RHF1A | RING-H2 group F1A | chr4:8196012-8198240 FORWARD LENGTH=371
Eucgr.C03570.1	0.0584287	3.99852	2.76066	0.147076	0.0739215	0.233469	0.172133	0.197276	AT3G53260.1 | Symbols: PAL2, ATPAL2 | phenylalanine ammonia-lyase 2 | chr3:19744256-19746619 REVERSE LENGTH=717
Eucgr.I02165.1	6.59796	7.23478	7.87412	0.371401	0.574366	0.70143	1.20372	2.80626	AT1G53820.1 | Symbols: | RING/U-box superfamily protein | chr1:20091491-20092423 FORWARD LENGTH=310
Eucgr.L00712.1	6.82528	6.56434	8.85769	0.375302	0.691643	0.264781	0.711156	2.37503	AT4G19840.1 | Symbols: ATPP2-A1, ATPP2A-1, PP2-A1 | phloem protein 2-A1 | chr4:10774336-10775701 FORWARD LENGTH=246
Eucgr.K01326.1	4.08461	4.17868	4.12518	0.230877	0.696244	0.312743	0.586746	1.79139	AT1G47056.1 | Symbols: VFB1 | VIER F-box proteine 1 | chr1:17276103-17277659 REVERSE LENGTH=518
Eucgr.A02722.1	1.73257	1.5868	0.857557	0.300772	0.264548	0.127319	0.201152	0.41895	AT5G52800.3 | Symbols: | DNA primases | chr5:21396053-21399419 FORWARD LENGTH=614
Eucgr.C00146.1	6.36486	4.33887	5.81274	0	0.086898	0.0182969	0.0867217	1.24873	AT1G73300.1 | Symbols: scpl2 | serine carboxypeptidase-like 2 | chr1:27559673-27562048 REVERSE LENGTH=441
Eucgr.L00263.1	15.2184	17.0166	10.7626	43.7769	33.8993	45.1126	32.4494	35.8913	AT1G56440.2 | Symbols: TPR5 | Tetratricopeptide repeat (TPR)-like superfamily protein | chr1:21138765-21141482 REVERSE LENGTH=494
Eucgr.L03024.1	1.18407	0.818497	1.06226	0	0.0416123	0	0.0276852	0.239189	AT4G18780.1 | Symbols: CESA8, IRX1, ATCESA8, LEW2 | cellulose synthase family protein | chr4:10312846-10316719 REVERSE LENGTH=985
Eucgr.H03044.1	1.01789	1.05543	0.811706	11.7435	3.97069	6.05572	4.78371	12.5133	AT1G65660.1 | Symbols: SMP1 | Pre-mRNA splicing Prp18-interacting factor | chr1:24418295-24421231 REVERSE LENGTH=535
Eucgr.J00323.1	4.69641	4.88591	5.31236	0.578237	0.775005	0.435152	1.58983	1.53795	AT5G23440.1 | Symbols: FTRA1 | ferredoxin/thioredoxin reductase subunit A (variable subunit) 1 | chr5:7903230-7903778 REVERSE LENGTH=182
Eucgr.H01243.1	0.200562	0.323936	1.70932	0	0	0	0	0.0390675	AT3G50740.1 | Symbols: UGT72E1 | UDP-glucosyl transferase 72E1 | chr3:18855348-18856811 REVERSE LENGTH=487
Eucgr.D02320.1	25.8186	25.1816	23.7666	79.3921	59.6484	67.4839	56.9407	53.8125	AT4G01280.2 | Symbols: | Homeodomain-like superfamily protein | chr4:535288-536854 FORWARD LENGTH=303
Eucgr.I01777.1	0.217535	0.485817	1.3444	0.0456313	0.0458693	0.0579484	0.0762937	0.0564982	AT1G60590.1 | Symbols: | Pectin lyase-like superfamily protein | chr1:22314426-22316867 REVERSE LENGTH=540
Eucgr.A01369.1	5.89591	6.3078	5.44192	19.3719	12.6144	17.6012	12.8841	16.9178	AT1G04130.1 | Symbols: TPR2, AtTPR2 | Tetratricopeptide repeat (TPR)-like superfamily protein | chr1:1073465-1075374 FORWARD LENGTH=360
Eucgr.K02990.1	95.8011	119.371	140.84	39.2549	30.8357	29.6867	39.1628	54.0998	AT5G59970.1 | Symbols: | Histone superfamily protein | chr5:24146352-24146663 REVERSE LENGTH=103
Eucgr.G01455.1	7.50562	3.85796	6.60875	0.262403	0.307734	0.296207	0.292485	1.55227	AT3G19184.1 | Symbols: | AP2/B3-like transcriptional factor family protein | chr3:6637555-6639035 FORWARD LENGTH=277
Eucgr.A02503.3	0.384054	0.571072	0.295323	3.26273	1.84812	2.91575	2.0262	1.64582	AT4G11260.1 | Symbols: ATSGT1B, ETA3, RPR1, EDM1, SGT1B | phosphatase-related | chr4:6851515-6853719 REVERSE LENGTH=358
Eucgr.H00778.1	2.36574	1.99541	2.72368	0.186093	0.130945	0.25208	0.149348	0.814119	AT3G25100.1 | Symbols: CDC45 | cell division cycle 45 | chr3:9144292-9146082 FORWARD LENGTH=596
Eucgr.H00202.1	0.468565	1.99226	2.42515	0.136092	0.0342005	0.0864134	0.11377	0.224669	AT3G01680.1 | Symbols: | CONTAINS InterPro DOMAIN/s: Mediator complex subunit Med28 (InterPro:IPR021640); BEST Arabidopsis thaliana protein match is: unknown protein (TAIR:AT3G01670.1); Has 122 Blast hits to 112 proteins in 13 species: Archae - 0; Bacteria - 0; Metazoa - 0; Fungi - 0; Plants - 122; Viruses - 0; Other Eukaryotes - 0 (source: NCBI BLink). | chr3:252033-255246 FORWARD LENGTH=740
Eucgr.E00636.1	16.7081	20.7403	13.2873	31.7151	32.3998	34.8096	40.0952	33.7679	AT4G35785.2 | Symbols: | RNA-binding (RRM/RBD/RNP motifs) family protein | chr4:16953211-16955127 REVERSE LENGTH=239
Eucgr.E02767.1	1.05701	0.291834	0.58355	0	0	0.0649787	0.0513299	0	No hits found
Eucgr.H00669.4	1.30115	2.08032	0.928528	9.07205	6.17312	8.62586	5.24584	6.26718	AT5G08370.1 | Symbols: AtAGAL2, AGAL2 | alpha-galactosidase 2 | chr5:2691116-2693441 REVERSE LENGTH=396
Eucgr.K01646.1	24.1522	28.676	22.66	4.46633	6.12019	4.60902	7.14803	14.82	AT3G56750.1 | Symbols: | unknown protein; BEST Arabidopsis thaliana protein match is: unknown protein (TAIR:AT2G41150.2); Has 128 Blast hits to 128 proteins in 16 species: Archae - 0; Bacteria - 0; Metazoa - 0; Fungi - 0; Plants - 117; Viruses - 0; Other Eukaryotes - 11 (source: NCBI BLink). | chr3:21018326-21020192 REVERSE LENGTH=403
Eucgr.G02612.1	12.9256	14.1738	10.238	34.6325	29.3659	34.2281	25.3911	26.6484	AT5G23390.1 | Symbols: | Plant protein of unknown function (DUF639) | chr5:7870719-7874283 REVERSE LENGTH=730
Eucgr.D00617.1	18.272	14.0817	4.2932	52.154	77.7197	59.0728	104.04	74.8514	AT4G32480.1 | Symbols: | Protein of unknown function (DUF506) | chr4:15676488-15677776 FORWARD LENGTH=287
Eucgr.E01071.1	27.8264	34.6276	36.7064	11.2756	13.6361	10.7714	12.6405	17.9726	AT1G01090.1 | Symbols: PDH-E1 ALPHA | pyruvate dehydrogenase E1 alpha | chr1:47705-49166 REVERSE LENGTH=428
Eucgr.J02936.1	54.0606	64.5105	50.7305	115.587	96.9744	108.19	110.148	142.117	AT3G21360.1 | Symbols: | 2-oxoglutarate (2OG) and Fe(II)-dependent oxygenase superfamily protein | chr3:7522865-7524036 FORWARD LENGTH=330
Eucgr.K00657.2	44.8899	45.1036	45.622	19.6159	20.616	20.9142	24.3285	28.9737	AT3G07810.1 | Symbols: | RNA-binding (RRM/RBD/RNP motifs) family protein | chr3:2492875-2495052 FORWARD LENGTH=494
Eucgr.B00531.1	23.2772	17.8242	17.4554	4.4484	6.06377	4.85027	6.16415	10.181	AT2G03220.1 | Symbols: FT1, ATFUT1, ATFT1, MUR2 | fucosyltransferase 1 | chr2:970401-972353 REVERSE LENGTH=558
Eucgr.I02211.1	1.59205	2.28568	1.08351	70.321	203.989	80.8131	284.673	0.898267	AT1G20823.1 | Symbols: | RING/U-box superfamily protein | chr1:7238880-7239473 FORWARD LENGTH=197
Eucgr.B01419.1	8.11602	3.63823	9.4714	0.301992	0.878748	0.228759	0.563384	1.08893	AT2G16270.1 | Symbols: | unknown protein; FUNCTIONS IN: molecular_function unknown; INVOLVED IN: biological_process unknown; LOCATED IN: chloroplast; EXPRESSED IN: 16 plant structures; EXPRESSED DURING: 9 growth stages; BEST Arabidopsis thaliana protein match is: unknown protein (TAIR:AT1G16630.1); Has 1844 Blast hits to 1256 proteins in 271 species: Archae - 6; Bacteria - 283; Metazoa - 434; Fun…
Eucgr.I02795.1	4.79155	2.46417	4.17028	0.607561	0.950026	0.285762	0.451475	0.724389	No hits found
Eucgr.D00816.1	14.0171	17.5316	19.0229	87.4888	57.0355	78.9847	60.0462	53.0754	AT4G21215.2 | Symbols: | unknown protein; Has 35333 Blast hits to 34131 proteins in 2444 species: Archae - 798; Bacteria - 22429; Metazoa - 974; Fungi - 991; Plants - 531; Viruses - 0; Other Eukaryotes - 9610 (source: NCBI BLink). | chr4:11310890-11313421 REVERSE LENGTH=199
Eucgr.B00529.1	3.12089	3.55219	1.8161	20.2235	10.2179	23.0984	13.2589	13.188	AT5G61430.1 | Symbols: ANAC100, ATNAC5, NAC100 | NAC domain containing protein 100 | chr5:24701328-24702553 REVERSE LENGTH=336
Eucgr.J00148.1	3.49044	2.55032	1.84526	0.176506	0.177427	0	0.0786964	0.582775	No hits found
Eucgr.K00948.1	17.7878	15.9547	12.5815	35.1901	37.9341	27.7497	38.5856	34.566	AT4G03420.1 | Symbols: | Protein of unknown function (DUF789) | chr4:1512226-1513594 FORWARD LENGTH=310
Eucgr.B02400.1	7.97168	8.38351	8.35182	1.05242	1.05791	1.55925	1.44288	4.25664	AT5G59790.1 | Symbols: | Domain of unknown function (DUF966) | chr5:24090950-24092804 FORWARD LENGTH=423
Eucgr.F02434.1	0.976925	1.72622	1.17979	9.29255	6.06098	9.57882	5.43195	5.35755	AT1G35720.1 | Symbols: ANNAT1, OXY5, ATOXY5 | annexin 1 | chr1:13225304-13226939 FORWARD LENGTH=317
Eucgr.C00665.1	6.65102	6.02349	2.42834	53.2916	61.7152	70.674	45.3563	24.0431	AT2G26170.1 | Symbols: CYP711A1, MAX1 | cytochrome P450, family 711, subfamily A, polypeptide 1 | chr2:11140851-11143270 FORWARD LENGTH=522
Eucgr.C00887.2	6.61352	7.22068	5.32916	16.3359	16.1393	16.5995	15.8753	12.0957	AT5G56900.2 | Symbols: | CwfJ-like family protein / zinc finger (CCCH-type) family protein | chr5:23019750-23022670 REVERSE LENGTH=596
Eucgr.B00512.1	36.0378	38.4404	44.3759	6.33721	10.0061	6.37749	13.4344	15.8408	AT1G74470.1 | Symbols: | Pyridine nucleotide-disulphide oxidoreductase family protein | chr1:27991248-27992845 FORWARD LENGTH=467
Eucgr.G02884.1	22.2454	26.0061	19.3866	0.39997	0.402056	0.169311	1.47122	10.7298	AT5G04310.1 | Symbols: | Pectin lyase-like superfamily protein | chr5:1203356-1207352 REVERSE LENGTH=518
Eucgr.K01425.1	10.8935	11.2128	8.99501	0.330003	1.57901	0.290562	1.12999	5.34984	AT4G28650.1 | Symbols: | Leucine-rich repeat transmembrane protein kinase family protein | chr4:14144155-14147276 REVERSE LENGTH=1013
Eucgr.C00609.1	37.6619	41.9211	38.6217	21.8918	18.8434	20.7351	20.7644	19.9208	AT5G25880.1 | Symbols: ATNADP-ME3, NADP-ME3 | NADP-malic enzyme 3 | chr5:9024549-9028260 FORWARD LENGTH=588
Eucgr.H04486.1	20.5822	14.8732	12.7714	5.40757	5.61481	5.04419	6.70244	8.51288	AT1G09000.1 | Symbols: ANP1, MAPKKK1, NP1 | NPK1-related protein kinase 1 | chr1:2891111-2894987 FORWARD LENGTH=666
Eucgr.H03714.1	10.9317	4.71709	7.92391	0.430754	0.548468	0.283643	0.428922	1.67507	AT5G18700.1 | Symbols: RUK, EMB3013 | Protein kinase family protein with ARM repeat domain | chr5:6235387-6240733 REVERSE LENGTH=1366
Eucgr.A01499.1	0.117517	0.309314	0.31628	7.54318	4.2373	8.04535	3.11588	1.55659	AT2G36270.1 | Symbols: ABI5, GIA1 | Basic-leucine zipper (bZIP) transcription factor family protein | chr2:15204980-15206571 REVERSE LENGTH=442
Eucgr.B01471.1	9.80407	7.39249	8.7245	1.2501	2.04436	0.710838	1.36014	3.18803	AT4G02670.1 | Symbols: AtIDD12, IDD12 | indeterminate(ID)-domain 12 | chr4:1176190-1178489 REVERSE LENGTH=402
Eucgr.F02355.1	9.20785	6.16817	8.63441	0.842944	0.602554	0.872241	0.601332	2.70586	AT4G33400.1 | Symbols: | Vacuolar import/degradation, Vid27-related protein | chr4:16078189-16080410 REVERSE LENGTH=645
Eucgr.F02622.2	30.4475	24.8846	24.2428	11.0202	13.0126	12.3404	11.9396	16.5312	AT1G34550.1 | Symbols: EMB2756 | Protein of unknown function (DUF616) | chr1:12647088-12652646 REVERSE LENGTH=735
Eucgr.F01814.1	29.6825	23.2542	33.4211	3.69788	4.00311	3.31131	4.5657	10.918	AT1G20930.1 | Symbols: CDKB2;2 | cyclin-dependent kinase B2;2 | chr1:7292752-7294664 REVERSE LENGTH=315
Eucgr.B02552.2	12.2183	15.6238	11.6336	24.5739	22.0124	26.7675	31.0386	28.941	AT5G40240.2 | Symbols: | nodulin MtN21 /EamA-like transporter family protein | chr5:16082325-16084810 REVERSE LENGTH=382
Eucgr.F01369.1	6.24428	6.07201	5.61977	1.26171	1.64689	1.22762	1.98988	3.29535	AT1G78570.1 | Symbols: RHM1, ROL1, ATRHM1 | rhamnose biosynthesis 1 | chr1:29550110-29552207 FORWARD LENGTH=669
Eucgr.B03204.1	15.3717	15.9881	9.49492	55.5149	53.1191	56.7128	47.9084	32.6989	AT2G03220.1 | Symbols: FT1, ATFUT1, ATFT1, MUR2 | fucosyltransferase 1 | chr2:970401-972353 REVERSE LENGTH=558
Eucgr.H03950.1	161.273	156.013	27.6846	2310.43	1637.14	2262.14	2393.28	975.294	AT5G49120.1 | Symbols: | Protein of unknown function (DUF581) | chr5:19908800-19909332 REVERSE LENGTH=150
Eucgr.B03933.1	4.45693	2.6583	4.6158	0.402148	0.279863	0.471414	0.620655	1.20011	AT5G04320.2 | Symbols: | Shugoshin C terminus | chr5:1209613-1212376 FORWARD LENGTH=470
Eucgr.G02817.1	12.2338	16.4246	15.1685	0.626423	0.958226	0.345875	0.692166	5.55288	AT2G35770.1 | Symbols: scpl28 | serine carboxypeptidase-like 28 | chr2:15034179-15036497 REVERSE LENGTH=462
Eucgr.B03514.1	1.10604	0.79396	4.8951	14.0597	16.6518	14.8496	11.4976	12.6969	AT5G10140.1 | Symbols: FLC, FLF, AGL25 | K-box region and MADS-box transcription factor family protein | chr5:3173724-3179339 REVERSE LENGTH=196
Eucgr.E01648.1	0.143441	0.288309	0.514734	0.02708	0	0.0229264	0	0.0223527	AT5G51160.1 | Symbols: | Ankyrin repeat family protein | chr5:20792280-20793681 FORWARD LENGTH=442
Eucgr.K03423.2	1.5279	2.83125	1.05194	8.21749	6.642	6.95707	6.37056	6.00778	AT1G04420.1 | Symbols: | NAD(P)-linked oxidoreductase superfamily protein | chr1:1191634-1193699 FORWARD LENGTH=412
Eucgr.E00450.1	18.4798	16.807	15.3533	2.15747	4.2052	1.58152	4.73335	7.62286	AT1G62520.1 | Symbols: | unknown protein; BEST Arabidopsis thaliana protein match is: unknown protein (TAIR:AT4G12450.1); Has 388 Blast hits to 388 proteins in 26 species: Archae - 0; Bacteria - 1; Metazoa - 0; Fungi - 8; Plants - 376; Viruses - 0; Other Eukaryotes - 3 (source: NCBI BLink). | chr1:23144506-23145348 FORWARD LENGTH=280
Eucgr.A02964.1	0.11767	0.0563122	1.65384	0	0	0	0.0123807	0.0152806	AT5G17050.1 | Symbols: UGT78D2 | UDP-glucosyl transferase 78D2 | chr5:5607828-5609392 REVERSE LENGTH=460
Eucgr.B00255.1	4.92288	6.94688	6.39814	14.2188	17.9461	21.806	18.4874	15.3265	AT5G40380.1 | Symbols: CRK42 | cysteine-rich RLK (RECEPTOR-like protein kinase) 42 | chr5:16152121-16155038 FORWARD LENGTH=651
Eucgr.K01046.1	21.8903	22.5334	14.2048	2.24194	3.19265	2.34094	4.5481	8.75934	AT2G47070.1 | Symbols: SPL1 | squamosa promoter binding protein-like 1 | chr2:19337144-19340552 FORWARD LENGTH=881
Eucgr.I02784.1	100.05	111.717	70.4464	35.6176	36.1491	33.0943	36.4896	56.2174	AT1G09630.1 | Symbols: ATRAB11C, ATRABA2A, ATRAB-A2A, RAB-A2A, RAB11c | RAB GTPase 11C | chr1:3118350-3119571 REVERSE LENGTH=217
Eucgr.E02899.1	0.188419	0.383223	0.394414	3.29036	1.66866	3.06173	1.74457	1.76171	AT1G17020.1 | Symbols: SRG1, ATSRG1 | senescence-related gene 1 | chr1:5820258-5821741 FORWARD LENGTH=358
Eucgr.D00318.1	2.32331	1.33245	3.99214	0.0928287	0.151634	0.176829	0.294892	0.488477	AT5G46330.1 | Symbols: FLS2 | Leucine-rich receptor-like protein kinase family protein | chr5:18791802-18795407 FORWARD LENGTH=1173
Eucgr.C03029.1	4.33599	3.15098	4.13002	0.80848	0.965079	1.06949	0.980017	1.62665	AT5G10470.2 | Symbols: KAC1 | kinesin like protein for actin based chloroplast movement 1 | chr5:3290121-3297248 REVERSE LENGTH=1274
Eucgr.J02706.1	1.57122	2.81972	1.36812	0.218109	0.131548	0.147724	0.160455	0.612117	AT3G21340.1 | Symbols: | Leucine-rich repeat protein kinase family protein | chr3:7511848-7515937 REVERSE LENGTH=899
Eucgr.I00300.2	28.3292	17.3062	26.5239	4.24559	6.57354	5.07644	7.38779	9.20125	AT4G09810.1 | Symbols: | Nucleotide-sugar transporter family protein | chr4:6175415-6176892 REVERSE LENGTH=335
Eucgr.A00635.1	0.38549	0.588031	1.01588	0	0.0228612	0.0577627	0.0760493	0.0750897	AT2G38460.1 | Symbols: ATIREG1, IREG1, FPN1 | iron regulated 1 | chr2:16103603-16105930 FORWARD LENGTH=524
Eucgr.K02010.1	0.353506	0.458722	0.585485	0.0128342	0.0387035	0.032597	0.0515	0.127125	AT3G57330.1 | Symbols: ACA11 | autoinhibited Ca2+-ATPase 11 | chr3:21211655-21216375 REVERSE LENGTH=1025
Eucgr.A00588.1	0.986729	0.944419	0.914722	4.06719	2.59036	3.25936	2.80313	3.33156	AT1G72050.2 | Symbols: TFIIIA | transcription factor IIIA | chr1:27115082-27117228 FORWARD LENGTH=412
Eucgr.J01122.1	10.6411	18.0774	19.1547	4.68456	5.84792	5.10972	6.9508	6.87028	AT5G03040.3 | Symbols: iqd2 | IQ-domain 2 | chr5:710380-712406 REVERSE LENGTH=461
Eucgr.E00235.1	28.7883	32.1741	24.4941	88.8223	57.0368	84.869	60.975	69.1982	AT1G32260.1 | Symbols: | unknown protein; FUNCTIONS IN: molecular_function unknown; INVOLVED IN: biological_process unknown; LOCATED IN: mitochondrion; EXPRESSED IN: 22 plant structures; EXPRESSED DURING: 13 growth stages; BEST Arabidopsis thaliana protein match is: unknown protein (TAIR:AT2G35480.1); Has 48 Blast hits to 48 proteins in 14 species: Archae - 0; Bacteria - 0; Metazoa - 0; Fungi - 0…
Eucgr.C03057.1	2.8325	1.58145	2.34563	0.182819	0.229716	0.154778	0.213966	0.716796	AT2G26180.1 | Symbols: IQD6 | IQ-domain 6 | chr2:11143433-11144982 REVERSE LENGTH=416
Eucgr.H03574.1	6.78026	7.76941	6.96132	0.474088	1.14375	0.602057	1.20484	3.67847	AT5G19160.1 | Symbols: TBL11 | TRICHOME BIREFRINGENCE-LIKE 11 | chr5:6430725-6432456 FORWARD LENGTH=464
Eucgr.E00160.1	0	0	0	1.35228	0.453111	0.890449	0.351705	0.310059	No hits found
Eucgr.E00336.3	78.8148	98.5599	13.0871	256.15	284.365	274.669	341.702	257.683	AT4G39230.1 | Symbols: | NmrA-like negative transcriptional regulator family protein | chr4:18266024-18267604 REVERSE LENGTH=308
Eucgr.I01996.1	71.4864	80.3069	80.4903	0.730491	2.20291	1.15959	3.8778	31.9198	AT5G15350.1 | Symbols: ENODL17, AtENODL17 | early nodulin-like protein 17 | chr5:4985184-4986154 REVERSE LENGTH=172
Eucgr.H03046.1	1.15242	1.08849	0.87062	8.75982	3.56825	6.20442	4.13537	11.5785	AT1G65660.1 | Symbols: SMP1 | Pre-mRNA splicing Prp18-interacting factor | chr1:24418295-24421231 REVERSE LENGTH=535
Eucgr.H03208.1	16.3745	27.2086	14.4697	102.206	83.3756	129.766	132.391	61.2786	AT4G34230.1 | Symbols: CAD5, ATCAD5, CAD-5 | cinnamyl alcohol dehydrogenase 5 | chr4:16386898-16388666 REVERSE LENGTH=357
Eucgr.F02145.1	0.371764	0.82113	0.153931	20.7315	7.73347	20.2713	6.64361	6.79596	AT4G24540.1 | Symbols: AGL24 | AGAMOUS-like 24 | chr4:12671160-12673645 REVERSE LENGTH=220
Eucgr.C00881.1	0.202102	0.207253	0.129507	0.0272532	0	0	0.0182265	0.0224957	AT5G56970.1 | Symbols: CKX3, ATCKX3 | cytokinin oxidase 3 | chr5:23044944-23048245 REVERSE LENGTH=523
Eucgr.F00564.1	0.0576327	0.144799	0.0775552	0	0	0	0	0	AT1G71400.1 | Symbols: AtRLP12, RLP12 | receptor like protein 12 | chr1:26909905-26912448 FORWARD LENGTH=847
Eucgr.H02860.1	292.202	219.423	313.889	0.975499	7.3871	1.11493	5.40404	27.0281	AT1G04680.1 | Symbols: | Pectin lyase-like superfamily protein | chr1:1304052-1307780 REVERSE LENGTH=431
Eucgr.L02912.1	2.52455	5.13465	10.8995	0.595759	0.848395	1.30298	0.796869	1.27038	AT5G54620.1 | Symbols: | Ankyrin repeat family protein | chr5:22187761-22189746 REVERSE LENGTH=431
Eucgr.B03095.1	0.420432	0.980862	2.53024	0.115752	0.0664892	0.111998	0.199063	0.20474	AT5G09360.1 | Symbols: LAC14 | laccase 14 | chr5:2906426-2908658 REVERSE LENGTH=569
Eucgr.A00021.1	0.113099	2.51679	6.84877	0.0533794	0.160974	0.045192	0.178497	0.132183	AT3G54420.1 | Symbols: ATEP3, ATCHITIV, CHIV, EP3 | homolog of carrot EP3-3 chitinase | chr3:20145935-20147034 FORWARD LENGTH=273
Eucgr.E02360.1	3.8254	4.40642	2.25464	11.2948	10.2563	13.2949	10.9656	9.02846	AT5G46390.2 | Symbols: | Peptidase S41 family protein | chr5:18816612-18819148 FORWARD LENGTH=489
Eucgr.G01861.1	0	0	0	9.27583	3.34948	9.91166	2.40914	0.223007	AT2G23240.1 | Symbols: | Plant EC metallothionein-like protein, family 15 | chr2:9895995-9896325 REVERSE LENGTH=85
Eucgr.I00191.1	17.8582	23.417	15.4581	304.297	142.942	215.844	171.43	32.6516	AT5G64530.1 | Symbols: ANAC104, XND1 | xylem NAC domain 1 | chr5:25795360-25796699 FORWARD LENGTH=187
Eucgr.E00459.1	23.4132	23.6368	26.0616	10.6985	10.0468	9.48655	8.77425	13.7343	AT4G22580.1 | Symbols: | Exostosin family protein | chr4:11889382-11890689 REVERSE LENGTH=435
Eucgr.F04160.1	23.3928	13.4544	14.6646	0.0386716	0.388734	0.11459	0.25863	3.08035	AT5G09360.1 | Symbols: LAC14 | laccase 14 | chr5:2906426-2908658 REVERSE LENGTH=569
Eucgr.J02867.3	36.4283	35.7828	37.8231	1.41864	4.0131	1.75374	3.6943	14.7358	AT3G13750.1 | Symbols: BGAL1 | beta galactosidase 1 | chr3:4511192-4515756 FORWARD LENGTH=847
Eucgr.E04082.1	3.72945	2.40944	1.17102	25.5229	19.6401	12.3688	15.0681	13.0763	No hits found
Eucgr.E00793.1	0.880515	2.25175	2.81412	0.103895	0.208873	0.087959	0.208449	0.38591	AT2G46150.1 | Symbols: | Late embryogenesis abundant (LEA) hydroxyproline-rich glycoprotein family | chr2:18961424-18962089 FORWARD LENGTH=221
Eucgr.I02464.1	0.190206	0.853361	0.76787	13.4658	7.48994	15.6945	10.4466	4.48309	AT4G36740.1 | Symbols: HB-5, ATHB40, HB40 | homeobox protein 40 | chr4:17314649-17316314 REVERSE LENGTH=216
Eucgr.F03237.3	10.174	11.1905	3.87663	24.7836	27.508	25.2005	31.9239	23.1422	AT1G53460.1 | Symbols: | BEST Arabidopsis thaliana protein match is: Ran BP2/NZF zinc finger-like superfamily protein (TAIR:AT1G70650.2); Has 485 Blast hits to 413 proteins in 88 species: Archae - 11; Bacteria - 27; Metazoa - 119; Fungi - 17; Plants - 101; Viruses - 2; Other Eukaryotes - 208 (source: NCBI BLink). | chr1:19954558-19956509 REVERSE LENGTH=314
Eucgr.C01038.1	5.05052	3.60734	3.03572	0.23837	0.33546	0.46416	0.494197	1.45601	AT3G18830.1 | Symbols: ATPLT5, PMT5, ATPMT5 | polyol/monosaccharide transporter 5 | chr3:6489000-6491209 REVERSE LENGTH=539
Eucgr.B03667.1	6.82851	3.74284	6.79083	0.399735	0.577617	0.676846	1.10276	1.5879	AT5G12930.1 | Symbols: | unknown protein; Has 1807 Blast hits to 1807 proteins in 277 species: Archae - 0; Bacteria - 0; Metazoa - 736; Fungi - 347; Plants - 385; Viruses - 0; Other Eukaryotes - 339 (source: NCBI BLink). | chr5:4083155-4085222 REVERSE LENGTH=439
Eucgr.A01714.1	36.0652	46.0787	37.3449	7.62169	10.8963	8.02998	11.1007	22.2289	AT1G05210.1 | Symbols: | Transmembrane protein 97, predicted | chr1:1510469-1511485 FORWARD LENGTH=168
Eucgr.J00542.1	92.2349	93.7065	119.715	11.0517	12.4652	7.18317	10.6503	36.3818	AT3G44220.1 | Symbols: | Late embryogenesis abundant (LEA) hydroxyproline-rich glycoprotein family | chr3:15928216-15929645 FORWARD LENGTH=206
Eucgr.F03754.1	14.0656	13.035	11.6866	0.235341	1.10399	0.249055	1.62639	5.8925	AT1G38131.1 | Symbols: | O-fucosyltransferase family protein | chr1:14293392-14296020 REVERSE LENGTH=589
Eucgr.H00541.1	5.68522	4.36449	21.1097	2.7578	2.02295	2.71342	2.34285	2.76856	AT5G40850.1 | Symbols: UPM1 | urophorphyrin methylase 1 | chr5:16367205-16368724 FORWARD LENGTH=369
Eucgr.K00739.1	0.522988	0.804476	1.77619	0.0352622	0.141785	0.0597073	0.0235829	0.0873197	AT1G05010.1 | Symbols: EFE, ACO4, EAT1 | ethylene-forming enzyme | chr1:1431419-1432695 REVERSE LENGTH=323
Eucgr.H03407.1	8.28361	9.76647	10.6286	0.386417	0.799715	0.577319	1.21614	3.60238	No hits found
Eucgr.A02531.1	3.2465	1.70901	1.94167	0.306452	0.205367	0.172965	0.546534	0.421592	AT5G06590.1 | Symbols: | unknown protein; Has 38 Blast hits to 38 proteins in 14 species: Archae - 0; Bacteria - 2; Metazoa - 0; Fungi - 0; Plants - 36; Viruses - 0; Other Eukaryotes - 0 (source: NCBI BLink). | chr5:2016713-2018744 FORWARD LENGTH=314
Eucgr.J01910.1	0.912669	0.436767	0.272925	7.08351	6.06202	6.64535	4.03314	2.68644	No hits found
Eucgr.J01058.1	0.229068	0.904389	2.15777	0.0540568	0.0543388	0	0.0361524	0.0446202	AT3G07510.2 | Symbols: | unknown protein; FUNCTIONS IN: molecular_function unknown; INVOLVED IN: biological_process unknown; LOCATED IN: cellular_component unknown; EXPRESSED IN: 22 plant structures; EXPRESSED DURING: 13 growth stages; BEST Arabidopsis thaliana protein match is: unknown protein (TAIR:AT2G01580.1); Has 133 Blast hits to 133 proteins in 14 species: Archae - 0; Bacteria - 4; Metazoa…
Eucgr.D02042.1	0.18855	0.451164	2.31175	0	0	0	0	0.0489704	AT2G45180.1 | Symbols: | Bifunctional inhibitor/lipid-transfer protein/seed storage 2S albumin superfamily protein | chr2:18626377-18626781 FORWARD LENGTH=134
Eucgr.J02626.1	11.3595	12.9525	8.73058	1.99417	3.28619	2.79538	3.27952	5.85562	AT5G25170.1 | Symbols: | PPPDE putative thiol peptidase family protein | chr5:8693257-8694438 FORWARD LENGTH=218
Eucgr.J00147.1	6.03534	5.09786	3.48207	0.24157	1.0725	0.204517	0.861643	1.16316	AT3G28050.1 | Symbols: | nodulin MtN21 /EamA-like transporter family protein | chr3:10442984-10445216 FORWARD LENGTH=367
Eucgr.L03148.1	0.470821	1.3779	0.227437	4.06823	4.26128	5.32554	8.32236	4.4868	AT1G60730.1 | Symbols: | NAD(P)-linked oxidoreductase superfamily protein | chr1:22358327-22360082 REVERSE LENGTH=345
Eucgr.H00357.1	0.8167	4.1891	8.37918	0.504602	0.408605	0.439071	0.346844	0.844598	AT5G22690.1 | Symbols: | Disease resistance protein (TIR-NBS-LRR class) family | chr5:7541369-7544888 FORWARD LENGTH=1008
Eucgr.D00683.1	8.63033	13.0204	16.994	0.48327	1.11038	1.02286	1.26973	3.30522	AT1G11090.1 | Symbols: | alpha/beta-Hydrolases superfamily protein | chr1:3702655-3703629 FORWARD LENGTH=324
Eucgr.H01542.1	14.7135	16.8773	11.839	59.6713	56.5283	52.3371	56.8325	28.2468	AT1G03360.1 | Symbols: ATRRP4, RRP4 | ribosomal RNA processing 4 | chr1:824653-826179 FORWARD LENGTH=322
Eucgr.C02763.1	0.500015	15.2546	31.6693	0.448387	0.142335	0.459531	0.11048	0.0973981	AT2G36430.1 | Symbols: | Plant protein of unknown function (DUF247) | chr2:15290211-15291557 FORWARD LENGTH=448
Eucgr.E00818.1	0.0882754	0.0506942	1.50468	0	0	0	0.0111456	0.0137562	AT5G41610.1 | Symbols: ATCHX18, CHX18 | cation/H+ exchanger 18 | chr5:16638554-16641146 REVERSE LENGTH=810
Eucgr.A00685.1	3.87312	5.10797	5.73723	0.765212	0.512803	0.215947	1.25097	1.1229	AT2G40475.1 | Symbols: | unknown protein; BEST Arabidopsis thaliana protein match is: unknown protein (TAIR:AT3G56260.2); Has 477 Blast hits to 219 proteins in 41 species: Archae - 0; Bacteria - 4; Metazoa - 91; Fungi - 61; Plants - 144; Viruses - 0; Other Eukaryotes - 177 (source: NCBI BLink). | chr2:16907222-16907803 REVERSE LENGTH=193
Eucgr.E04323.1	0.152971	0.146412	0.137233	0	0	0	0	0	AT3G12720.1 | Symbols: ATY53, ATMYB67, MYB67 | myb domain protein 67 | chr3:4043407-4044522 REVERSE LENGTH=307
Eucgr.L03199.1	0.205353	0.589644	2.53312	0	0.0487133	0.0410275	0.0324097	0.0400008	AT5G40010.1 | Symbols: AATP1 | AAA-ATPase 1 | chr5:16020218-16021762 REVERSE LENGTH=514
Eucgr.E03164.1	1.11423	2.43029	1.07649	0	0	0	0	0.200346	AT2G34060.1 | Symbols: | Peroxidase superfamily protein | chr2:14384914-14386530 FORWARD LENGTH=346
Eucgr.F02614.1	24.7128	22.9463	22.0391	9.3862	10.0734	9.86304	10.7453	15.4498	AT4G09580.1 | Symbols: | SNARE associated Golgi protein family | chr4:6052721-6054313 REVERSE LENGTH=287
Eucgr.I00825.1	1.75675	1.73396	0.985008	5.18209	3.95894	6.14215	5.19856	5.5607	AT1G80570.2 | Symbols: | RNI-like superfamily protein | chr1:30290661-30292231 FORWARD LENGTH=480
Eucgr.J00179.1	3.75023	4.55581	4.76933	0.622419	0.899395	0.526951	0.702446	1.92662	AT5G58530.1 | Symbols: | Glutaredoxin family protein | chr5:23660428-23661249 FORWARD LENGTH=273
Eucgr.G01954.1	0.0398291	0.314501	13.1135	0.225579	0.188963	0.127319	0.0502879	0.124133	AT5G13220.1 | Symbols: JAZ10, TIFY9, JAS1 | jasmonate-zim-domain protein 10 | chr5:4219001-4220502 FORWARD LENGTH=197
Eucgr.J02057.1	19.2966	17.8273	18.4758	0.326725	0.903181	0.311188	1.55688	7.98954	AT5G02440.1 | Symbols: | unknown protein; Has 71 Blast hits to 71 proteins in 12 species: Archae - 0; Bacteria - 0; Metazoa - 0; Fungi - 0; Plants - 71; Viruses - 0; Other Eukaryotes - 0 (source: NCBI BLink). | chr5:531066-532725 FORWARD LENGTH=176
Eucgr.A00975.1	2.8087	1.52335	3.91959	0.471334	0.473793	0.19952	0.315221	0.583581	AT5G24600.1 | Symbols: | Protein of unknown function, DUF599 | chr5:8421790-8423342 REVERSE LENGTH=248
Eucgr.K02759.1	0.249693	0.130356	0.0814564	0	0.0215387	0	0	0.0176865	AT5G50300.1 | Symbols: AZG2, ATAZG2 | Xanthine/uracil permease family protein | chr5:20466492-20468084 REVERSE LENGTH=530
Eucgr.A01292.1	9.82541	10.7433	13.2033	4.32425	4.05178	5.36724	4.30527	5.23292	AT3G55550.1 | Symbols: | Concanavalin A-like lectin protein kinase family protein | chr3:20600019-20602073 REVERSE LENGTH=684
Eucgr.F01100.1	35.6156	20.7483	5.32951	4.8528	5.60983	3.97152	4.18306	4.78453	AT4G27460.1 | Symbols: | Cystathionine beta-synthase (CBS) family protein | chr4:13732939-13734263 FORWARD LENGTH=391
Eucgr.D01335.3	50.4047	85.0852	51.4373	170.606	156.526	165.181	200.643	157.771	AT1G11840.6 | Symbols: GLX1 | glyoxalase I homolog | chr1:3995928-3997518 FORWARD LENGTH=322
Eucgr.A01332.1	4.43406	2.9815	4.30518	1.08611	1.22492	0.874667	0.974406	1.59623	AT2G16370.1 | Symbols: THY-1 | thymidylate synthase 1 | chr2:7082038-7084333 REVERSE LENGTH=519
Eucgr.A02807.2	28.6105	33.6521	27.4907	7.05149	8.39021	7.37102	8.56567	19.5997	AT5G07240.1 | Symbols: IQD24 | IQ-domain 24 | chr5:2272028-2274051 FORWARD LENGTH=401
Eucgr.J03116.1	43.3468	30.6416	32.6151	243.222	189.441	252.422	205.307	109.048	AT5G25110.1 | Symbols: CIPK25, SnRK3.25 | CBL-interacting protein kinase 25 | chr5:8657740-8659206 REVERSE LENGTH=488
Eucgr.I01246.1	31.4028	53.0235	56.0545	0.152404	0.689394	0.258055	0.713476	8.11401	AT5G48485.1 | Symbols: DIR1 | Bifunctional inhibitor/lipid-transfer protein/seed storage 2S albumin superfamily protein | chr5:19646317-19646625 REVERSE LENGTH=102
Eucgr.B01309.1	12.019	10.0183	15.6208	3.90644	3.1331	3.02579	2.4875	4.71668	AT3G16560.1 | Symbols: | Protein phosphatase 2C family protein | chr3:5636051-5637702 REVERSE LENGTH=493
Eucgr.B03763.1	7.63445	5.86015	4.61122	0.0713514	0.0717236	0.362444	0.524906	1.82577	AT4G13870.2 | Symbols: WRNEXO | Werner syndrome-like exonuclease | chr4:8023563-8025542 REVERSE LENGTH=288
Eucgr.F03607.1	9.65863	14.7002	8.75966	25.4086	22.2358	26.7838	30.5872	25.2499	AT2G33585.1 | Symbols: | unknown protein; Has 31 Blast hits to 31 proteins in 12 species: Archae - 0; Bacteria - 0; Metazoa - 0; Fungi - 0; Plants - 31; Viruses - 0; Other Eukaryotes - 0 (source: NCBI BLink). | chr2:14223403-14224167 REVERSE LENGTH=193
Eucgr.A00598.1	0.22157	0.159052	0.463808	0	0	0	0	0	No hits found
Eucgr.I01041.1	14.0824	6.50126	3.80416	0.0494162	0.049674	0.0209183	0.0495732	0.836189	AT2G22990.1 | Symbols: SNG1, SCPL8 | sinapoylglucose 1 | chr2:9786393-9789925 FORWARD LENGTH=433
Eucgr.J00272.1	1.68078	2.92493	40.8722	1.41829	2.10229	1.54673	2.73306	2.32156	AT3G10600.1 | Symbols: CAT7 | cationic amino acid transporter 7 | chr3:3313969-3317162 FORWARD LENGTH=584
Eucgr.A02614.1	27.5127	31.4607	17.6124	108.737	109.33	110.046	117.897	62.1992	AT5G06260.1 | Symbols: | TLD-domain containing nucleolar protein | chr5:1902755-1904835 REVERSE LENGTH=424
Eucgr.J02351.2	9.43606	10.2993	6.00848	19.5282	17.6247	19.673	19.8439	17.4876	AT3G01920.1 | Symbols: | DHBP synthase RibB-like alpha/beta domain | chr3:317449-319001 FORWARD LENGTH=307
Eucgr.H02960.1	127.392	138.422	102.283	2.6025	12.3879	3.11057	12.6699	57.7799	AT1G04040.1 | Symbols: | HAD superfamily, subfamily IIIB acid phosphatase | chr1:1042564-1043819 REVERSE LENGTH=271
Eucgr.H03764.1	28.2882	28.4119	22.8899	6.32033	8.57132	4.49603	8.87908	14.8175	AT2G45140.1 | Symbols: PVA12 | plant VAP homolog 12 | chr2:18611029-18612971 FORWARD LENGTH=239
Eucgr.B03135.1	0.201714	0.74468	0.129259	1.44165	2.21478	1.70414	1.9465	1.57168	AT3G14690.1 | Symbols: CYP72A15 | cytochrome P450, family 72, subfamily A, polypeptide 15 | chr3:4937410-4939310 FORWARD LENGTH=512
Eucgr.I01274.1	7.47175	13.3292	6.23849	46.2978	29.4117	37.2456	34.6994	30.2613	AT3G05570.1 | Symbols: | unknown protein; BEST Arabidopsis thaliana protein match is: unknown protein (TAIR:AT4G39235.1); Has 73 Blast hits to 73 proteins in 11 species: Archae - 0; Bacteria - 0; Metazoa - 0; Fungi - 0; Plants - 73; Viruses - 0; Other Eukaryotes - 0 (source: NCBI BLink). | chr3:1616265-1616636 REVERSE LENGTH=90
Eucgr.G02584.3	4.09001	5.11349	3.975	15.6682	11.7397	13.9459	12.867	9.66655	AT5G23310.1 | Symbols: FSD3 | Fe superoxide dismutase 3 | chr5:7850624-7852241 FORWARD LENGTH=263
Eucgr.I00329.1	12.7062	15.6993	10.3282	27.8406	23.3824	28.8936	31.7209	26.3105	AT5G09995.2 | Symbols: | unknown protein; BEST Arabidopsis thaliana protein match is: unknown protein (TAIR:AT1G08530.1); Has 35333 Blast hits to 34131 proteins in 2444 species: Archae - 798; Bacteria - 22429; Metazoa - 974; Fungi - 991; Plants - 531; Viruses - 0; Other Eukaryotes - 9610 (source: NCBI BLink). | chr5:3125185-3126302 REVERSE LENGTH=257
Eucgr.I00074.1	16.8053	13.0721	32.3772	2.02842	4.67925	2.37779	3.94798	4.1858	AT3G43190.1 | Symbols: SUS4, ATSUS4 | sucrose synthase 4 | chr3:15179204-15182577 REVERSE LENGTH=808
Eucgr.J02106.1	21.8795	19.1994	47.2672	6.52999	7.70895	4.85342	6.09371	4.70063	No hits found
Eucgr.D01639.1	0.513634	0.84276	0.0658273	0	0	0	0	0	AT3G61040.1 | Symbols: CYP76C7 | cytochrome P450, family 76, subfamily C, polypeptide 7 | chr3:22594074-22596125 REVERSE LENGTH=498
Eucgr.B03992.1	13.307	6.39162	7.95281	1.71791	1.91256	2.20508	2.05075	3.61366	AT5G49740.1 | Symbols: ATFRO7, FRO7 | ferric reduction oxidase 7 | chr5:20205549-20208628 REVERSE LENGTH=747
Eucgr.J02961.1	0	0.195142	0	17.0216	4.98695	9.921	5.89211	1.20027	No hits found
Eucgr.C00948.1	81.0428	72.2509	32.5054	675.421	673.01	620.582	667.271	269.73	AT4G29190.1 | Symbols: | Zinc finger C-x8-C-x5-C-x3-H type family protein | chr4:14392233-14393303 REVERSE LENGTH=356
Eucgr.C00835.1	6.03514	7.48302	50.2664	2.20105	3.3188	2.41152	4.37279	3.47332	AT2G06520.1 | Symbols: PSBX | photosystem II subunit X | chr2:2587868-2588218 REVERSE LENGTH=116
Eucgr.I02050.1	2.18111	2.26755	2.02419	0	0.071365	0	0.237401	0.703215	No hits found
Eucgr.B01477.1	25.059	18.6946	19.7941	0.600916	2.23774	0.474059	2.06422	7.10204	AT3G63430.1 | Symbols: | unknown protein; BEST Arabidopsis thaliana protein match is: unknown protein (TAIR:AT1G74160.1); Has 135 Blast hits to 119 proteins in 22 species: Archae - 0; Bacteria - 2; Metazoa - 3; Fungi - 3; Plants - 119; Viruses - 0; Other Eukaryotes - 8 (source: NCBI BLink). | chr3:23420414-23422201 FORWARD LENGTH=540
Eucgr.F02851.1	149.63	204.232	224.063	1.06197	7.29465	0.749235	7.93089	38.9106	AT2G30810.1 | Symbols: | Gibberellin-regulated family protein | chr2:13127945-13128630 REVERSE LENGTH=106
Eucgr.K00391.4	37.4652	39.9446	34.0848	11.5617	19.4155	11.0166	17.6781	20.172	AT5G24310.1 | Symbols: ABIL3 | ABL interactor-like protein 3 | chr5:8274637-8276325 FORWARD LENGTH=321
Eucgr.B02583.1	2.39413	3.04728	2.05758	0.151928	0.229081	0.128625	0.215915	1.22271	AT5G23400.1 | Symbols: | Leucine-rich repeat (LRR) family protein | chr5:7880603-7882372 FORWARD LENGTH=589
Eucgr.D02506.1	11.0407	12.796	7.63574	29.7116	25.1047	28.4591	28.6148	22.1475	AT3G15351.1 | Symbols: | unknown protein; Has 50 Blast hits to 50 proteins in 16 species: Archae - 0; Bacteria - 0; Metazoa - 7; Fungi - 0; Plants - 43; Viruses - 0; Other Eukaryotes - 0 (source: NCBI BLink). | chr3:5176726-5177531 FORWARD LENGTH=165
Eucgr.B02618.1	4.26607	3.6664	6.10944	0.25861	0.427076	0.500443	0.518864	1.43326	AT5G13770.1 | Symbols: | Pentatricopeptide repeat (PPR-like) superfamily protein | chr5:4445461-4447290 FORWARD LENGTH=609
Eucgr.H02878.1	5.84199	4.322	4.22486	12.5483	18.4399	23.4387	14.15	23.5024	AT4G13550.1 | Symbols: | triglyceride lipases;triglyceride lipases | chr4:7871251-7876160 REVERSE LENGTH=715
Eucgr.F02303.1	12.7716	16.2524	7.81206	36.7881	31.6552	30.8053	36.624	29.19	AT3G46630.1 | Symbols: | Protein of unknown function (DUF3223) | chr3:17181138-17182346 REVERSE LENGTH=207
Eucgr.K01841.1	166.085	205.763	239.122	9.76966	12.677	10.7686	14.9861	51.7359	AT3G53750.1 | Symbols: ACT3 | actin 3 | chr3:19915924-19917371 FORWARD LENGTH=377
Eucgr.C00116.1	17.6789	22.9423	16.9079	41.6446	33.6507	39.118	38.9449	38.5527	AT1G02680.1 | Symbols: TAF13 | TBP-associated factor 13 | chr1:581084-581919 FORWARD LENGTH=126
Eucgr.G01860.1	2.24742	16.676	23.915	2.05842	1.73134	2.06279	2.65495	3.46753	AT2G17220.2 | Symbols: | Protein kinase superfamily protein | chr2:7487866-7489768 REVERSE LENGTH=413
Eucgr.G02334.1	0.552568	8.87754	13.2428	0.521593	0.499347	0.630843	0.631223	1.29162	AT1G13340.1 | Symbols: | Regulator of Vps4 activity in the MVB pathway protein | chr1:4569622-4571043 REVERSE LENGTH=409
Eucgr.I02231.1	210.803	168.286	169.735	70.3149	86.3972	88.0479	89.4714	97.8349	AT4G35630.1 | Symbols: PSAT | phosphoserine aminotransferase | chr4:16904205-16905497 FORWARD LENGTH=430
Eucgr.F02228.1	4.59778	3.03155	4.6289	0.739416	0.25853	0.639611	0.376258	1.1676	AT1G59540.1 | Symbols: ZCF125 | P-loop containing nucleoside triphosphate hydrolases superfamily protein | chr1:21874083-21879382 FORWARD LENGTH=823
Eucgr.F02090.1	99.0861	35.158	23.0457	10.1179	15.3212	14.0454	11.7949	14.1035	AT1G19850.1 | Symbols: MP, ARF5, IAA24 | Transcriptional factor B3 family protein / auxin-responsive factor AUX/IAA-related | chr1:6887353-6891182 FORWARD LENGTH=902
Eucgr.D01021.1	4.30589	3.06641	4.75198	0.516129	0.30805	0.368688	0.4099	1.37128	AT3G25690.3 | Symbols: CHUP1 | Hydroxyproline-rich glycoprotein family protein | chr3:9354061-9357757 FORWARD LENGTH=863
Eucgr.H00453.1	0.230629	0.496665	0.275869	0.0725669	0	0	0	0	AT1G05835.1 | Symbols: | PHD finger protein | chr1:1762248-1762702 FORWARD LENGTH=127
Eucgr.H04583.1	1.20874	1.63896	0.361463	19.3967	9.30294	26.5107	16.7028	6.69728	AT2G29380.1 | Symbols: HAI3 | highly ABA-induced PP2C gene 3 | chr2:12608855-12610124 FORWARD LENGTH=362
Eucgr.C03200.1	0.890653	1.49181	0.932193	0.140121	0.140852	0.0593145	0	0.231321	AT5G20820.1 | Symbols: | SAUR-like auxin-responsive protein family | chr5:7046911-7047294 REVERSE LENGTH=127
Eucgr.E03316.1	19.1758	18.6452	14.8265	6.52782	6.87329	7.8496	7.4883	11.5802	AT3G15390.1 | Symbols: SDE5 | silencing defective 5 | chr3:5196689-5199531 REVERSE LENGTH=490
Eucgr.A01821.1	0.177152	0.127167	0.243687	0	0.0224125	0	0.0149113	0.0276059	AT4G03550.1 | Symbols: ATGSL05, GSL05, ATGSL5, PMR4, GSL5 | glucan synthase-like 5 | chr4:1573513-1579195 FORWARD LENGTH=1780
Eucgr.G03387.1	67.3609	94.516	102.961	32.0845	34.1965	38.9989	35.665	48.6285	AT5G13490.2 | Symbols: AAC2 | ADP/ATP carrier 2 | chr5:4336034-4337379 FORWARD LENGTH=385
Eucgr.F03838.1	0.160878	0.23097	0.505146	0	0	0	0	0	AT1G77330.1 | Symbols: | 2-oxoglutarate (2OG) and Fe(II)-dependent oxygenase superfamily protein | chr1:29063215-29064447 REVERSE LENGTH=307
Eucgr.H04952.1	2.80249	1.73741	2.42846	0.120245	0.423053	0.330855	0.663449	0.446643	AT1G77120.1 | Symbols: ADH1, ADH, ATADH, ATADH1 | alcohol dehydrogenase 1 | chr1:28975509-28977216 FORWARD LENGTH=379
Eucgr.G02828.1	13.665	12.0449	10.9477	2.51981	4.97545	2.79363	4.39358	5.74457	AT5G19290.1 | Symbols: | alpha/beta-Hydrolases superfamily protein | chr5:6494113-6495105 FORWARD LENGTH=330
Eucgr.A02948.1	1.33632	20.9316	35.0737	0.711564	0.845326	0.711954	0.865242	2.2426	AT1G02170.1 | Symbols: LOL3, ATMCPB1, MCP1B, ATMC1, MC1 | metacaspase 1 | chr1:411883-413426 FORWARD LENGTH=367
Eucgr.H00009.1	10.9188	11.1356	13.6539	1.11865	3.60089	1.63875	2.81602	3.48599	AT3G23750.1 | Symbols: | Leucine-rich repeat protein kinase family protein | chr3:8558332-8561263 FORWARD LENGTH=928
Eucgr.G02888.1	2.55716	2.55549	2.42903	0.283979	0.333037	0.120211	0.253227	1.09389	AT5G13550.1 | Symbols: SULTR4;1 | sulfate transporter 4.1 | chr5:4355412-4359490 REVERSE LENGTH=685
Eucgr.D01533.1	0	0	0	0.22779	0.457957	0.642838	0.253904	0.2507	AT2G43950.1 | Symbols: OEP37, ATOEP37 | chloroplast outer envelope protein 37 | chr2:18200553-18202644 REVERSE LENGTH=343
Eucgr.A02734.1	32.8597	68.5982	68.4098	526.585	496.291	473.46	417.235	1070.08	AT5G52640.1 | Symbols: HSP81-1, ATHS83, HSP81.1, HSP83, ATHSP90.1, AtHsp90-1, HSP90.1 | heat shock protein 90.1 | chr5:21352542-21355147 FORWARD LENGTH=705
Eucgr.F02722.1	5.37931	6.27979	3.9972	20.029	12.1677	17.3477	12.4003	19.3903	AT1G43770.2 | Symbols: | RING/FYVE/PHD zinc finger superfamily protein | chr1:16548509-16550257 FORWARD LENGTH=431
Eucgr.G02495.1	16.1259	19.1187	13.6735	0.785647	3.23302	0.582	3.33319	7.13347	AT1G14190.1 | Symbols: | Glucose-methanol-choline (GMC) oxidoreductase family protein | chr1:4852802-4854307 FORWARD LENGTH=501
Eucgr.D00578.1	8.40285	13.2553	5.86317	24.0892	28.546	32.3325	30.8457	24.6529	AT1G28540.1 | Symbols: | unknown protein; Has 25 Blast hits to 25 proteins in 10 species: Archae - 0; Bacteria - 0; Metazoa - 0; Fungi - 0; Plants - 25; Viruses - 0; Other Eukaryotes - 0 (source: NCBI BLink). | chr1:10035696-10036007 FORWARD LENGTH=103
Eucgr.K02050.1	308.753	366.778	252.132	1.76567	11.5922	2.24227	12.7311	116.049	AT3G10080.1 | Symbols: | RmlC-like cupins superfamily protein | chr3:3107476-3108159 REVERSE LENGTH=227
Eucgr.H00599.1	0.993974	0.951353	0.297238	5.31678	3.52109	6.61953	3.22112	8.00281	AT5G03030.1 | Symbols: | Chaperone DnaJ-domain superfamily protein | chr5:708479-709513 REVERSE LENGTH=112
Eucgr.A01416.1	0.0928527	0.0999802	0.04165	12.4021	2.24668	12.9486	4.33769	0.289389	AT4G27670.1 | Symbols: HSP21 | heat shock protein 21 | chr4:13819048-13819895 REVERSE LENGTH=227
Eucgr.F01593.1	0.0740992	0.159574	0.0997138	2.13334	1.79291	2.13181	2.03486	0.404146	AT3G50940.1 | Symbols: | P-loop containing nucleoside triphosphate hydrolases superfamily protein | chr3:18934086-18935528 FORWARD LENGTH=451
Eucgr.C01899.1	5.61962	7.02402	9.74094	1.43944	1.90247	1.8844	2.11254	3.12442	AT4G31820.1 | Symbols: ENP, NPY1, MAB4 | Phototropic-responsive NPH3 family protein | chr4:15390788-15393627 REVERSE LENGTH=571
Eucgr.I00720.1	12.7366	14.1079	12.3343	1.5924	3.1614	1.88742	4.2599	6.80212	AT4G24230.5 | Symbols: ACBP3 | acyl-CoA-binding domain 3 | chr4:12567240-12568754 REVERSE LENGTH=362
Eucgr.D02524.1	0.973214	0.845689	0.229761	4.35154	4.27704	3.64316	2.65156	3.27262	No hits found
Eucgr.I00628.1	162.982	122.225	127.755	23.2284	25.1394	28.6411	21.207	51.7426	AT4G37870.1 | Symbols: PCK1, PEPCK | phosphoenolpyruvate carboxykinase 1 | chr4:17802974-17806332 REVERSE LENGTH=671
Eucgr.K02682.1	18.4608	29.5714	5.44385	55.9486	49.3878	47.4012	48.3974	65.094	AT3G48740.1 | Symbols: SWEET11, AtSWEET11 | Nodulin MtN3 family protein | chr3:18052814-18054663 REVERSE LENGTH=289
Eucgr.C03056.2	4.99597	5.8215	4.10675	32.6605	14.9492	36.2675	15.2562	91.3781	AT2G26150.1 | Symbols: ATHSFA2, HSFA2 | heat shock transcription factor A2 | chr2:11135856-11137217 FORWARD LENGTH=345
Eucgr.A01839.1	0.0311002	0	0.0279006	15.0601	3.36414	10.041	2.41491	0.0484641	AT1G03790.1 | Symbols: SOM | Zinc finger C-x8-C-x5-C-x3-H type family protein | chr1:954589-955770 FORWARD LENGTH=393
Eucgr.J02003.1	5.44597	16.581	12.4838	205.503	119.334	270.046	167.431	91.9622	AT1G07430.1 | Symbols: HAI2 | highly ABA-induced PP2C gene 2 | chr1:2281151-2282656 REVERSE LENGTH=442
Eucgr.B00170.1	1.06598	0.850225	1.48759	0.223605	0	0	0.0747719	0.0922854	No hits found
Eucgr.G02356.1	88.3586	55.9889	67.473	12.9894	22.2025	9.43876	15.686	24.5257	AT1G68795.1 | Symbols: CLE12 | CLAVATA3/ESR-RELATED 12 | chr1:25841079-25841435 REVERSE LENGTH=118
Eucgr.F02337.4	4.51889	8.74492	8.53766	113.342	78.5048	147.914	82.204	37.1565	AT1G45249.1 | Symbols: ABF2, AREB1, ATAREB1 | abscisic acid responsive elements-binding factor 2 | chr1:17165420-17167415 REVERSE LENGTH=416
Eucgr.E00788.1	2.0275	1.95443	0.935441	0.0546814	0.219867	0.0462942	0.10971	0.406222	AT2G46150.1 | Symbols: | Late embryogenesis abundant (LEA) hydroxyproline-rich glycoprotein family | chr2:18961424-18962089 FORWARD LENGTH=221
Eucgr.A01991.1	31.0154	32.3677	29.2796	8.31862	12.4319	9.83673	12.162	18.9424	AT3G59110.1 | Symbols: | Protein kinase superfamily protein | chr3:21855673-21857847 FORWARD LENGTH=512
Eucgr.B02467.1	6.45541	6.55816	4.83158	19.7663	17.1626	23.9668	15.3541	12.7422	AT1G07910.2 | Symbols: ATRNL, RNL, AtRLG1 | RNAligase | chr1:2446712-2454386 FORWARD LENGTH=1104
Eucgr.C02811.1	4.66213	2.91015	3.22779	0.932776	1.34636	0.931447	1.35962	1.36221	AT3G22780.1 | Symbols: TSO1, ATTSO1 | Tesmin/TSO1-like CXC domain-containing protein | chr3:8048927-8052058 FORWARD LENGTH=695
Eucgr.C02127.1	3.17074	2.43866	7.67008	0	0.0537252	0.0452487	0.214465	0.441164	AT4G31330.1 | Symbols: | Protein of unknown function, DUF599 | chr4:15202354-15203151 FORWARD LENGTH=239
Eucgr.D00296.1	14.9408	16.324	15.3121	3.15532	4.2771	2.30707	4.46026	8.40543	AT2G34560.1 | Symbols: | P-loop containing nucleoside triphosphate hydrolases superfamily protein | chr2:14560266-14562695 FORWARD LENGTH=384
Eucgr.F04190.1	72.3007	63.6624	71.3688	23.8339	23.9158	25.7594	24.277	41.2999	AT4G09810.1 | Symbols: | Nucleotide-sugar transporter family protein | chr4:6175415-6176892 REVERSE LENGTH=335
Eucgr.C03222.1	0	0	0.032807	0.310673	0.208196	0.438369	0.11543	0.227946	No hits found
Eucgr.E00263.1	46.9495	61.5348	99.2015	19.4241	23.2079	23.0372	29.1148	28.7052	AT5G16760.1 | Symbols: | Inositol 1,3,4-trisphosphate 5/6-kinase family protein | chr5:5509890-5510849 FORWARD LENGTH=319
Eucgr.H02465.1	4.26871	5.83147	4.55248	30.2618	20.4382	37.1423	18.1625	13.321	AT5G14420.2 | Symbols: RGLG2 | RING domain ligase2 | chr5:4648355-4650563 REVERSE LENGTH=468
Eucgr.A00994.1	22.4787	22.0355	18.195	2.91158	4.77103	3.1741	4.36124	13.0042	AT2G46930.1 | Symbols: | Pectinacetylesterase family protein | chr2:19283625-19286090 FORWARD LENGTH=416
Eucgr.L03659.1	0.179073	0.128546	0.16065	1.35228	0.849584	3.00527	3.39144	2.37195	AT1G07570.3 | Symbols: APK1A | Protein kinase superfamily protein | chr1:2331369-2333589 REVERSE LENGTH=424
Eucgr.K00401.1	18.2609	11.976	29.3765	2.59461	4.87611	2.46406	3.5761	5.10278	No hits found
Eucgr.D01411.1	2.77974	4.67011	2.12235	1.0049	0.897909	0.9453	0.97076	0.875562	AT4G22370.1 | Symbols: | unknown protein; Has 12 Blast hits to 12 proteins in 6 species: Archae - 0; Bacteria - 0; Metazoa - 0; Fungi - 0; Plants - 12; Viruses - 0; Other Eukaryotes - 0 (source: NCBI BLink). | chr4:11810169-11810957 REVERSE LENGTH=130
Eucgr.L03161.1	0.803778	0.824264	0.515061	0.108389	0.0544771	0	0.0362444	0.178935	AT1G21270.1 | Symbols: WAK2 | wall-associated kinase 2 | chr1:7444997-7447345 FORWARD LENGTH=732
Eucgr.F02918.1	78.8663	98.4238	30.2687	257.512	275.013	265.777	317.824	226.153	AT3G02720.1 | Symbols: | Class I glutamine amidotransferase-like superfamily protein | chr3:586336-588088 FORWARD LENGTH=388
Eucgr.G00958.1	32.3149	32.2266	29.9856	9.45845	11.8847	9.58063	12.0301	19.7413	AT2G07050.1 | Symbols: CAS1 | cycloartenol synthase 1 | chr2:2924629-2930295 FORWARD LENGTH=759
Eucgr.C00147.1	12.2885	8.34241	10.6561	0.0242165	0.0730284	0.102511	0.161956	2.71851	AT5G09640.1 | Symbols: SNG2, SCPL19 | serine carboxypeptidase-like 19 | chr5:2988373-2990966 FORWARD LENGTH=465
Eucgr.A01406.1	5.43539	4.94524	3.26025	52.3213	51.2449	49.3217	61.4648	9.65197	AT5G24490.1 | Symbols: | 30S ribosomal protein, putative | chr5:8365690-8367178 FORWARD LENGTH=308
Eucgr.F01772.1	46.1024	61.2222	21.8772	133.792	147.374	162.261	139.795	130.544	AT2G30600.4 | Symbols: | BTB/POZ domain-containing protein | chr2:13037410-13041475 FORWARD LENGTH=809
Eucgr.E01240.1	21.9072	20.3358	20.1954	3.30801	5.6677	4.13885	5.37285	12.0117	AT1G31850.2 | Symbols: | S-adenosyl-L-methionine-dependent methyltransferases superfamily protein | chr1:11431165-11433443 FORWARD LENGTH=603
Eucgr.E02123.1	1.31756	3.07384	1.47751	7.15128	7.18859	12.8108	8.94152	13.9445	AT4G13550.1 | Symbols: | triglyceride lipases;triglyceride lipases | chr4:7871251-7876160 REVERSE LENGTH=715
Eucgr.I01276.1	0.143944	0.206658	0.51654	0	0	0	0	0	AT1G29420.1 | Symbols: | SAUR-like auxin-responsive protein family | chr1:10301483-10301908 REVERSE LENGTH=141
Eucgr.B03841.1	60.1351	80.1372	74.4605	1.99006	6.19185	1.78511	6.95566	24.3661	AT5G22400.1 | Symbols: | Rho GTPase activating protein with PAK-box/P21-Rho-binding domain | chr5:7423050-7425335 REVERSE LENGTH=466
Eucgr.G00901.1	0.0611883	0.197656	0	0.375429	0.493507	0.513442	0.618047	0.595945	AT4G12910.1 | Symbols: scpl20 | serine carboxypeptidase-like 20 | chr4:7550576-7553051 REVERSE LENGTH=497
Eucgr.D01847.1	581.031	355.334	880.901	14.8949	49.7415	14.6152	36.6781	62.8366	AT5G62700.1 | Symbols: TUB3 | tubulin beta chain 3 | chr5:25184501-25186426 FORWARD LENGTH=450
Eucgr.K00389.1	59.4697	51.3376	124.497	14.1047	15.8203	14.6008	22.5636	25.9816	AT1G31330.1 | Symbols: PSAF | photosystem I subunit F | chr1:11215011-11215939 REVERSE LENGTH=221
Eucgr.D02616.1	5.00928	2.31768	2.40574	0.151878	0.396944	0.19716	0.223463	0.785621	AT4G19020.1 | Symbols: CMT2 | chromomethylase 2 | chr4:10414526-10420936 FORWARD LENGTH=1295
Eucgr.B01455.1	1.34039	0.534548	0.66805	0	0	0	0.0940201	0.116042	No hits found
Eucgr.H00919.1	6.55061	7.96778	3.53689	489.176	133.867	253.654	106.409	20.0851	AT4G08570.1 | Symbols: | Heavy metal transport/detoxification superfamily protein | chr4:5455123-5455975 REVERSE LENGTH=150
Eucgr.K02165.1	40.7101	37.7397	28.3999	0.60636	3.12381	1.12296	3.43428	15.7191	AT5G48800.1 | Symbols: | Phototropic-responsive NPH3 family protein | chr5:19786881-19789003 FORWARD LENGTH=614
Eucgr.H00753.1	5.59851	5.34227	4.35489	2.01169	2.37527	1.95996	2.84027	2.70163	AT4G28570.1 | Symbols: | Long-chain fatty alcohol dehydrogenase family protein | chr4:14119548-14121923 FORWARD LENGTH=748
Eucgr.C01388.1	85.1425	66.7394	87.6971	0.451357	2.12677	0.429892	1.18858	21.2362	AT2G10940.2 | Symbols: | Bifunctional inhibitor/lipid-transfer protein/seed storage 2S albumin superfamily protein | chr2:4311160-4312035 REVERSE LENGTH=291
Eucgr.C03720.3	14.2335	15.659	7.56871	64.3498	64.4485	75.9323	66.1532	36.0085	AT5G19740.1 | Symbols: | Peptidase M28 family protein | chr5:6673986-6676767 FORWARD LENGTH=681
Eucgr.C04062.1	14.4253	13.1325	10.7026	58.8203	44.1625	59.9149	37.3912	30.1799	AT5G35180.2 | Symbols: | Protein of unknown function (DUF1336) | chr5:13424538-13432699 FORWARD LENGTH=778
Eucgr.D00690.1	2.18561	4.47604	2.2491	11.1043	8.78339	11.5073	11.6468	8.71505	AT4G21580.1 | Symbols: | oxidoreductase, zinc-binding dehydrogenase family protein | chr4:11475822-11477514 FORWARD LENGTH=325
Eucgr.H02454.1	61.0214	57.6932	116.717	15.9398	14.3236	23.7951	12.5784	18.9883	AT1G24530.1 | Symbols: | Transducin/WD40 repeat-like superfamily protein | chr1:8693287-8694543 FORWARD LENGTH=418
Eucgr.J01108.1	14.402	14.9332	8.44131	25.7998	26.4202	27.2136	29.4175	26.2833	AT2G34900.1 | Symbols: GTE01, IMB1, GTE1 | Transcription factor GTE6 | chr2:14723333-14725562 REVERSE LENGTH=386
Eucgr.K02109.1	32.7892	31.7726	33.444	0.56381	2.24746	0.773606	2.48344	14.9245	AT3G07340.1 | Symbols: | basic helix-loop-helix (bHLH) DNA-binding superfamily protein | chr3:2341188-2343288 REVERSE LENGTH=456
Eucgr.H00697.1	0.290513	0.231714	0.72396	0	0.0306288	0.0257963	0.0407555	0.0251507	AT2G43820.1 | Symbols: GT, UGT74F2, ATSAGT1, SGT1, SAGT1 | UDP-glucosyltransferase 74F2 | chr2:18152279-18153715 FORWARD LENGTH=449
Eucgr.F02209.1	11.2004	10.6736	12.6111	101.956	64.5366	120.954	54.4245	38.5756	AT1G58520.1 | Symbols: RXW8 | lipases;hydrolases, acting on ester bonds | chr1:21733543-21738165 FORWARD LENGTH=746
Eucgr.B02571.1	10.7945	6.6018	19.7175	3.93597	2.99511	3.33226	3.14894	3.24888	AT1G59940.1 | Symbols: ARR3 | response regulator 3 | chr1:22065894-22066895 REVERSE LENGTH=231
Eucgr.J03143.1	46.8504	50.0668	92.391	13.5042	11.1926	14.551	15.7525	23.8018	AT1G16880.1 | Symbols: | uridylyltransferase-related | chr1:5773796-5776125 FORWARD LENGTH=290
Eucgr.K01906.1	1.53753	1.4532	1.51728	10.2077	10.1881	11.8982	11.7447	3.25451	AT3G11900.1 | Symbols: ANT1 | aromatic and neutral transporter 1 | chr3:3758523-3760103 FORWARD LENGTH=432
Eucgr.E01771.1	21.757	16.0472	19.4049	2.00073	4.79587	1.83863	2.84766	6.85994	AT5G12080.3 | Symbols: MSL10, ATMSL10 | mechanosensitive channel of small conductance-like 10 | chr5:3898182-3900923 REVERSE LENGTH=734
Eucgr.K03005.1	76.0322	83.6783	76.6473	14.6	21.5036	16.9336	25.8771	44.3427	AT5G01090.1 | Symbols: | Concanavalin A-like lectin family protein | chr5:33055-34116 FORWARD LENGTH=353
Eucgr.G03056.1	96.7323	78.1492	116.911	44.5873	43.1101	42.6508	41.4735	47.1847	AT3G08510.2 | Symbols: ATPLC2, PLC2 | phospholipase C 2 | chr3:2582626-2585556 REVERSE LENGTH=581
Eucgr.A02394.1	10.5986	10.2592	15.1134	3.82034	3.91228	4.04296	4.77463	5.99151	AT3G57610.1 | Symbols: ADSS | adenylosuccinate synthase | chr3:21334519-21336603 REVERSE LENGTH=490
Eucgr.F00421.1	16.3912	11.5056	16.6304	1.57243	3.93132	2.13341	3.82897	4.65925	AT5G60930.1 | Symbols: | P-loop containing nucleoside triphosphate hydrolases superfamily protein | chr5:24515398-24522511 REVERSE LENGTH=1294
Eucgr.G00252.1	0.54914	0.313037	0.130406	2.39359	2.06892	3.75605	2.57963	1.63597	AT4G26090.1 | Symbols: RPS2 | NB-ARC domain-containing disease resistance protein | chr4:13224596-13227325 FORWARD LENGTH=909
Eucgr.H05148.1	6.70972	5.06612	5.66126	2.41917	2.37069	2.3157	2.52035	3.37158	AT5G63950.1 | Symbols: CHR24 | chromatin remodeling 24 | chr5:25592160-25598405 REVERSE LENGTH=1090
Eucgr.K02419.1	14.5549	14.2296	9.45169	57.1694	50.7067	48.5223	53.8429	27.5924	AT5G03560.1 | Symbols: | Tetratricopeptide repeat (TPR)-like superfamily protein | chr5:900673-902719 REVERSE LENGTH=241
Eucgr.F03493.1	0	0	0	1.02232	0.57092	0.769348	0.607746	0.187524	No hits found
Eucgr.G02675.1	0.271846	0.325237	0.731635	0	0	0	0	0.0706039	AT5G06490.1 | Symbols: | RING/U-box superfamily protein | chr5:1977996-1978589 REVERSE LENGTH=197
Eucgr.H02864.1	4.46796	5.99762	3.80788	15.8578	12.5913	14.3182	12.2132	11.5926	No hits found
Eucgr.K03314.2	0.586057	4.8643	7.49213	0.172877	0.104267	0.117088	0.0693703	0.456633	AT1G04240.1 | Symbols: SHY2, IAA3 | AUX/IAA transcriptional regulator family protein | chr1:1128564-1129319 REVERSE LENGTH=189
Eucgr.E03946.1	0.581776	0.570751	0.53932	0.0549164	0.018401	0	0.0734544	0.181319	AT1G21270.1 | Symbols: WAK2 | wall-associated kinase 2 | chr1:7444997-7447345 FORWARD LENGTH=732
Eucgr.J02981.1	4.166	3.15033	6.7901	0.120075	0.33193	0.0254145	0.180686	0.817691	AT1G79900.1 | Symbols: ATMBAC2, BAC2 | Mitochondrial substrate carrier family protein | chr1:30052524-30053599 REVERSE LENGTH=296
Eucgr.F01221.1	46.1807	45.6745	34.9018	141.235	146.62	149.044	152.959	85.3811	AT1G53280.1 | Symbols: | Class I glutamine amidotransferase-like superfamily protein | chr1:19864942-19867341 REVERSE LENGTH=438
Eucgr.H04497.1	0.247075	0.494075	0.205823	2.46552	2.04299	4.25932	2.49563	1.34758	AT1G55020.1 | Symbols: LOX1, ATLOX1 | lipoxygenase 1 | chr1:20525798-20530143 FORWARD LENGTH=859
Eucgr.A01948.1	2.03346	14.597	21.2646	3.81956	3.19632	3.98878	3.98081	3.53688	AT5G45710.1 | Symbols: AT-HSFA4C, RHA1, HSFA4C | winged-helix DNA-binding transcription factor family protein | chr5:18541576-18542706 FORWARD LENGTH=345
Eucgr.D00354.1	0.176413	0.151964	0.316527	0	0.0334785	0	0	0.0274908	AT3G14770.1 | Symbols: SWEET2, AtSWEET2 | Nodulin MtN3 family protein | chr3:4957787-4959202 REVERSE LENGTH=236
Eucgr.B01022.1	0.0836707	0.100104	0.0500418	0	0	0	0	0	AT5G43860.1 | Symbols: ATCLH2, CLH2 | chlorophyllase 2 | chr5:17630492-17632184 FORWARD LENGTH=318
Eucgr.B03062.1	0.330731	0.60672	0.263738	0	0.0348689	0.0587348	0.0463975	0.057265	AT3G21360.1 | Symbols: | 2-oxoglutarate (2OG) and Fe(II)-dependent oxygenase superfamily protein | chr3:7522865-7524036 FORWARD LENGTH=330
Eucgr.H00168.2	43.1761	37.9454	7.54169	359.057	350.401	259.214	211.05	217.357	No hits found
Eucgr.B02240.1	11.6065	10.957	9.4634	1.1983	2.15099	1.40098	2.19433	6.1231	AT5G58600.1 | Symbols: PMR5, TBL44 | Plant protein of unknown function (DUF828) | chr5:23683944-23685679 REVERSE LENGTH=402
Eucgr.K01643.1	22.9143	22.3687	24.4811	76.1401	66.5608	81.6032	61.5363	55.1253	AT3G12250.4 | Symbols: TGA6, BZIP45 | TGACG motif-binding factor 6 | chr3:3906351-3908583 FORWARD LENGTH=355
Eucgr.J02279.1	0.108607	0.350833	0.389736	0	0.0515271	0	0	0	AT5G14340.1 | Symbols: AtMYB40, MYB40 | myb domain protein 40 | chr5:4623367-4624779 FORWARD LENGTH=263
Eucgr.G00453.1	18.7162	18.3533	17.6438	5.14099	4.286	4.2661	4.14769	11.0635	AT3G18830.1 | Symbols: ATPLT5, PMT5, ATPMT5 | polyol/monosaccharide transporter 5 | chr3:6489000-6491209 REVERSE LENGTH=539
Eucgr.B02247.1	2.56115	2.60787	2.77218	0.210225	0.752833	0.322589	0.641465	1.01947	AT1G76390.2 | Symbols: | ARM repeat superfamily protein | chr1:28655914-28658531 FORWARD LENGTH=811
Eucgr.B00217.1	3.16137	2.40994	2.83613	0.633802	0.451285	0.581304	0.56517	1.2861	AT4G24710.1 | Symbols: | P-loop containing nucleoside triphosphate hydrolases superfamily protein | chr4:12745752-12748995 REVERSE LENGTH=475
Eucgr.F00208.1	18.4292	18.3049	14.2688	0.397102	1.79628	0.478429	1.46067	9.35434	AT5G67090.1 | Symbols: | Subtilisin-like serine endopeptidase family protein | chr5:26774111-26776321 REVERSE LENGTH=736
Eucgr.G01894.3	32.2887	25.4337	26.685	3.38966	4.85547	2.36754	5.79963	12.5441	AT1G47740.2 | Symbols: | PPPDE putative thiol peptidase family protein | chr1:17567903-17569035 FORWARD LENGTH=279
Eucgr.H02845.1	1.72393	2.43862	1.41011	0.191446	0.38489	0.324164	0.416118	0.711116	AT4G13690.1 | Symbols: | unknown protein; Has 37 Blast hits to 37 proteins in 16 species: Archae - 0; Bacteria - 2; Metazoa - 2; Fungi - 0; Plants - 27; Viruses - 0; Other Eukaryotes - 6 (source: NCBI BLink). | chr4:7953662-7955380 REVERSE LENGTH=249
Eucgr.K01244.1	0.863663	2.47989	0.823235	13.3497	9.83403	8.23932	7.83763	6.93962	AT2G18660.1 | Symbols: PNP-A | plant natriuretic peptide A | chr2:8091032-8091644 REVERSE LENGTH=130
Eucgr.H04911.1	10.9621	16.1968	22.05	0.464017	0.792945	0.86426	0.930983	4.05995	No hits found
Eucgr.I01497.1	0.0850639	0.366374	0.0381563	1.00369	0.887859	1.76747	1.58416	1.25929	AT2G17070.1 | Symbols: | Arabidopsis protein of unknown function (DUF241) | chr2:7430863-7431654 REVERSE LENGTH=263
Eucgr.F01461.1	11.8412	15.4811	7.49538	33.7864	30.7591	41.7137	39.7783	28.8415	AT5G08420.1 | Symbols: | RNA-binding KH domain-containing protein | chr5:2713555-2716064 FORWARD LENGTH=391
Eucgr.K02028.1	9.37281	8.95832	7.69996	1.98818	1.29906	1.22034	1.39615	4.75921	AT4G18590.1 | Symbols: | Nucleic acid-binding, OB-fold-like protein | chr4:10236524-10236940 FORWARD LENGTH=106
Eucgr.B00515.1	15.6295	20.6977	11.7017	71.1962	45.3378	76.0217	50.6776	45.4486	AT3G47500.1 | Symbols: CDF3 | cycling DOF factor 3 | chr3:17504276-17505964 REVERSE LENGTH=448
Eucgr.C00718.1	0	0.2341	0	2.03941	3.82934	1.0099	1.74995	1.81044	AT5G12080.3 | Symbols: MSL10, ATMSL10 | mechanosensitive channel of small conductance-like 10 | chr5:3898182-3900923 REVERSE LENGTH=734
Eucgr.B00321.1	0.400391	0.236696	0.31694	0.0222321	0	0	0.029737	0.0734044	AT3G48150.1 | Symbols: APC8, CDC23 | anaphase-promoting complex subunit 8 | chr3:17779800-17782565 REVERSE LENGTH=579
Eucgr.E03594.1	19.4651	23.5426	34.7566	8.21214	4.27596	6.15225	5.17606	7.65636	AT4G27230.2 | Symbols: HTA2 | histone H2A 2 | chr4:13637515-13638325 REVERSE LENGTH=131
Eucgr.H03972.1	24.9293	98.4765	141.015	15.473	18.146	14.1914	19.1871	28.0906	AT1G24020.2 | Symbols: MLP423 | MLP-like protein 423 | chr1:8500653-8501458 REVERSE LENGTH=155
Eucgr.C00942.5	5.02646	7.41685	3.28179	15.7366	14.0434	13.189	15.1079	12.6848	AT4G29160.3 | Symbols: SNF7.1 | SNF7 family protein | chr4:14381019-14382342 FORWARD LENGTH=219
Eucgr.H01211.1	4.58461	4.87913	6.31289	0.654174	0.682879	0.660342	1.4976	1.86915	AT1G48910.1 | Symbols: YUC10 | Flavin-containing monooxygenase family protein | chr1:18091681-18093774 FORWARD LENGTH=383
Eucgr.F01753.1	2.14103	2.75858	2.90577	0.362746	0.677186	0.570343	0.970397	0.727168	AT1G76240.1 | Symbols: | Arabidopsis protein of unknown function (DUF241) | chr1:28602949-28603875 REVERSE LENGTH=308
Eucgr.J00445.1	3.64412	4.16364	2.80608	9.17293	8.70211	8.2028	9.3171	7.33501	AT2G27760.1 | Symbols: ATIPT2, IPPT, IPT2 | tRNAisopentenyltransferase 2 | chr2:11824860-11827432 FORWARD LENGTH=466
Eucgr.F01790.1	42.9831	38.9288	50.3622	12.2129	14.0491	13.7339	16.0253	23.7163	AT5G42350.1 | Symbols: | Galactose oxidase/kelch repeat superfamily protein | chr5:16932106-16933797 FORWARD LENGTH=563
Eucgr.B00098.1	3.35892	4.36807	2.40195	10.4769	10.9934	12.7213	15.0584	8.64795	AT5G63520.1 | Symbols: | CONTAINS InterPro DOMAIN/s: F-box domain, Skp2-like (InterPro:IPR022364), FIST C domain (InterPro:IPR019494), FIST domain, N-terminal (InterPro:IPR013702); Has 137 Blast hits to 137 proteins in 56 species: Archae - 0; Bacteria - 88; Metazoa - 6; Fungi - 0; Plants - 32; Viruses - 0; Other Eukaryotes - 11 (source: NCBI BLink). | chr5:25426300-25429093 REVERSE LENGTH=519
Eucgr.C02984.1	6.80516	6.2362	12.1668	0.136674	0.274774	0.115711	0.700776	1.61702	AT3G16500.1 | Symbols: PAP1, IAA26 | phytochrome-associated protein 1 | chr3:5612801-5614208 REVERSE LENGTH=269
Eucgr.F01169.2	7.32919	11.9308	6.44424	15.9948	15.8475	18.3102	18.3335	17.2961	AT3G15180.1 | Symbols: | ARM repeat superfamily protein | chr3:5111952-5115803 FORWARD LENGTH=519
Eucgr.A02215.1	6.92333	5.43997	3.63711	1.7074	1.92345	2.21812	2.30346	2.30841	AT1G28110.2 | Symbols: SCPL45 | serine carboxypeptidase-like 45 | chr1:9804153-9806832 REVERSE LENGTH=461
Eucgr.A00190.1	33.9104	33.0533	41.914	11.1892	12.6179	10.2374	8.64352	17.1712	AT4G16120.1 | Symbols: ATSEB1, COBL7, SEB1 | COBRA-like protein-7 precursor | chr4:9116591-9119138 REVERSE LENGTH=661
Eucgr.E00812.1	9.66537	9.6951	7.00571	0.241684	1.27546	0.460381	2.50533	2.9924	AT1G64160.1 | Symbols: | Disease resistance-responsive (dirigent-like protein) family protein | chr1:23814063-23814611 FORWARD LENGTH=182
Eucgr.B00043.1	7.71105	7.9901	5.94023	13.5449	14.6017	12.6864	13.9689	13.0351	AT4G09020.1 | Symbols: ATISA3, ISA3 | isoamylase 3 | chr4:5784099-5788839 FORWARD LENGTH=764
Eucgr.H02748.1	7.83272	5.39665	7.92558	1.17074	1.05916	1.57062	0.987747	2.75042	AT3G23890.2 | Symbols: TOPII, ATTOPII | topoisomerase II | chr3:8624931-8631106 FORWARD LENGTH=1438
Eucgr.E00081.1	1.16674	1.37788	0.94541	0.106581	0.285698	0.210544	0.427678	0.263925	AT4G01200.1 | Symbols: | Calcium-dependent lipid-binding (CaLB domain) family protein | chr4:506783-507535 REVERSE LENGTH=250
Eucgr.K02153.1	0.0511058	0.122286	0.045848	0	0	0	0	0.0132732	AT4G08850.1 | Symbols: | Leucine-rich repeat receptor-like protein kinase family protein | chr4:5636693-5640496 REVERSE LENGTH=1045
Eucgr.C01705.1	11.9582	17.0552	10.4174	22.8727	23.0817	24.2685	26.1041	31.4828	AT5G25280.2 | Symbols: | serine-rich protein-related | chr5:8773882-8774544 FORWARD LENGTH=220
Eucgr.E00026.1	2.71846	1.79531	4.82879	0.205286	0.412713	0.0868993	0.480522	0.508348	No hits found
Eucgr.B03797.1	8.13689	4.31819	6.90664	2.3785	2.37201	1.88633	1.87364	2.07969	AT3G44050.1 | Symbols: | P-loop containing nucleoside triphosphate hydrolases superfamily protein | chr3:15818738-15824792 FORWARD LENGTH=1263
Eucgr.E01989.1	1.04945	0.800423	0.117686	5.81991	4.10764	3.93131	3.43679	3.52629	No hits found
Eucgr.K03262.1	0.742094	0.558073	1.61682	0.133428	0.0670619	0.0282406	0.0446172	0.137669	AT2G31180.1 | Symbols: ATMYB14, MYB14AT, MYB14 | myb domain protein 14 | chr2:13286806-13288175 REVERSE LENGTH=249
Eucgr.G00824.1	0	0	0	0.811367	0.32624	0.892993	0.298447	0.100459	AT5G45910.1 | Symbols: | GDSL-like Lipase/Acylhydrolase superfamily protein | chr5:18620420-18622264 REVERSE LENGTH=372
Eucgr.D00751.1	0	0.0543973	0	7.90419	1.90546	5.78343	1.41125	0.206654	AT4G21440.1 | Symbols: ATMYB102, ATM4, MYB102 | MYB-like 102 | chr4:11418425-11419652 REVERSE LENGTH=350
Eucgr.H00204.1	0.986969	0.642886	1.5413	0.207032	0.190769	0.175277	0.265381	0.341781	AT3G01680.1 | Symbols: | CONTAINS InterPro DOMAIN/s: Mediator complex subunit Med28 (InterPro:IPR021640); BEST Arabidopsis thaliana protein match is: unknown protein (TAIR:AT3G01670.1); Has 122 Blast hits to 112 proteins in 13 species: Archae - 0; Bacteria - 0; Metazoa - 0; Fungi - 0; Plants - 122; Viruses - 0; Other Eukaryotes - 0 (source: NCBI BLink). | chr3:252033-255246 FORWARD LENGTH=740
Eucgr.F02691.1	1.42805	3.26172	1.63053	16.6172	15.4474	19.7538	13.572	7.68762	AT5G50080.1 | Symbols: ERF110 | ethylene response factor 110 | chr5:20365948-20366835 FORWARD LENGTH=220
Eucgr.H01480.1	11.2364	7.75475	11.539	0.375152	0.788501	0.404231	0.980775	3.18107	AT4G02800.1 | Symbols: | unknown protein; FUNCTIONS IN: molecular_function unknown; INVOLVED IN: biological_process unknown; LOCATED IN: chloroplast; EXPRESSED IN: 16 plant structures; EXPRESSED DURING: 9 growth stages; BEST Arabidopsis thaliana protein match is: unknown protein (TAIR:AT5G01970.1); Has 3209 Blast hits to 2720 proteins in 308 species: Archae - 13; Bacteria - 213; Metazoa - 1207; F…
Eucgr.F02385.1	5.37219	6.38713	5.21109	0.697269	1.27438	0.643986	0.869056	3.11319	AT1G06870.1 | Symbols: | Peptidase S24/S26A/S26B/S26C family protein | chr1:2108832-2110642 FORWARD LENGTH=367
Eucgr.E01765.1	13.1497	19.9238	14.1476	68.4297	42.6348	55.6459	53.6679	38.9036	AT1G64850.1 | Symbols: | Calcium-binding EF hand family protein | chr1:24096548-24097574 REVERSE LENGTH=162
Eucgr.H04041.1	1.51889	1.833	1.57986	0.207789	0.146211	0.087959	0.194553	0.823276	AT3G17030.1 | Symbols: | Nucleic acid-binding proteins superfamily | chr3:5804509-5808462 REVERSE LENGTH=668
Eucgr.A02922.3	15.02	14.694	13.8722	3.68043	6.32721	3.84178	5.25848	8.12995	AT5G07590.1 | Symbols: | Transducin/WD40 repeat-like superfamily protein | chr5:2401712-2403731 REVERSE LENGTH=458
Eucgr.F03290.1	24.3944	25.6801	27.8693	11.4209	9.92905	7.52623	9.08316	12.6884	AT5G46060.1 | Symbols: | Protein of unknown function, DUF599 | chr5:18681533-18682459 FORWARD LENGTH=248
Eucgr.A02449.1	192.375	145.968	331.075	35.4234	54.0441	32.0875	37.8357	60.8598	AT3G12120.2 | Symbols: FAD2 | fatty acid desaturase 2 | chr3:3860592-3861743 REVERSE LENGTH=383
Eucgr.D02434.1	11.8925	17.3078	22.4342	2.5758	3.55537	4.00341	4.75658	6.4419	AT1G08500.1 | Symbols: ENODL18, AtENODL18 | early nodulin-like protein 18 | chr1:2689110-2689881 FORWARD LENGTH=228
Eucgr.J01141.1	14.6249	13.6982	18.1328	5.67765	6.14183	4.8068	5.6475	7.94566	AT2G39290.1 | Symbols: PGPS1, PGP1, PGS1 | phosphatidylglycerolphosphate synthase 1 | chr2:16407274-16408840 FORWARD LENGTH=296
Eucgr.C03290.1	2.12615	4.11149	3.73697	0.0409584	0.205861	0.0346761	0.10957	0.811401	AT5G20740.1 | Symbols: | Plant invertase/pectin methylesterase inhibitor superfamily protein | chr5:7025867-7026484 REVERSE LENGTH=205
Eucgr.E04233.1	50.6414	44.1258	42.9035	14.5536	18.6784	13.2864	18.704	27.4448	AT4G17150.1 | Symbols: | alpha/beta-Hydrolases superfamily protein | chr4:9638591-9641648 FORWARD LENGTH=502
Eucgr.A01467.1	42.2549	38.2444	28.0395	110.693	100.959	103.247	87.5838	79.9076	AT5G06160.1 | Symbols: ATO | splicing factor-related | chr5:1862623-1866298 REVERSE LENGTH=504
Eucgr.A02858.1	0.238484	1.12227	0.950882	45.8985	19.0586	50.2937	20.9939	8.40306	AT5G51760.1 | Symbols: AHG1 | Protein phosphatase 2C family protein | chr5:21026916-21028912 FORWARD LENGTH=416
Eucgr.C00641.1	22.4316	25.8355	15.7778	84.1995	67.3513	80.2059	62.2616	47.5716	AT5G26040.2 | Symbols: HDA2 | histone deacetylase 2 | chr5:9099321-9101598 REVERSE LENGTH=387
Eucgr.H00375.6	6.74359	6.67376	3.59758	10.1509	13.0771	13.0414	13.5982	12.5747	AT1G05950.1 | Symbols: | unknown protein; Has 50 Blast hits to 45 proteins in 14 species: Archae - 5; Bacteria - 0; Metazoa - 4; Fungi - 0; Plants - 34; Viruses - 0; Other Eukaryotes - 7 (source: NCBI BLink). | chr1:1804573-1807471 REVERSE LENGTH=627
Eucgr.H00798.1	59.4408	63.0746	53.546	1.20106	6.10524	1.96435	6.41689	24.8637	AT5G48740.1 | Symbols: | Leucine-rich repeat protein kinase family protein | chr5:19765324-19769314 REVERSE LENGTH=895
Eucgr.I01183.2	6.82332	2.60477	5.33425	0.324067	0.597222	0.419162	0.427442	1.22973	AT3G19050.1 | Symbols: POK2 | phragmoplast orienting kinesin 2 | chr3:6578047-6590106 FORWARD LENGTH=2771
Eucgr.E03124.1	9.61025	10.307	9.16679	2.72505	2.66718	2.97491	4.77199	5.26819	AT4G04930.1 | Symbols: DES-1-LIKE | fatty acid desaturase family protein | chr4:2509236-2510918 FORWARD LENGTH=332
Eucgr.F00439.1	25.2155	27.7008	29.2234	3.91411	9.18057	3.38839	7.46397	11.3225	AT1G09890.1 | Symbols: | Rhamnogalacturonate lyase family protein | chr1:3214237-3217386 REVERSE LENGTH=617
Eucgr.D01956.1	0	0.0178379	0.0222929	0.422215	0.400839	0.218444	0.282371	0.0774465	AT2G45570.1 | Symbols: CYP76C2 | cytochrome P450, family 76, subfamily C, polypeptide 2 | chr2:18779935-18781922 REVERSE LENGTH=512
Eucgr.F00495.1	10.3975	7.57797	4.64802	83.2573	69.6816	85.0848	55.2012	28.3959	No hits found
Eucgr.D02280.1	8.29224	7.7252	19.7055	1.15325	2.04722	1.12178	2.5764	2.633	AT2G45850.2 | Symbols: | AT hook motif DNA-binding family protein | chr2:18871901-18873457 REVERSE LENGTH=348
Eucgr.J00969.2	43.8259	32.8603	26.8725	2.04596	3.88703	1.95732	4.22806	13.7975	AT2G39870.1 | Symbols: | unknown protein; BEST Arabidopsis thaliana protein match is: unknown protein (TAIR:AT3G55690.1); Has 73 Blast hits to 71 proteins in 14 species: Archae - 0; Bacteria - 0; Metazoa - 2; Fungi - 2; Plants - 69; Viruses - 0; Other Eukaryotes - 0 (source: NCBI BLink). | chr2:16643697-16644950 FORWARD LENGTH=330
Eucgr.K01549.2	21.1247	23.8841	22.9424	48.2043	38.4461	49.4326	49.0553	46.6596	AT5G17710.2 | Symbols: EMB1241 | Co-chaperone GrpE family protein | chr5:5839560-5841639 REVERSE LENGTH=326
Eucgr.C03908.1	0.0989614	0.639347	1.42048	0	0	0	0	0	AT3G18670.1 | Symbols: | Ankyrin repeat family protein | chr3:6424135-6426471 REVERSE LENGTH=598
Eucgr.K03267.1	4.46762	3.40593	2.98269	0.0653826	0.394342	0.027677	0.218635	1.29525	AT5G43420.1 | Symbols: | RING/U-box superfamily protein | chr5:17451790-17452917 FORWARD LENGTH=375
Eucgr.H00371.1	30.8225	16.1637	43.1331	1.30665	1.4886	1.25373	1.5147	6.4713	AT3G59400.1 | Symbols: GUN4 | enzyme binding;tetrapyrrole binding | chr3:21948881-21949678 REVERSE LENGTH=265
Eucgr.B01156.3	59.8727	111.246	85.0711	301.174	272.915	299.445	338.926	230.965	AT3G23600.1 | Symbols: | alpha/beta-Hydrolases superfamily protein | chr3:8473833-8475655 FORWARD LENGTH=239
Eucgr.D02645.1	0.396774	9.19021	1.06786	289.089	172.732	344.038	223.78	81.9249	AT2G46680.1 | Symbols: ATHB-7, ATHB7, HB-7 | homeobox 7 | chr2:19165777-19166773 REVERSE LENGTH=258
Eucgr.A00509.1	24.8266	27.6462	10.9776	96.6773	90.0005	79.1073	99.0832	61.0077	AT2G40060.1 | Symbols: | Clathrin light chain protein | chr2:16726564-16728001 FORWARD LENGTH=258
Eucgr.J02485.1	40.914	26.7456	47.1949	7.38131	10.1075	6.53936	9.56735	15.3734	AT2G17760.1 | Symbols: | Eukaryotic aspartyl protease family protein | chr2:7713488-7716269 FORWARD LENGTH=513
Eucgr.L02188.1	12.6216	12.8664	10.6509	0.54402	2.62492	0.921154	3.56556	5.43352	AT5G11000.1 | Symbols: | Plant protein of unknown function (DUF868) | chr5:3479166-3480335 REVERSE LENGTH=389
Eucgr.C01139.1	23.2989	18.9788	21.6639	9.95118	10.3629	10.4129	11.1271	14.1825	AT1G55270.1 | Symbols: | Galactose oxidase/kelch repeat superfamily protein | chr1:20618333-20619925 REVERSE LENGTH=434
Eucgr.B02255.1	14.5473	17.2015	12.4039	36.9519	27.285	31.7926	29.5055	31.5587	AT5G58740.1 | Symbols: | HSP20-like chaperones superfamily protein | chr5:23725936-23727528 REVERSE LENGTH=158
Eucgr.E02613.1	0	0	0	3.8683	1.05218	4.35378	1.43049	0.0751298	AT1G16770.1 | Symbols: | unknown protein; Has 109 Blast hits to 109 proteins in 52 species: Archae - 0; Bacteria - 4; Metazoa - 0; Fungi - 71; Plants - 32; Viruses - 0; Other Eukaryotes - 2 (source: NCBI BLink). | chr1:5737900-5739110 FORWARD LENGTH=324
Eucgr.A01669.1	6.59891	8.9638	4.96371	30.2107	20.2776	34.5825	16.5994	27.824	AT5G03420.1 | Symbols: | 5'-AMP-activated protein kinase-related | chr5:845641-848705 FORWARD LENGTH=598
Eucgr.D01673.1	2.56839	3.03318	5.5498	0.0782071	0.235845	0.088282	0.278953	0.796173	AT4G00820.1 | Symbols: iqd17 | IQ-domain 17 | chr4:349300-351307 FORWARD LENGTH=534
Eucgr.B02771.1	11.1523	16.9602	20.7318	0.596898	1.36366	1.47009	1.48791	4.74782	AT1G58170.1 | Symbols: | Disease resistance-responsive (dirigent-like protein) family protein | chr1:21536188-21536745 FORWARD LENGTH=185
Eucgr.H02676.1	31.2789	31.2241	25.2841	0.999564	4.9466	0.520768	3.80527	14.9782	AT4G13950.1 | Symbols: RALFL31 | ralf-like 31 | chr4:8058268-8058609 REVERSE LENGTH=113
Eucgr.A01177.1	1.89961	0.89393	0.927833	0.0398473	0.0200276	0.118074	0.0532986	0.279576	AT3G09660.1 | Symbols: MCM8 | minichromosome maintenance 8 | chr3:2961314-2966166 REVERSE LENGTH=777
Eucgr.J01089.1	29.2365	30.1006	26.1374	0.441716	4.11202	0.422743	6.80734	14.2196	AT2G39220.1 | Symbols: PLP6, PLA IIB | PATATIN-like protein 6 | chr2:16375055-16376663 REVERSE LENGTH=499
Eucgr.D00605.1	8.87955	8.4542	11.9946	0.447882	0.868279	0.419812	0.984192	3.0764	AT1G28340.1 | Symbols: AtRLP4, RLP4 | receptor like protein 4 | chr1:9940175-9943252 FORWARD LENGTH=626
Eucgr.L03349.1	0.578544	0.674866	0.973169	0	0	0	0.045654	0.169042	AT3G63470.1 | Symbols: scpl40 | serine carboxypeptidase-like 40 | chr3:23438561-23440862 FORWARD LENGTH=502
Eucgr.G02689.1	8.84375	11.8114	4.55156	50.0001	38.9766	44.1723	43.9883	26.3841	AT2G25100.1 | Symbols: | Polynucleotidyl transferase, ribonuclease H-like superfamily protein | chr2:10679767-10681654 REVERSE LENGTH=296
Eucgr.B01816.1	5.16732	3.35685	3.48203	0.816622	0.621208	0.485825	0.472341	1.58497	AT1G09450.1 | Symbols: | Protein kinase superfamily protein | chr1:3049066-3052858 FORWARD LENGTH=599
Eucgr.D01080.1	5.10738	6.89841	6.84276	0.253741	0.892727	0.402791	0.890915	2.35627	AT5G17670.1 | Symbols: | alpha/beta-Hydrolases superfamily protein | chr5:5821082-5822600 FORWARD LENGTH=309
Eucgr.B00137.1	14.03	12.2321	10.6611	1.8284	3.07979	1.92449	4.21372	6.24083	AT5G63380.1 | Symbols: | AMP-dependent synthetase and ligase family protein | chr5:25387581-25390026 REVERSE LENGTH=562
Eucgr.I01296.1	20.7565	25.131	15.2715	69.4282	52.1523	72.5114	62.6535	43.6694	AT4G39100.1 | Symbols: SHL1 | PHD finger family protein / bromo-adjacent homology (BAH) domain-containing protein | chr4:18218298-18220134 REVERSE LENGTH=228
Eucgr.F01163.1	31.3104	49.009	31.1073	112.505	83.3396	89.5844	97.3579	83.4281	AT5G53940.1 | Symbols: | Yippee family putative zinc-binding protein | chr5:21897164-21898589 REVERSE LENGTH=129
Eucgr.B02161.1	0	0	0	3.54973	1.14184	5.16906	1.32944	0.46881	AT5G18450.1 | Symbols: | Integrase-type DNA-binding superfamily protein | chr5:6116097-6117020 REVERSE LENGTH=307
Eucgr.F01560.1	42.8508	41.4552	28.851	2.91814	5.58155	3.60289	6.96616	19.0022	AT3G46940.1 | Symbols: DUT1 | DUTP-PYROPHOSPHATASE-LIKE 1 | chr3:17288367-17288867 REVERSE LENGTH=166
Eucgr.D01696.1	13.1478	12.0606	12.1795	4.81103	4.42955	4.57774	3.75855	7.25706	AT2G27230.2 | Symbols: LHW | transcription factor-related | chr2:11650895-11653840 FORWARD LENGTH=650
Eucgr.J02879.1	0.172238	0.370919	0.618074	0	0	0	0.0543666	0	AT2G26040.1 | Symbols: PYL2, RCAR14 | PYR1-like 2 | chr2:11094832-11095404 REVERSE LENGTH=190
Eucgr.F04267.1	0.809442	0.842524	0.762475	0.0382034	0.192014	0.0646873	0.102199	0.283809	AT4G25980.1 | Symbols: | Peroxidase superfamily protein | chr4:13189393-13191507 FORWARD LENGTH=371
Eucgr.F02669.1	51.8474	39.7035	44.3469	4.39425	8.39264	4.53406	6.83273	21.0148	AT1G14290.1 | Symbols: SBH2 | sphingoid base hydroxylase 2 | chr1:4880307-4881784 REVERSE LENGTH=259
Eucgr.J00814.1	1.15783	0.706467	0.727099	39.5639	36.859	41.8463	42.7595	0.631495	AT3G20810.1 | Symbols: JMJD5 | 2-oxoglutarate (2OG) and Fe(II)-dependent oxygenase superfamily protein | chr3:7275814-7278144 FORWARD LENGTH=418
Eucgr.I01505.1	0.410987	0.118009	1.10612	0	0	0	0	0	No hits found
Eucgr.I00926.2	31.8884	34.0258	23.0389	86.3786	75.8565	86.6074	65.7824	70.0715	AT4G36980.2 | Symbols: | FUNCTIONS IN: molecular_function unknown; INVOLVED IN: biological_process unknown; EXPRESSED IN: 23 plant structures; EXPRESSED DURING: 13 growth stages; CONTAINS InterPro DOMAIN/s: Splicing factor, suppressor of white apricot (InterPro:IPR019147); Has 5391 Blast hits to 4388 proteins in 280 species: Archae - 1; Bacteria - 114; Metazoa - 3014; Fungi - 666; Plants - 308; V…
Eucgr.F01854.1	1.77611	5.33597	5.3703	598.032	222.022	369.832	191.609	25.0123	AT3G51030.1 | Symbols: ATTRX1, ATTRX H1, TRX1 | thioredoxin H-type 1 | chr3:18951123-18951955 REVERSE LENGTH=114
Eucgr.B03554.1	2.71846	2.41976	5.4141	0.615857	0.361124	0.477946	0.583491	1.05906	AT1G17100.1 | Symbols: | SOUL heme-binding family protein | chr1:5844766-5845539 FORWARD LENGTH=232
Eucgr.I00911.1	2.491	4.91268	11.597	0.0990047	0.273683	0.104774	0.662129	0.572051	AT4G36950.1 | Symbols: MAPKKK21 | mitogen-activated protein kinase kinase kinase 21 | chr4:17422834-17423844 REVERSE LENGTH=336
Eucgr.H00956.1	24.6442	25.4303	21.2268	45.35	46.6438	56.2816	53.3143	40.8804	No hits found
Eucgr.C00440.1	9.31217	5.45239	8.07989	0.310763	0.98178	0.225512	0.623502	1.99714	No hits found
Eucgr.I00980.1	4.64459	12.427	15.2939	1.54444	2.05331	1.30755	1.66597	3.16652	AT5G66900.1 | Symbols: | Disease resistance protein (CC-NBS-LRR class) family | chr5:26714931-26717757 REVERSE LENGTH=809
Eucgr.H03442.1	7.9904	9.07121	4.92627	14.2211	13.5271	14.6559	14.6885	15.0846	AT4G14815.1 | Symbols: | Bifunctional inhibitor/lipid-transfer protein/seed storage 2S albumin superfamily protein | chr4:8505122-8505760 FORWARD LENGTH=156
Eucgr.C03478.1	0.898932	1.29058	0.376344	2.48906	2.67263	2.92145	3.63195	3.03512	AT5G24670.1 | Symbols: | Cytidine/deoxycytidylate deaminase family protein | chr5:8448880-8451046 FORWARD LENGTH=400
Eucgr.C00450.1	3.83427	3.21113	2.9547	0.696026	0.97952	0.196423	1.05511	0.574522	AT2G12646.1 | Symbols: | PLATZ transcription factor family protein | chr2:5167179-5169022 REVERSE LENGTH=256
Eucgr.K03587.1	20.8012	17.9922	21.1951	3.77503	4.87177	3.38587	4.68274	10.397	AT4G28760.2 | Symbols: | Protein of unknown function (DUF3741) | chr4:14208640-14211811 FORWARD LENGTH=924
Eucgr.I01531.1	18.8928	20.2068	21.4246	8.45132	8.29742	8.18585	7.9393	12.5775	AT5G44370.1 | Symbols: PHT4;6 | phosphate transporter 4;6 | chr5:17875147-17876445 REVERSE LENGTH=432
Eucgr.G02369.1	3.51712	7.61698	12.5676	121.563	88.9565	133.073	74.2622	62.2706	AT3G25620.2 | Symbols: | ABC-2 type transporter family protein | chr3:9316677-9319505 REVERSE LENGTH=672
Eucgr.A00888.2	13.9465	16.6474	15.1328	6.05447	7.0607	6.73107	8.48734	9.67498	AT1G30540.1 | Symbols: | Actin-like ATPase superfamily protein | chr1:10816951-10819172 REVERSE LENGTH=351
Eucgr.F04426.3	22.3842	18.4598	18.5993	8.31664	9.30053	7.01901	8.22139	11.7775	AT1G16520.1 | Symbols: | unknown protein; FUNCTIONS IN: molecular_function unknown; INVOLVED IN: biological_process unknown; LOCATED IN: plasma membrane; EXPRESSED IN: 22 plant structures; EXPRESSED DURING: 13 growth stages; BEST Arabidopsis thaliana protein match is: unknown protein (TAIR:AT1G56080.1); Has 243 Blast hits to 234 proteins in 69 species: Archae - 2; Bacteria - 2; Metazoa - 61; Fung…
Eucgr.B02893.1	13.892	15.1723	9.36735	24.6236	25.5577	30.9092	26.9371	25.0826	AT2G01320.2 | Symbols: | ABC-2 type transporter family protein | chr2:154487-158063 REVERSE LENGTH=727
Eucgr.L00246.1	22.7911	5.45346	43.21	1.86451	2.30675	0.607125	0.863275	2.72288	No hits found
Eucgr.C02303.1	0	0	0	0.292761	0.147144	0.185893	0.195794	0.0604136	AT5G57480.1 | Symbols: | P-loop containing nucleoside triphosphate hydrolases superfamily protein | chr5:23279406-23280968 REVERSE LENGTH=520
Eucgr.H04532.1	38.352	58.5516	121.746	16.3477	15.9146	15.4993	17.3481	28.0094	AT4G15800.1 | Symbols: RALFL33 | ralf-like 33 | chr4:8984915-8985265 FORWARD LENGTH=116
Eucgr.E00360.1	2.98423	11.6953	2.06218	623.573	223.355	609.271	243.002	88.3889	AT4G17030.1 | Symbols: ATEXLB1, EXPR, AT-EXPR, ATEXPR1, ATHEXP BETA 3.1, EXLB1 | expansin-like B1 | chr4:9581817-9583181 REVERSE LENGTH=250
Eucgr.J03042.1	1.51884	1.98674	0.72671	4.65156	4.80393	6.66239	6.54139	4.4707	AT4G31410.2 | Symbols: | Protein of unknown function (DUF1644) | chr4:15244259-15245474 FORWARD LENGTH=308
Eucgr.I02738.1	181.92	148.171	142.731	5.61282	9.02737	5.85642	9.61777	60.3042	AT2G46890.1 | Symbols: | Protein of unknown function (DUF1295) | chr2:19266879-19268134 REVERSE LENGTH=322
Eucgr.G02177.1	2.8087	6.04859	3.58363	0.3535	0.473793	0.0498799	0.433429	1.02127	AT2G01520.1 | Symbols: MLP328 | MLP-like protein 328 | chr2:235992-236881 FORWARD LENGTH=151
Eucgr.H04434.1	7.58151	4.98363	3.19161	11.3135	14.781	15.2644	18.327	15.1919	AT5G18860.1 | Symbols: | inosine-uridine preferring nucleoside hydrolase family protein | chr5:6291023-6295581 FORWARD LENGTH=890
Eucgr.H03961.1	4.2113	3.41268	3.34147	1.43108	1.22543	1.22654	1.00435	1.83752	AT3G16730.1 | Symbols: | CONTAINS InterPro DOMAIN/s: Non-SMC condensin II complex, subunit H2-like (InterPro:IPR009378); Has 249 Blast hits to 211 proteins in 82 species: Archae - 0; Bacteria - 0; Metazoa - 145; Fungi - 8; Plants - 30; Viruses - 0; Other Eukaryotes - 66 (source: NCBI BLink). | chr3:5695633-5698863 REVERSE LENGTH=683
Eucgr.B00466.1	19.084	20.4994	15.7918	7.12114	9.02141	6.71711	8.87262	11.8097	No hits found
Eucgr.G02614.1	16.7683	20.4009	13.7711	56.0974	43.9304	46.6555	57.3264	33.7197	AT5G63670.1 | Symbols: SPT42 | SPT4 homolog 2 | chr5:25488012-25489247 FORWARD LENGTH=116
Eucgr.G03023.3	42.2174	51.4549	60.4915	5.70304	11.1825	6.46753	11.6542	20.3119	AT3G55770.5 | Symbols: | GATA type zinc finger transcription factor family protein | chr3:20703799-20705115 FORWARD LENGTH=199
Eucgr.B03132.1	5.28788	5.8913	3.60619	9.44086	9.28578	10.8228	10.3318	10.0486	AT3G14690.1 | Symbols: CYP72A15 | cytochrome P450, family 72, subfamily A, polypeptide 15 | chr3:4937410-4939310 FORWARD LENGTH=512
Eucgr.K00328.1	15.2066	13.433	5.73824	21.6227	24.9959	24.4036	24.4835	24.6715	AT5G53220.3 | Symbols: | unknown protein; FUNCTIONS IN: molecular_function unknown; INVOLVED IN: biological_process unknown; LOCATED IN: cellular_component unknown; EXPRESSED IN: 23 plant structures; EXPRESSED DURING: 13 growth stages; Has 30201 Blast hits to 17322 proteins in 780 species: Archae - 12; Bacteria - 1396; Metazoa - 17338; Fungi - 3422; Plants - 5037; Viruses - 0; Other Eukaryotes - …
Eucgr.H03412.1	2.67699	2.52061	0.873303	25.3677	18.7045	28.0893	17.9971	8.93917	AT3G22830.1 | Symbols: AT-HSFA6B, HSFA6B | heat shock transcription factor A6B | chr3:8078981-8080895 FORWARD LENGTH=406
Eucgr.C02590.1	181.965	195.18	80.4971	893.736	769.249	1238.27	1082.01	818.024	AT4G30960.1 | Symbols: CIPK6, SIP3, SNRK3.14, ATCIPK6 | SOS3-interacting protein 3 | chr4:15067400-15068725 FORWARD LENGTH=441
Eucgr.E00650.1	3.24518	4.48324	3.90007	19.131	14.2924	11.7438	10.1274	18.7492	No hits found
Eucgr.E02410.1	0	0	0	32.7668	9.14936	39.8647	6.33069	0.100173	AT1G07900.1 | Symbols: LBD1 | LOB domain-containing protein 1 | chr1:2442624-2443631 FORWARD LENGTH=190
Eucgr.B02529.2	51.2208	53.2812	46.8835	4.33948	12.3176	4.96889	14.3108	25.2246	AT5G60720.1 | Symbols: | Protein of unknown function, DUF547 | chr5:24418436-24422177 REVERSE LENGTH=691
Eucgr.G02825.1	74.215	66.0737	50.8865	20.3875	24.0112	21.6673	26.1576	36.4139	AT2G39220.1 | Symbols: PLP6, PLA IIB | PATATIN-like protein 6 | chr2:16375055-16376663 REVERSE LENGTH=499
Eucgr.I02466.1	34.0179	39.9837	44.8314	19.3082	15.3778	17.4783	18.0385	22.2881	AT4G36750.1 | Symbols: | Quinone reductase family protein | chr4:17324642-17326215 FORWARD LENGTH=273
Eucgr.F01527.1	0.560576	1.51816	0.251452	23.9562	22.7756	29.1601	17.4853	5.5193	AT1G47530.1 | Symbols: | MATE efflux family protein | chr1:17451724-17454110 FORWARD LENGTH=484
Eucgr.C00957.1	0	0.0526725	0.0329137	1.14284	0.278498	0.732992	0.416899	0.400203	AT5G47240.1 | Symbols: atnudt8, NUDT8 | nudix hydrolase homolog 8 | chr5:19183806-19185467 FORWARD LENGTH=369
Eucgr.J02109.1	0.36211	1.31761	4.66001	0.388958	0.367291	0.429086	0.49661	0.311329	AT3G45780.2 | Symbols: PHOT1, NPH1, JK224, RPT1 | phototropin 1 | chr3:16818557-16823960 FORWARD LENGTH=996
Eucgr.C00671.1	11.3142	12.4704	9.38101	30.9491	23.3816	31.5199	24.8168	21.1749	AT4G33060.1 | Symbols: | Cyclophilin-like peptidyl-prolyl cis-trans isomerase family protein | chr4:15948535-15951954 FORWARD LENGTH=504
Eucgr.A01014.3	18.7766	21.825	19.5394	0.974038	1.80088	0.75101	2.21018	11.7011	AT1G75250.1 | Symbols: ATRL6, RSM3, RL6 | RAD-like 6 | chr1:28245073-28245453 REVERSE LENGTH=126
Eucgr.J00413.1	68.9484	66.458	76.0883	16.2765	19.2686	15.4313	17.7976	37.3259	AT1G08200.1 | Symbols: AXS2 | UDP-D-apiose/UDP-D-xylose synthase 2 | chr1:2574259-2576609 REVERSE LENGTH=389
Eucgr.D02467.1	21.0983	19.5043	67.8108	8.37412	8.24697	7.44286	8.59706	13.3527	AT2G45290.1 | Symbols: | Transketolase | chr2:18672737-18675589 FORWARD LENGTH=741
Eucgr.K03578.1	21.0608	16.911	19.0378	2.49605	4.95479	3.2872	4.5274	9.44834	AT2G20300.1 | Symbols: ALE2 | Protein kinase superfamily protein | chr2:8756475-8759845 REVERSE LENGTH=744
Eucgr.B00367.1	7.47595	9.98565	10.985	1.45462	1.9562	1.04845	2.11656	3.89413	AT1G70370.2 | Symbols: PG2 | polygalacturonase 2 | chr1:26513003-26514998 REVERSE LENGTH=626
Eucgr.C02885.1	18.8666	13.8625	11.7791	1.34653	2.34326	1.05419	2.19809	5.99955	AT5G25590.1 | Symbols: | Protein of unknown function (DUF630 and DUF632) | chr5:8906684-8909847 REVERSE LENGTH=775
Eucgr.G02242.1	0.0247404	0.106558	0.155366	0	0	0	0	0	AT1G25390.1 | Symbols: | Protein kinase superfamily protein | chr1:8906640-8908800 REVERSE LENGTH=629
Eucgr.H03953.1	7.81893	9.19422	6.54689	15.511	16.1337	16.4248	18.3966	13.9637	AT3G06850.2 | Symbols: BCE2, LTA1, DIN3 | 2-oxoacid dehydrogenases acyltransferase family protein | chr3:2158212-2160465 REVERSE LENGTH=483
Eucgr.L02664.5	3.72603	2.73414	1.91277	7.93316	7.36566	6.40204	6.87373	7.0644	No hits found
Eucgr.B00050.1	36.7887	56.3626	55.0892	3.54352	6.03666	4.80001	8.20716	18.4425	AT4G40080.1 | Symbols: | ENTH/ANTH/VHS superfamily protein | chr4:18579371-18580542 FORWARD LENGTH=365
Eucgr.F02814.1	9.04657	9.75373	7.89307	21.2984	19.7264	17.9749	18.6785	16.4194	AT5G38050.1 | Symbols: | RNA polymerase II transcription elongation factor | chr5:15187592-15188639 FORWARD LENGTH=281
Eucgr.F02482.2	151.388	171.223	164.15	59.9024	62.0796	55.4067	55.9928	91.3283	AT3G02520.1 | Symbols: GRF7, GF14 NU | general regulatory factor 7 | chr3:526800-527915 REVERSE LENGTH=265
Eucgr.H01659.1	0	0.0433649	0	6.55774	1.54768	5.69673	1.25851	0.0941385	AT4G34410.1 | Symbols: RRTF1 | redox responsive transcription factor 1 | chr4:16451992-16452798 FORWARD LENGTH=268
Eucgr.H02592.1	8.53616	19.0243	5.54833	184.838	96.2368	184.131	145.142	70.5597	AT1G60420.1 | Symbols: | DC1 domain-containing protein | chr1:22261978-22264243 FORWARD LENGTH=578
Eucgr.B03525.1	13.8418	15.1062	16.986	5.07231	3.81741	5.62082	4.52897	7.80375	AT5G13100.1 | Symbols: | unknown protein; Has 1807 Blast hits to 1807 proteins in 277 species: Archae - 0; Bacteria - 0; Metazoa - 736; Fungi - 347; Plants - 385; Viruses - 0; Other Eukaryotes - 339 (source: NCBI BLink). | chr5:4156789-4158235 FORWARD LENGTH=354
Eucgr.G02688.1	0.159176	0.0571315	0.0714	1.80304	0.453111	1.7809	1.00487	1.36426	AT3G62020.1 | Symbols: GLP10 | germin-like protein 10 | chr3:22971443-22972192 REVERSE LENGTH=220
Eucgr.H01321.1	2.00562	2.87943	1.12455	0	0.237883	0.300527	0.0791336	0.390675	AT5G26620.1 | Symbols: | unknown protein; BEST Arabidopsis thaliana protein match is: unknown protein (TAIR:AT3G05858.1); Has 48 Blast hits to 48 proteins in 8 species: Archae - 0; Bacteria - 0; Metazoa - 0; Fungi - 0; Plants - 48; Viruses - 0; Other Eukaryotes - 0 (source: NCBI BLink). | chr5:9366697-9366963 REVERSE LENGTH=74
Eucgr.D01034.1	11.7146	18.111	13.8217	0.537838	1.90307	0.564626	1.91359	5.32738	AT3G54950.1 | Symbols: PLP7, PLA IIIA | patatin-like protein 6 | chr3:20359076-20360774 REVERSE LENGTH=488
Eucgr.F01381.1	4.78242	2.81683	6.21559	0.173628	0.930848	0.195996	0.735426	0.477727	AT1G78520.1 | Symbols: | Carbohydrate-binding X8 domain superfamily protein | chr1:29537976-29538656 REVERSE LENGTH=115
Eucgr.C00351.1	29.405	25.4557	29.4139	1.61625	4.28324	2.21649	4.68995	11.7533	AT2G24230.1 | Symbols: | Leucine-rich repeat protein kinase family protein | chr2:10301979-10304540 REVERSE LENGTH=853
Eucgr.J01835.1	23.3246	19.5544	18.4714	2.30293	4.23177	3.25364	3.92398	11.4539	AT1G60630.1 | Symbols: | Leucine-rich repeat protein kinase family protein | chr1:22334754-22336785 REVERSE LENGTH=652
Eucgr.H01876.1	69.3242	97.1406	56.0005	295.171	245.619	260.593	268.811	172.255	AT5G16990.1 | Symbols: | Zinc-binding dehydrogenase family protein | chr5:5581831-5583849 REVERSE LENGTH=343
Eucgr.J00605.1	144.264	58.3574	135.8	6.13367	16.93	6.16833	12.4536	16.1678	AT5G20950.2 | Symbols: | Glycosyl hydrolase family protein | chr5:7107609-7110775 REVERSE LENGTH=624
Eucgr.G00633.1	15.3127	14.4094	10.6671	6.02609	5.891	6.78486	7.52019	8.5637	AT3G54630.1 | Symbols: | CONTAINS InterPro DOMAIN/s: Kinetochore protein Ndc80 (InterPro:IPR005550); Has 24780 Blast hits to 15608 proteins in 1321 species: Archae - 545; Bacteria - 2969; Metazoa - 12597; Fungi - 2181; Plants - 1581; Viruses - 39; Other Eukaryotes - 4868 (source: NCBI BLink). | chr3:20221195-20222901 REVERSE LENGTH=568
Eucgr.K00770.2	5.85226	6.79379	4.14272	33.2747	23.3401	23.3114	23.2638	13.7508	AT2G32650.2 | Symbols: | RmlC-like cupins superfamily protein | chr2:13851547-13851966 FORWARD LENGTH=139
Eucgr.E02918.1	0.256036	0.367587	0.459391	4.22947	2.30798	7.57071	4.12168	1.64582	AT1G16770.1 | Symbols: | unknown protein; Has 109 Blast hits to 109 proteins in 52 species: Archae - 0; Bacteria - 4; Metazoa - 0; Fungi - 71; Plants - 32; Viruses - 0; Other Eukaryotes - 2 (source: NCBI BLink). | chr1:5737900-5739110 FORWARD LENGTH=324
Eucgr.B03313.1	19.2823	18.3247	11.7992	32.3551	30.9673	35.3042	35.6828	31.5505	AT4G32180.1 | Symbols: ATPANK2, PANK2 | pantothenate kinase 2 | chr4:15537724-15543715 REVERSE LENGTH=901
Eucgr.B00131.1	98.702	116.939	106.665	33.4128	38.7497	32.3801	45.8032	64.1122	AT5G63400.1 | Symbols: ADK1 | adenylate kinase 1 | chr5:25393274-25394817 REVERSE LENGTH=246
Eucgr.B02603.1	0.101018	0.662996	0.841525	0.0408668	0.0547733	0.069197	0.0911036	0.0787097	AT5G60900.1 | Symbols: RLK1 | receptor-like protein kinase 1 | chr5:24498467-24501494 REVERSE LENGTH=748
Eucgr.H01344.1	34.1456	34.3912	52.8651	12.921	15.1294	13.8843	13.6505	21.0378	AT3G62020.1 | Symbols: GLP10 | germin-like protein 10 | chr3:22971443-22972192 REVERSE LENGTH=220
Eucgr.B01758.3	69.2052	56.8416	53.5303	171.914	171.793	181.391	125.294	171.956	AT3G05030.1 | Symbols: NHX2, ATNHX2 | sodium hydrogen exchanger 2 | chr3:1393456-1396784 REVERSE LENGTH=546
Eucgr.G01150.1	3.47126	3.5716	1.03805	14.1989	16.3591	20.8057	15.3397	39.7587	AT3G47580.1 | Symbols: | Leucine-rich repeat protein kinase family protein | chr3:17532687-17535810 FORWARD LENGTH=1011
Eucgr.C01067.1	13.0699	16.014	15.4669	0.503562	0.966361	0.503838	0.719473	6.91501	AT3G24460.1 | Symbols: | Serinc-domain containing serine and sphingolipid biosynthesis protein | chr3:8886160-8889717 REVERSE LENGTH=409
Eucgr.H04906.1	8.79202	7.53489	11.6703	0.254056	0.170255	0	0.339818	2.37667	No hits found
Eucgr.B03896.1	9.6987	19.5728	14.6438	58.5231	49.1394	53.9047	50.4837	38.5542	AT2G27830.1 | Symbols: | unknown protein; BEST Arabidopsis thaliana protein match is: unknown protein (TAIR:AT4G22758.1); Has 131 Blast hits to 131 proteins in 17 species: Archae - 0; Bacteria - 0; Metazoa - 0; Fungi - 0; Plants - 131; Viruses - 0; Other Eukaryotes - 0 (source: NCBI BLink). | chr2:11860734-11861306 FORWARD LENGTH=190
Eucgr.H03968.1	5.67816	7.75873	16.131	2.67993	2.03225	2.54751	2.45262	3.57041	AT3G16800.3 | Symbols: | Protein phosphatase 2C family protein | chr3:5721294-5722719 FORWARD LENGTH=315
Eucgr.I01534.1	58.4145	46.7399	20.2181	346.795	297.161	292.329	241.427	181.85	AT4G35300.5 | Symbols: TMT2 | tonoplast monosaccharide transporter2 | chr4:16796432-16798332 REVERSE LENGTH=542
Eucgr.D00366.1	1.49987	0.733381	1.44306	0.328299	0.165006	0.138972	0.109781	0.237115	AT5G45470.1 | Symbols: | Protein of unknown function (DUF594) | chr5:18422164-18424764 REVERSE LENGTH=866
Eucgr.C03731.1	0	0.0524168	0.0655078	1.44746	0.415719	0.700256	0.460972	0.512049	AT3G16360.2 | Symbols: AHP4 | HPT phosphotransmitter 4 | chr3:5554351-5555518 FORWARD LENGTH=145
Eucgr.J00390.1	19.2932	21.1262	29.1601	0.679079	0.372339	0.574921	1.32119	6.52257	AT5G22880.1 | Symbols: H2B, HTB2 | histone B2 | chr5:7652130-7652567 REVERSE LENGTH=145
Eucgr.K00778.1	2.47537	3.3	2.04446	0.0556336	0.447391	0.0628005	0.706931	0.596982	AT2G32540.1 | Symbols: ATCSLB04, CSLB04, ATCSLB4 | cellulose synthase-like B4 | chr2:13814686-13818289 FORWARD LENGTH=755
Eucgr.F01547.1	38.216	33.8418	46.4336	14.2281	17.9329	15.4742	18.6505	22.6214	AT1G19360.1 | Symbols: | Nucleotide-diphospho-sugar transferase family protein | chr1:6690672-6692211 REVERSE LENGTH=428
Eucgr.B02195.1	27.3794	34.7881	22.0072	0.619139	3.04072	0.688915	3.3244	12.6596	AT5G26670.1 | Symbols: | Pectinacetylesterase family protein | chr5:9318456-9320816 FORWARD LENGTH=416
Eucgr.J02473.1	10.4668	9.33565	7.1409	0.976176	1.24889	0.851492	1.187	4.88343	AT4G35930.1 | Symbols: | F-box family protein | chr4:17019482-17020744 FORWARD LENGTH=321
Eucgr.L01800.1	0	0	0	0.293366	0.294897	0.149021	0.117719	0.339015	AT4G27290.1 | Symbols: | S-locus lectin protein kinase family protein | chr4:13666281-13669202 FORWARD LENGTH=783
Eucgr.H05058.1	0.943708	0.554263	0.0769654	4.37305	5.53554	3.70231	4.60359	2.47328	No hits found
Eucgr.J01625.1	125.027	138.292	63.6429	372.221	456.652	347.93	429.604	324.901	AT5G16550.1 | Symbols: | unknown protein; Has 30201 Blast hits to 17322 proteins in 780 species: Archae - 12; Bacteria - 1396; Metazoa - 17338; Fungi - 3422; Plants - 5037; Viruses - 0; Other Eukaryotes - 2996 (source: NCBI BLink). | chr5:5405526-5406641 FORWARD LENGTH=249
Eucgr.E01333.1	0.232439	0.71509	0.685157	0.0626884	0	0.0796097	0.0419251	0.0258725	AT2G36430.1 | Symbols: | Plant protein of unknown function (DUF247) | chr2:15290211-15291557 FORWARD LENGTH=448
Eucgr.G02869.1	33.0273	35.4843	30.6073	63.6379	54.0926	67.2047	63.2724	59.4505	AT2G39170.1 | Symbols: | unknown protein; CONTAINS InterPro DOMAIN/s: Protein of unknown function NEP (InterPro:IPR019320); Has 57 Blast hits to 57 proteins in 26 species: Archae - 0; Bacteria - 0; Metazoa - 19; Fungi - 0; Plants - 34; Viruses - 0; Other Eukaryotes - 4 (source: NCBI BLink). | chr2:16334726-16335421 REVERSE LENGTH=231
Eucgr.B01442.1	18.7559	22.7997	15.7986	47.8763	37.5546	46.4747	42.8668	36.1233	AT5G16260.1 | Symbols: ELF9 | RNA binding (RRM/RBD/RNP motifs) family protein | chr5:5311363-5315496 FORWARD LENGTH=519
Eucgr.D01549.1	0.221208	0.0882178	0.1323	0.742428	0.676335	1.0214	0.884434	1.85762	AT3G47570.1 | Symbols: | Leucine-rich repeat protein kinase family protein | chr3:17527611-17530748 FORWARD LENGTH=1010
Eucgr.F03077.1	0.101865	0.182808	0	0.625009	0.966569	0.732661	1.8006	1.58739	AT3G16360.2 | Symbols: AHP4 | HPT phosphotransmitter 4 | chr3:5554351-5555518 FORWARD LENGTH=145
Eucgr.K02621.2	55.4625	46.3961	53.684	15.1363	21.2866	14.0568	21.7177	26.6834	AT5G06370.1 | Symbols: | NC domain-containing protein-related | chr5:1947299-1948432 REVERSE LENGTH=259
Eucgr.A02638.1	0.164495	2.95203	2.75467	0.0517579	0	0.131458	0.0692298	0.0854453	AT5G22380.1 | Symbols: anac090, NAC090 | NAC domain containing protein 90 | chr5:7408924-7410038 REVERSE LENGTH=235
Eucgr.E00217.1	4.88538	5.66303	4.18798	11.2043	11.0567	12.0596	13.3188	9.38935	AT3G61080.1 | Symbols: | Protein kinase superfamily protein | chr3:22607152-22608883 FORWARD LENGTH=326
Eucgr.L02395.1	0.161022	0.78022	0.036114	2.35593	1.3369	2.54147	2.1347	2.00739	AT5G47760.1 | Symbols: PGLP2, ATPGLP2, ATPK5 | 2-phosphoglycolate phosphatase 2 | chr5:19343121-19344979 REVERSE LENGTH=301
Eucgr.L02804.1	1.00281	3.04555	3.11414	0.473298	0.475767	0.554818	0.584371	0.811401	AT2G22570.1 | Symbols: ATNIC1, NIC1 | nicotinamidase 1 | chr2:9589604-9590846 REVERSE LENGTH=244
Eucgr.I00062.1	0.0604102	0.0433649	0	0.513214	0.401249	0.868993	0.34323	0.282416	AT3G22780.1 | Symbols: TSO1, ATTSO1 | Tesmin/TSO1-like CXC domain-containing protein | chr3:8048927-8052058 FORWARD LENGTH=695
Eucgr.H00128.1	9.4227	9.36377	13.9451	3.35813	2.55454	3.17602	3.64194	4.91951	AT1G60000.1 | Symbols: | RNA-binding (RRM/RBD/RNP motifs) family protein | chr1:22093678-22094540 REVERSE LENGTH=258
Eucgr.A00610.1	0.303881	0.872554	1.4994	0	0.144172	0	0	0	No hits found
Eucgr.I01044.2	4.95522	3.25304	5.01536	0.0199891	0.0602802	0.0169231	0.0668421	1.17147	AT1G33540.1 | Symbols: scpl18 | serine carboxypeptidase-like 18 | chr1:12162349-12164700 REVERSE LENGTH=446
Eucgr.C03848.1	1.76306	1.37936	2.48803	12.8277	10.8081	17.1767	10.8175	7.33158	AT1G11330.1 | Symbols: | S-locus lectin protein kinase family protein | chr1:3810372-3813416 FORWARD LENGTH=840
Eucgr.K02082.1	159.674	168.98	155.961	0.888481	5.15648	0.752204	5.95324	52.8449	AT2G36570.1 | Symbols: | Leucine-rich repeat protein kinase family protein | chr2:15335583-15337725 FORWARD LENGTH=672
Eucgr.C03055.1	27.7424	35.1092	34.8274	5.10141	8.80311	6.5504	7.5627	16.4926	AT4G33040.1 | Symbols: | Thioredoxin superfamily protein | chr4:15940779-15941213 REVERSE LENGTH=144
Eucgr.K01509.1	0	0.0402905	0	0.741735	0.479317	0.807385	0.620076	0.0874645	AT5G13530.2 | Symbols: KEG | protein kinases;ubiquitin-protein ligases | chr5:4345618-4354369 FORWARD LENGTH=1624
Eucgr.G02657.1	14.9535	14.8677	11.8892	3.76297	5.34607	4.72914	5.26811	9.263	AT5G04885.1 | Symbols: | Glycosyl hydrolase family protein | chr5:1423369-1426628 FORWARD LENGTH=665
Eucgr.F03564.1	0.494297	0.647037	1.77378	0.192125	0.165537	0.116183	0.110134	0.135931	AT1G76360.1 | Symbols: | Protein kinase superfamily protein | chr1:28643242-28646483 REVERSE LENGTH=484
Eucgr.K02279.1	9.06649	7.27746	9.72351	2.10066	1.72058	2.37128	1.87319	4.078	AT3G17860.2 | Symbols: JAZ3, JAI3, TIFY6B | jasmonate-zim-domain protein 3 | chr3:6121083-6122691 FORWARD LENGTH=339
Eucgr.B00055.1	1.91391	0.901611	1.93163	0.0846855	0.0567515	0.0716962	0.0377576	0.372811	AT5G65380.1 | Symbols: | MATE efflux family protein | chr5:26123241-26126352 REVERSE LENGTH=486
Eucgr.L02974.1	5.39053	8.25502	5.61891	0.242303	0.29228	0.123083	0.550964	2.80006	AT3G07880.1 | Symbols: SCN1 | Immunoglobulin E-set superfamily protein | chr3:2514175-2515544 FORWARD LENGTH=240
Eucgr.D01730.1	16.0029	11.4379	9.14351	0.108832	1.33468	0.313273	1.16456	3.10823	AT4G23820.1 | Symbols: | Pectin lyase-like superfamily protein | chr4:12397217-12400050 REVERSE LENGTH=444
Eucgr.F00104.1	10.083	12.8646	6.58801	43.8179	32.7461	40.1074	33.7005	24.1915	AT4G07990.1 | Symbols: | Chaperone DnaJ-domain superfamily protein | chr4:4825650-4828937 REVERSE LENGTH=230
Eucgr.G00499.1	0.246016	0.100915	0.0945884	0	0	0	0	0.0273837	AT5G42650.1 | Symbols: AOS, CYP74A, DDE2 | allene oxide synthase | chr5:17097803-17099359 REVERSE LENGTH=518
Eucgr.B01253.1	2.45708	2.28003	0.107527	5.99636	7.39239	5.02873	6.39374	6.25702	AT4G39230.1 | Symbols: | NmrA-like negative transcriptional regulator family protein | chr4:18266024-18267604 REVERSE LENGTH=308
Eucgr.I00988.1	229.167	299.606	332.78	3.86871	6.9959	3.82987	6.76267	52.682	AT5G66920.1 | Symbols: sks17 | SKU5 similar 17 | chr5:26722963-26725370 FORWARD LENGTH=546
Eucgr.H00092.1	137.278	153.832	170.481	30.9588	38.4713	26.6439	40.8767	68.1606	AT1G04690.1 | Symbols: KAB1, KV-BETA1 | potassium channel beta subunit 1 | chr1:1313662-1315420 FORWARD LENGTH=328
Eucgr.H01101.1	5.12424	8.72135	7.26633	1.48231	1.80373	1.51915	2.76533	2.57588	AT1G02816.1 | Symbols: | Protein of unknown function, DUF538 | chr1:621637-622137 FORWARD LENGTH=166
Eucgr.D02141.1	53.4356	51.6806	43.1075	4.95371	11.4893	6.00689	12.1993	28.7292	AT2G35190.1 | Symbols: NPSN11, ATNPSN11, NSPN11 | novel plant snare 11 | chr2:14831087-14832979 FORWARD LENGTH=265
Eucgr.B01491.1	6.42616	4.89209	5.34276	0.11591	0.563153	0.147197	0.581389	2.21648	AT3G54650.1 | Symbols: FBL17 | RNI-like superfamily protein | chr3:20226004-20228882 REVERSE LENGTH=593
Eucgr.F02302.1	24.313	20.9897	34.308	0.78239	1.81325	0.662385	1.68603	6.63749	AT4G34160.1 | Symbols: CYCD3;1, CYCD3 | CYCLIN D3;1 | chr4:16357903-16359304 FORWARD LENGTH=376
Eucgr.I02331.1	29.3431	37.4516	38.0677	8.42476	12.0642	9.00954	13.5027	18.4466	AT2G17800.2 | Symbols: ARAC1, ATGP2, ATRAC1, ROP3, ATROP3 | Arabidopsis RAC-like 1 | chr2:7740313-7741942 FORWARD LENGTH=197
Eucgr.D01657.1	20.0884	23.2423	24.13	2.41587	3.87181	2.85573	5.01476	11.0242	AT1G32930.1 | Symbols: | Galactosyltransferase family protein | chr1:11931980-11934399 REVERSE LENGTH=399
Eucgr.H00245.2	193.141	190.398	186.988	85.845	86.3181	73.3568	100.613	105.151	AT2G44060.2 | Symbols: | Late embryogenesis abundant protein, group 2 | chr2:18226922-18227988 FORWARD LENGTH=325
Eucgr.J01911.1	18.8853	22.1699	7.20752	101.543	107.914	88.5112	106.904	55.81	AT2G40080.1 | Symbols: ELF4 | Protein of unknown function (DUF1313) | chr2:16734545-16734880 REVERSE LENGTH=111
Eucgr.I01318.1	6.42316	5.63674	23.4178	0.341146	0.935253	0.551385	1.0578	1.68956	AT4G10550.3 | Symbols: | Subtilase family protein | chr4:6516613-6520272 REVERSE LENGTH=794
Eucgr.G01043.1	2.00485	1.25306	4.29491	0.212087	0.459185	0.317677	0.152751	0.471323	AT5G64410.1 | Symbols: ATOPT4, OPT4 | oligopeptide transporter 4 | chr5:25750921-25754974 REVERSE LENGTH=729
Eucgr.L00780.1	0.281923	0.283326	0.26978	0.0177413	0.0713353	0.0300401	0.0711905	0.073221	AT4G10770.1 | Symbols: ATOPT7, OPT7 | oligopeptide transporter 7 | chr4:6628646-6632517 REVERSE LENGTH=766
Eucgr.G00586.1	0.377627	0.587331	0.225851	2.55462	1.73187	3.8729	2.02635	1.96155	AT3G14690.1 | Symbols: CYP72A15 | cytochrome P450, family 72, subfamily A, polypeptide 15 | chr3:4937410-4939310 FORWARD LENGTH=512
Eucgr.B03032.1	0.0454445	0.0978658	9.49922	0	0	0.0363174	0	0	AT1G68620.1 | Symbols: | alpha/beta-Hydrolases superfamily protein | chr1:25766018-25767028 FORWARD LENGTH=336
Eucgr.L01544.1	11.7469	6.35168	10.1552	0.374414	1.62127	0.438903	1.94543	1.40263	AT3G05330.1 | Symbols: ATN, ATTAN | cyclin family | chr3:1519162-1521159 REVERSE LENGTH=444
Eucgr.C03822.1	61.9774	59.5737	84.811	17.5818	21.1385	20.3304	21.5464	34.5726	AT3G24550.1 | Symbols: ATPERK1, PERK1 | proline extensin-like receptor kinase 1 | chr3:8960411-8963303 FORWARD LENGTH=652
Eucgr.J02063.1	69.8272	67.856	77.8629	5.50876	6.88968	5.31458	9.9387	33.7332	No hits found
Eucgr.D00484.1	86.6846	101.621	99.5556	33.6822	40.1555	40.0174	46.2387	55.8272	AT1G09850.1 | Symbols: XBCP3 | xylem bark cysteine peptidase 3 | chr1:3201848-3203875 FORWARD LENGTH=437
Eucgr.C00437.1	0.20989	0.979341	0.0941484	1.68406	2.68864	2.18057	2.18629	2.20777	No hits found
Eucgr.B00048.1	6.22321	7.46105	7.86292	0	0.587409	0.0260384	0.390811	2.43713	AT1G72210.1 | Symbols: | basic helix-loop-helix (bHLH) DNA-binding superfamily protein | chr1:27180066-27182268 FORWARD LENGTH=320
Eucgr.H00690.1	11.3252	13.6435	10.4342	17.6937	17.4133	18.5896	19.8232	21.95	AT5G48370.2 | Symbols: | Thioesterase/thiol ester dehydrase-isomerase superfamily protein | chr5:19598666-19600512 REVERSE LENGTH=437
Eucgr.K01057.1	2.34885	2.04376	3.76742	0.470311	0.337689	0.170646	0.314537	0.77642	No hits found
Eucgr.B00246.1	23.1392	25.167	18.512	63.4933	54.795	49.752	51.9489	41.4436	AT1G17100.1 | Symbols: | SOUL heme-binding family protein | chr1:5844766-5845539 FORWARD LENGTH=232
Eucgr.K00277.1	4.22395	3.92649	5.17975	0.97528	0.980368	0.922829	0.537149	1.82315	AT5G23910.1 | Symbols: | ATP binding microtubule motor family protein | chr5:8068452-8072723 FORWARD LENGTH=701
Eucgr.E03932.1	0.0930441	0.21707	0.354755	0	0	0	0	0.0362482	AT5G09360.1 | Symbols: LAC14 | laccase 14 | chr5:2906426-2908658 REVERSE LENGTH=569
Eucgr.C02888.1	7.29449	3.21318	5.32447	1.15803	1.91915	1.48386	1.33963	1.29172	AT5G25620.1 | Symbols: YUC6 | Flavin-binding monooxygenase family protein | chr5:8935520-8938224 REVERSE LENGTH=417
Eucgr.D00618.1	39.731	35.2717	37.1977	12.2573	14.5287	16.5614	16.697	23.4233	AT1G28240.1 | Symbols: | Protein of unknown function (DUF616) | chr1:9868521-9871798 REVERSE LENGTH=581
Eucgr.H03355.1	5.15964	3.61562	4.92271	0.231924	0.621692	0.163626	0.517025	1.62722	AT5G41050.1 | Symbols: | Pollen Ole e 1 allergen and extensin family protein | chr5:16433478-16434076 REVERSE LENGTH=172
Eucgr.K03295.1	0.297047	0.817392	2.08748	0	0	0	0	0.0578619	AT5G63450.1 | Symbols: CYP94B1 | cytochrome P450, family 94, subfamily B, polypeptide 1 | chr5:25408987-25410519 REVERSE LENGTH=510
Eucgr.I00395.3	87.7679	87.4038	91.8404	25.1598	34.7446	32.1478	37.4711	50.3575	AT2G22250.1 | Symbols: ATAAT, AAT, MEE17 | aspartate aminotransferase | chr2:9458011-9460028 REVERSE LENGTH=428
Eucgr.A02962.2	12.9036	17.5107	13.9498	34.6249	26.5168	35.6287	29.5635	35.2455	AT5G17070.1 | Symbols: | CONTAINS InterPro DOMAIN/s: Protein phosphatase 4 core regulatory subunit R2 (InterPro:IPR015267); Has 30201 Blast hits to 17322 proteins in 780 species: Archae - 12; Bacteria - 1396; Metazoa - 17338; Fungi - 3422; Plants - 5037; Viruses - 0; Other Eukaryotes - 2996 (source: NCBI BLink). | chr5:5613514-5616088 REVERSE LENGTH=277
Eucgr.D01660.1	0.112816	0.647872	2.53024	0	0	0	0	0	No hits found
Eucgr.C00213.3	0.207002	0.52008	0.123804	9.02088	3.66646	7.99566	5.09649	1.586	No hits found
Eucgr.C00635.1	3.72768	4.14247	3.60142	0.609009	0.680207	0.601531	1.08612	2.15042	AT5G26010.1 | Symbols: | Protein phosphatase 2C family protein | chr5:9085512-9087372 REVERSE LENGTH=331
Eucgr.I00326.1	8.4803	16.9097	5.02621	51.5152	37.7445	48.1521	57.362	34.9623	AT2G21970.1 | Symbols: SEP2 | stress enhanced protein 2 | chr2:9357188-9357874 REVERSE LENGTH=202
Eucgr.I01414.1	137.187	163.209	118.771	25.9365	38.7161	27.2359	41.7643	80.5205	AT1G75840.1 | Symbols: ARAC5, ATGP3, ROP4, ATROP4 | RAC-like GTP binding protein 5 | chr1:28475964-28477377 FORWARD LENGTH=196
Eucgr.L00590.1	0.0367778	0.211205	1.1548	0	0	0	0	0	AT1G03220.1 | Symbols: | Eukaryotic aspartyl protease family protein | chr1:787143-788444 FORWARD LENGTH=433
Eucgr.E01268.1	16.8261	23.5213	9.53373	43.0693	38.9463	36.1863	44.3364	38.0708	AT5G42190.1 | Symbols: ASK2, SKP1B | E3 ubiquitin ligase SCF complex subunit SKP1/ASK1 family protein | chr5:16854495-16855516 REVERSE LENGTH=171
Eucgr.D01324.4	25.7979	20.0857	6.76511	150.325	158.321	176.605	111.409	86.5876	AT1G11720.2 | Symbols: SS3 | starch synthase 3 | chr1:3951597-3956840 FORWARD LENGTH=1094
Eucgr.K02727.1	26.3419	30.4896	15.1244	53.6404	52.3344	53.485	61.7701	48.806	AT5G50410.1 | Symbols: | unknown protein; Has 1807 Blast hits to 1807 proteins in 277 species: Archae - 0; Bacteria - 0; Metazoa - 736; Fungi - 347; Plants - 385; Viruses - 0; Other Eukaryotes - 339 (source: NCBI BLink). | chr5:20528446-20529816 REVERSE LENGTH=259
Eucgr.A00597.4	0.0246189	0.106035	0.220861	0	0	0	0	0	AT1G28960.2 | Symbols: ATNUDT15, ATNUDX15, NUDX15 | nudix hydrolase homolog 15 | chr1:10110020-10111607 REVERSE LENGTH=285
Eucgr.A02237.1	1.05693	6.69643	19.2937	0.260265	0.218019	0.25707	0.551195	1.07416	No hits found
Eucgr.G02200.1	22.3794	19.7435	18.3118	8.81735	10.1559	10.0742	8.95457	13.4275	AT1G71070.1 | Symbols: | Core-2/I-branching beta-1,6-N-acetylglucosaminyltransferase family protein | chr1:26807440-26809152 REVERSE LENGTH=395
Eucgr.F03342.1	16.3489	14.7578	15.1065	2.69121	3.74085	3.84484	4.30274	9.00712	AT5G54400.1 | Symbols: | S-adenosyl-L-methionine-dependent methyltransferases superfamily protein | chr5:22090680-22091998 FORWARD LENGTH=292
Eucgr.F02576.1	0.809039	1.35511	2.33871	15.2737	12.8798	13.7931	11.8038	6.16363	No hits found
Eucgr.J01702.1	61.2289	69.4954	68.8119	163.825	149.922	139.356	153.201	135.655	AT5G11680.1 | Symbols: | FUNCTIONS IN: molecular_function unknown; INVOLVED IN: biological_process unknown; LOCATED IN: cytosol, plasma membrane; EXPRESSED IN: 26 plant structures; EXPRESSED DURING: 15 growth stages; CONTAINS InterPro DOMAIN/s: WW-domain-binding protein (InterPro:IPR018826); Has 1807 Blast hits to 1807 proteins in 277 species: Archae - 0; Bacteria - 0; Metazoa - 736; Fungi - 347;…
Eucgr.C04179.1	21.6638	5.10887	2.31537	1.03354	1.26157	1.12502	2.1724	1.40155	AT5G25940.1 | Symbols: | early nodulin-related | chr5:9054252-9055151 REVERSE LENGTH=115
Eucgr.C02915.1	0.589888	0.820426	0.429975	0	0.0349829	0	0	0.172357	AT4G28890.1 | Symbols: | RING/U-box superfamily protein | chr4:14256437-14257735 REVERSE LENGTH=432
Eucgr.F00558.1	3.91561	4.95366	4.45183	0.695308	1.25073	1.27027	2.08032	1.48013	No hits found
Eucgr.K01849.1	15.5711	11.3904	13.9425	3.2896	5.1501	3.59091	5.31753	6.56303	AT5G06680.1 | Symbols: SPC98, ATGCP3, ATSPC98, GCP3 | spindle pole body component 98 | chr5:2056741-2059369 FORWARD LENGTH=838
Eucgr.C02238.1	39.7956	42.0268	36.3252	17.1744	19.0893	15.8182	18.2605	27.7927	AT1G35620.1 | Symbols: ATPDIL5-2, ATPDI8, PDI8, PDIL5-2 | PDI-like 5-2 | chr1:13156504-13158280 FORWARD LENGTH=440
Eucgr.I01488.1	0.238134	0.128207	0.42727	0	0	0	0.0375832	0	AT1G29500.1 | Symbols: | SAUR-like auxin-responsive protein family | chr1:10321290-10321697 FORWARD LENGTH=135
Eucgr.C01625.1	1.72758	1.78503	0.9393	3.26147	3.22881	3.40969	3.43708	3.5487	AT4G32050.1 | Symbols: | neurochondrin family protein | chr4:15496620-15500717 FORWARD LENGTH=618
Eucgr.K01802.1	7.31413	7.71353	5.75158	2.45054	2.87031	2.7963	3.22076	4.45006	AT2G41740.1 | Symbols: VLN2, ATVLN2 | villin 2 | chr2:17410962-17416878 REVERSE LENGTH=976
Eucgr.J00329.1	13.1961	12.1357	9.98426	6.47831	6.7384	6.98817	7.32694	7.70109	AT5G08415.1 | Symbols: | Radical SAM superfamily protein | chr5:2710983-2713101 REVERSE LENGTH=394
Eucgr.I00561.1	0.248728	0.357095	0.669417	0.0670815	0	0.0283962	0	0.0276856	AT2G22570.1 | Symbols: ATNIC1, NIC1 | nicotinamidase 1 | chr2:9589604-9590846 REVERSE LENGTH=244
Eucgr.I00910.1	4.57104	3.74384	5.52791	0.171071	0.191071	0.144832	0.317805	1.58466	AT5G67090.1 | Symbols: | Subtilisin-like serine endopeptidase family protein | chr5:26774111-26776321 REVERSE LENGTH=736
Eucgr.F01953.2	16.4459	16.4189	12.3188	0.433315	1.93168	0.350902	1.83957	8.49083	AT1G21060.1 | Symbols: | Protein of unknown function, DUF547 | chr1:7371799-7374085 FORWARD LENGTH=505
Eucgr.B02760.1	4.08552	2.77278	9.14634	1.10436	0.687219	1.17242	0.586175	0.911575	AT2G37980.1 | Symbols: | O-fucosyltransferase family protein | chr2:15894162-15897452 REVERSE LENGTH=638
Eucgr.I02055.1	3.83176	3.70273	3.2789	0.19476	0.531392	0.070666	0.167468	1.99803	AT3G02230.1 | Symbols: RGP1, ATRGP1 | reversibly glycosylated polypeptide 1 | chr3:415463-417304 FORWARD LENGTH=357
Eucgr.A01877.1	0	0	0	0.307836	1.39249	0.195464	1.74995	0.222335	AT4G35160.1 | Symbols: | O-methyltransferase family protein | chr4:16730989-16732808 REVERSE LENGTH=382
Eucgr.L03504.1	0.893592	1.37913	0.561162	3.28965	2.96765	6.21287	3.86423	5.39595	AT4G13550.1 | Symbols: | triglyceride lipases;triglyceride lipases | chr4:7871251-7876160 REVERSE LENGTH=715
Eucgr.L01545.1	6.85699	4.58965	7.56474	0	0.527544	0.44431	0.818959	1.37177	AT5G27550.1 | Symbols: | P-loop containing nucleoside triphosphate hydrolases superfamily protein | chr5:9727634-9731323 REVERSE LENGTH=765
Eucgr.B00886.1	2.93776	4.02202	2.01061	6.94699	7.35682	10.0929	8.96705	7.74008	AT3G17910.1 | Symbols: SURF1 | Surfeit locus 1 cytochrome c oxidase biogenesis protein | chr3:6133581-6136053 FORWARD LENGTH=354
Eucgr.B02509.2	10.3151	13.6198	9.79306	4.29341	5.90341	5.20567	6.1837	6.88533	AT2G28320.1 | Symbols: | Pleckstrin homology (PH) and lipid-binding START domains-containing protein | chr2:12095161-12099424 FORWARD LENGTH=737
Eucgr.J01029.1	28.8372	23.6	31.0386	11.2977	9.99006	11.3243	10.6491	16.3163	AT3G10540.1 | Symbols: | 3-phosphoinositide-dependent protein kinase | chr3:3289916-3292429 FORWARD LENGTH=486
Eucgr.I01337.1	20.0562	23.7623	21.9669	1.56234	3.97242	1.43942	5.83898	10.3548	AT4G34750.2 | Symbols: | SAUR-like auxin-responsive protein family | chr4:16577566-16578018 FORWARD LENGTH=150
Eucgr.I00520.1	59.5581	60.1332	46.0701	139.304	111.149	107.107	120.196	104.94	AT5G10350.1 | Symbols: | RNA-binding (RRM/RBD/RNP motifs) family protein | chr5:3255674-3257746 REVERSE LENGTH=217
Eucgr.J02320.4	16.9611	38.1199	24.3876	8.38289	5.70757	7.57162	5.16632	9.25282	AT5G14180.1 | Symbols: MPL1 | Myzus persicae-induced lipase 1 | chr5:4571442-4574413 REVERSE LENGTH=418
Eucgr.C00810.1	0.421414	0.75627	0.724613	0.0662985	0.199933	0.0561295	0.110849	0.0820873	AT3G45310.1 | Symbols: | Cysteine proteinases superfamily protein | chr3:16628704-16630473 REVERSE LENGTH=358
Eucgr.E01077.1	1.57157	1.6922	0.402824	6.25177	9.2668	3.85751	9.3543	8.48406	AT5G20885.1 | Symbols: | RING/U-box superfamily protein | chr5:7084133-7084663 REVERSE LENGTH=176
Eucgr.E00357.1	45.6905	116.906	32.4955	1543.03	903.749	1879.99	879.926	476.365	AT4G17030.1 | Symbols: ATEXLB1, EXPR, AT-EXPR, ATEXPR1, ATHEXP BETA 3.1, EXLB1 | expansin-like B1 | chr4:9581817-9583181 REVERSE LENGTH=250
Eucgr.J02835.1	15.7896	12.7093	9.47137	42.1999	45.4786	63.7266	43.4104	30.2106	AT1G67120.1 | Symbols: | ATPases;nucleotide binding;ATP binding;nucleoside-triphosphatases;transcription factor binding | chr1:25069727-25095526 REVERSE LENGTH=5393
Eucgr.E00487.1	39.6321	43.0424	48.206	16.0257	20.6623	18.3097	23.9906	24.9436	AT1G12420.1 | Symbols: ACR8 | ACT domain repeat 8 | chr1:4226673-4228917 REVERSE LENGTH=441
Eucgr.H04905.1	1.77261	2.80371	7.89731	0.368681	0.57016	0.384162	0.720737	1.0066	AT1G05310.1 | Symbols: | Pectin lyase-like superfamily protein | chr1:1550615-1552434 REVERSE LENGTH=393
Eucgr.H02270.1	82.8381	28.2695	49.2502	1.715	3.77404	1.29498	2.63492	9.75624	No hits found
Eucgr.H04120.1	22.4054	19.1417	19.1499	5.95759	7.7425	6.629	6.17574	12.4345	AT3G17430.1 | Symbols: | Nucleotide-sugar transporter family protein | chr3:5966597-5968962 FORWARD LENGTH=375
Eucgr.K00561.1	2.70565	2.63588	0.996925	12.7243	18.4754	8.14704	14.1525	9.44898	AT2G46990.1 | Symbols: IAA20 | indole-3-acetic acid inducible 20 | chr2:19307861-19308869 FORWARD LENGTH=175
Eucgr.G01533.1	1.16524	0.722392	3.32614	0	0.100514	0.0423277	0.0668734	0.206342	AT1G49470.1 | Symbols: | Family of unknown function (DUF716) | chr1:18310554-18311462 FORWARD LENGTH=302
Eucgr.L00202.1	0.35255	0.442881	0.07907	2.32951	1.92351	1.47915	1.2241	2.0602	No hits found
Eucgr.G02470.1	48.0235	56.2484	47.119	5.37286	11.4809	5.69276	14.8035	31.8943	No hits found
Eucgr.C03593.1	0.274882	0.230208	0.0411003	5.75165	2.60826	3.22189	2.40052	1.03519	AT5G20610.1 | Symbols: | unknown protein; BEST Arabidopsis thaliana protein match is: unknown protein (TAIR:AT5G26160.1); Has 918 Blast hits to 759 proteins in 180 species: Archae - 6; Bacteria - 105; Metazoa - 264; Fungi - 89; Plants - 167; Viruses - 5; Other Eukaryotes - 282 (source: NCBI BLink). | chr5:6969184-6972794 FORWARD LENGTH=1164
Eucgr.E03762.2	0.255062	0.450693	0.0880083	9.63058	6.64626	13.9862	6.7876	1.51344	AT4G05200.1 | Symbols: CRK25 | cysteine-rich RLK (RECEPTOR-like protein kinase) 25 | chr4:2679793-2682309 REVERSE LENGTH=675
Eucgr.F01637.1	48.2251	46.1024	34.9858	5.04835	7.18732	5.83321	7.10029	25.9503	AT1G19920.1 | Symbols: APS2, ASA1 | Pseudouridine synthase/archaeosine transglycosylase-like family protein | chr1:6914835-6916657 REVERSE LENGTH=476
Eucgr.H01007.1	9.4416	9.04565	8.77038	2.80704	4.19725	2.97061	4.83406	3.47553	AT2G34830.1 | Symbols: WRKY35, MEE24, AtWRKY35 | WRKY DNA-binding protein 35 | chr2:14693839-14696378 REVERSE LENGTH=427
Eucgr.F02740.1	12.5419	6.65777	17.0508	0.514013	1.05006	0.463249	1.05347	2.60044	AT5G42240.1 | Symbols: scpl42 | serine carboxypeptidase-like 42 | chr5:16888717-16890931 FORWARD LENGTH=473
Eucgr.F00429.1	1.15459	1.13417	0.806841	0.252391	0.449755	0.417645	0.337591	0.388255	AT4G24480.1 | Symbols: | Protein kinase superfamily protein | chr4:12650410-12654755 FORWARD LENGTH=956
Eucgr.J00903.1	15.7763	13.9544	11.9758	0.466698	1.64196	0.341235	1.29104	7.35434	AT5G04250.2 | Symbols: | Cysteine proteinases superfamily protein | chr5:1176397-1178492 FORWARD LENGTH=345
Eucgr.A02772.1	2.29068	1.30451	1.00011	4.78583	7.69438	6.78549	5.94827	4.75949	AT2G34930.1 | Symbols: | disease resistance family protein / LRR family protein | chr2:14737169-14739886 REVERSE LENGTH=905
Eucgr.H01204.1	12.0282	11.1353	5.90389	25.1091	20.9635	21.5672	23.5131	21.8031	AT2G47890.1 | Symbols: | B-box type zinc finger protein with CCT domain | chr2:19608245-19609476 FORWARD LENGTH=332
Eucgr.F01476.1	36.9053	38.8465	73.3577	13.3452	13.1977	12.7743	15.3016	22.2222	AT1G56190.1 | Symbols: | Phosphoglycerate kinase family protein | chr1:21028403-21030454 FORWARD LENGTH=478
Eucgr.C04266.1	18.4074	20.8654	38.9953	1317.97	687.466	1326.88	544.495	193.244	AT5G20250.4 | Symbols: DIN10 | Raffinose synthase family protein | chr5:6833730-6836635 FORWARD LENGTH=844
Eucgr.B02747.1	58.2874	54.3766	61.3275	5.08588	11.5989	5.66732	13.8206	24.5743	AT3G54030.1 | Symbols: | Protein kinase protein with tetratricopeptide repeat domain | chr3:20011162-20013490 FORWARD LENGTH=490
Eucgr.H04597.1	1.10967	0.619549	0.221223	3.84069	3.39276	2.26627	2.87994	3.5545	AT5G43280.2 | Symbols: ATDCI1, DCI1 | delta(3,5),delta(2,4)-dienoyl-CoA isomerase 1 | chr5:17367947-17368750 FORWARD LENGTH=220
Eucgr.B03553.1	12.6625	17.3446	11.07	42.1394	28.8729	48.5575	41.58	31.5364	AT2G33550.1 | Symbols: | Homeodomain-like superfamily protein | chr2:14210180-14211487 REVERSE LENGTH=314
Eucgr.C03459.1	0.0708421	0	0.0847385	0.312064	0.291286	0.301942	0.313056	0.275987	AT5G36930.2 | Symbols: | Disease resistance protein (TIR-NBS-LRR class) family | chr5:14567771-14571916 REVERSE LENGTH=1191
Eucgr.F01452.1	0.200562	1.72766	1.07957	11.7378	11.2281	10.4183	7.09037	5.15691	AT3G12960.1 | Symbols: | unknown protein; Has 44 Blast hits to 44 proteins in 14 species: Archae - 0; Bacteria - 0; Metazoa - 0; Fungi - 0; Plants - 44; Viruses - 0; Other Eukaryotes - 0 (source: NCBI BLink). | chr3:4136546-4136806 FORWARD LENGTH=86
Eucgr.B02200.1	3.26386	3.92186	0.954807	0.0669761	0.134651	0	0.223963	0.386989	AT1G48330.1 | Symbols: | unknown protein; BEST Arabidopsis thaliana protein match is: unknown protein (TAIR:AT3G17580.1); Has 40 Blast hits to 40 proteins in 11 species: Archae - 0; Bacteria - 0; Metazoa - 0; Fungi - 0; Plants - 40; Viruses - 0; Other Eukaryotes - 0 (source: NCBI BLink). | chr1:17863897-17864124 FORWARD LENGTH=75
Eucgr.I01793.1	4.16929	6.14226	2.95806	10.7521	10.5755	11.2371	10.8723	9.51208	AT3G27930.1 | Symbols: | unknown protein; FUNCTIONS IN: molecular_function unknown; INVOLVED IN: N-terminal protein myristoylation; LOCATED IN: cellular_component unknown; EXPRESSED IN: 23 plant structures; EXPRESSED DURING: 14 growth stages; Has 35 Blast hits to 35 proteins in 12 species: Archae - 0; Bacteria - 0; Metazoa - 0; Fungi - 0; Plants - 35; Viruses - 0; Other Eukaryotes - 0 (source: NC…
Eucgr.K00764.1	0.933271	1.18225	0.738756	7.77314	4.7403	4.29951	3.84693	3.037	AT2G22475.1 | Symbols: GEM | GRAM domain family protein | chr2:9541523-9544778 FORWARD LENGTH=299
Eucgr.G02040.2	5.7909	6.10334	5.47313	1.33458	2.0215	1.06797	1.79732	3.4708	AT2G02070.1 | Symbols: AtIDD5, IDD5 | indeterminate(ID)-domain 5 | chr2:505523-509154 FORWARD LENGTH=602
Eucgr.C04235.1	20.8305	30.2377	18.3766	103.802	64.3564	104.836	86.8255	60.0012	AT4G02530.1 | Symbols: | chloroplast thylakoid lumen protein | chr4:1112335-1114005 REVERSE LENGTH=216
Eucgr.G02406.2	8.0531	10.4941	14.6445	5.05066	4.49187	5.21815	4.75183	5.21475	AT1G68910.1 | Symbols: WIT2 | WPP domain-interacting protein 2 | chr1:25908234-25910485 REVERSE LENGTH=627
Eucgr.E02426.1	1.81269	1.61625	1.57485	11.4192	6.71706	12.5497	7.39606	3.99925	AT1G30220.1 | Symbols: ATINT2, INT2 | inositol transporter 2 | chr1:10632957-10635439 REVERSE LENGTH=580
Eucgr.I02704.1	0.162618	0.408568	1.60476	0	0	0	0	0.0633527	AT1G25270.1 | Symbols: | nodulin MtN21 /EamA-like transporter family protein | chr1:8857726-8859909 FORWARD LENGTH=355
Eucgr.H00187.1	0.283992	0.407723	0.356686	0	0.0269471	0	0.0358566	0.110638	AT4G23990.1 | Symbols: ATCSLG3, CSLG3 | cellulose synthase like G3 | chr4:12456491-12460498 FORWARD LENGTH=751
Eucgr.A00783.1	4.7163	6.42486	4.42341	12.091	11.5438	14.7337	13.0599	11.066	AT3G08710.2 | Symbols: ATH9, TRX H9, TH9 | thioredoxin H-type 9 | chr3:2645590-2646304 FORWARD LENGTH=140
Eucgr.J02825.1	4.90439	6.26834	1.15361	25.9702	19.1253	28.7502	23.1076	16.7765	AT1G72660.3 | Symbols: | P-loop containing nucleoside triphosphate hydrolases superfamily protein | chr1:27354161-27356543 FORWARD LENGTH=399
Eucgr.H01238.1	2.01582	1.74791	0.626684	8.25183	11.0788	9.72957	11.7052	5.19402	AT4G36790.1 | Symbols: | Major facilitator superfamily protein | chr4:17336360-17338304 FORWARD LENGTH=489
Eucgr.A02931.1	12.9407	18.6869	19.1053	88.8667	72.5004	99.9211	78.3994	45.1496	AT5G61670.2 | Symbols: | Encodes a close homolog of the Cauliflower OR (Orange) protein. The function of OR is to induce the differentiation of proplastids or other noncolored plastids into chromoplasts for carotenoid accumulation. Both proteins contain a Cysteine-rich zinc finger domain that is highly specific to DnaJ-like molecular chaperons. | chr5:24783629-24785201 FORWARD LENGTH=307
Eucgr.B03400.1	17.6434	15.2361	17.2149	0.747312	1.89591	0.843584	1.78497	7.96037	AT1G69910.1 | Symbols: | Protein kinase superfamily protein | chr1:26330166-26332076 FORWARD LENGTH=636
Eucgr.F03575.1	73.9207	50.6491	64.3939	0.761045	2.09833	0.846813	2.23949	19.1867	AT5G24318.1 | Symbols: | O-Glycosyl hydrolases family 17 protein | chr5:8282285-8283956 REVERSE LENGTH=458
Eucgr.A01598.1	5.02664	1.27512	3.3567	0.178378	0.39448	0.33224	0.73964	0.353374	AT2G36690.1 | Symbols: | 2-oxoglutarate (2OG) and Fe(II)-dependent oxygenase superfamily protein | chr2:15379930-15381987 FORWARD LENGTH=366
Eucgr.C01240.1	101.115	86.2175	19.7842	9.25882	11.5246	9.02238	11.5947	20.4655	AT2G23910.1 | Symbols: | NAD(P)-binding Rossmann-fold superfamily protein | chr2:10177902-10179789 FORWARD LENGTH=304
Eucgr.D00356.1	3.89919	2.84726	3.00048	0.253836	0.51032	0.456666	0.477454	1.53214	AT1G29630.2 | Symbols: | 5'-3' exonuclease family protein | chr1:10349587-10353538 FORWARD LENGTH=735
Eucgr.H03555.1	14.273	17.6757	15.5252	0.808997	2.43965	1.34348	2.6428	8.83513	AT1G47480.1 | Symbols: | alpha/beta-Hydrolases superfamily protein | chr1:17417623-17419296 FORWARD LENGTH=314
Eucgr.H03324.1	0.0946046	0.101867	0.169743	0	0	0	0	0	AT3G11480.1 | Symbols: BSMT1, ATBSMT1 | S-adenosyl-L-methionine-dependent methyltransferases superfamily protein | chr3:3614544-3617137 FORWARD LENGTH=379
Eucgr.I01341.1	0.465221	0.222636	0.695598	0	0	0	0	0	AT5G18080.1 | Symbols: | SAUR-like auxin-responsive protein family | chr5:5983840-5984112 FORWARD LENGTH=90
Eucgr.H00370.1	82.5657	100.778	189.353	5.84604	6.64433	5.6955	6.60138	26.2614	AT2G43290.1 | Symbols: MSS3 | Calcium-binding EF-hand family protein | chr2:17991308-17991955 REVERSE LENGTH=215
Eucgr.C02661.1	20.8496	20.2869	14.4791	34.7085	40.4642	39.2877	39.1565	32.8062	AT5G25150.1 | Symbols: TAF5 | TBP-associated factor 5 | chr5:8677117-8682058 FORWARD LENGTH=669
Eucgr.D00242.1	6.32613	4.38088	4.58475	0.163924	0.447257	0.317213	0.485503	2.12627	AT4G21070.1 | Symbols: ATBRCA1, BRCA1 | breast cancer susceptibility1 | chr4:11248174-11252633 FORWARD LENGTH=941
Eucgr.B03682.1	1.63522	2.75953	0.591944	5.11811	6.9142	7.97838	9.05533	6.25874	AT4G36250.1 | Symbols: ALDH3F1 | aldehyde dehydrogenase 3F1 | chr4:17151029-17153381 FORWARD LENGTH=484
Eucgr.J00336.1	15.7644	17.1495	11.2752	0.869322	1.90192	0.649397	1.60737	8.14648	AT5G23420.1 | Symbols: HMGB6 | high-mobility group box 6 | chr5:7888712-7890111 REVERSE LENGTH=241
Eucgr.F00143.1	7.30325	5.72084	5.97717	0.483779	1.2887	0.491492	1.31035	2.85519	AT5G43080.1 | Symbols: CYCA3;1 | Cyclin A3;1 | chr5:17293227-17294789 FORWARD LENGTH=355
Eucgr.B02335.1	0.274575	0.551883	2.94361	0.31102	0.299616	0.219429	0.329342	0.267423	AT1G07530.1 | Symbols: SCL14, ATGRAS2, GRAS2 | SCARECROW-like 14 | chr1:2313828-2316137 REVERSE LENGTH=769
Eucgr.J02110.2	4.15274	6.02825	6.12639	122.97	46.9345	111.557	49.7522	19.2941	AT1G07870.2 | Symbols: | Protein kinase superfamily protein | chr1:2428942-2431843 REVERSE LENGTH=538
Eucgr.J03121.1	9.98523	12.3668	13.9944	130.824	91.0057	114.971	110.435	30.6529	AT1G80920.1 | Symbols: J8 | Chaperone DnaJ-domain superfamily protein | chr1:30403863-30404549 REVERSE LENGTH=163
Eucgr.B00254.1	1.30304	1.67383	3.1378	0.215789	0.325372	0.365382	0.288633	0.659041	AT5G40380.1 | Symbols: CRK42 | cysteine-rich RLK (RECEPTOR-like protein kinase) 42 | chr5:16152121-16155038 FORWARD LENGTH=651
Eucgr.K02890.1	42.3578	44.4052	64.0525	13.6203	16.7978	13.6307	15.3221	24.9416	AT3G48080.1 | Symbols: | alpha/beta-Hydrolases superfamily protein | chr3:17753104-17755145 REVERSE LENGTH=629
Eucgr.F03815.1	15.8293	8.52222	14.9452	1.446	1.95825	1.7513	2.04158	4.80746	AT1G44110.1 | Symbols: CYCA1;1 | Cyclin A1;1 | chr1:16775035-16777182 REVERSE LENGTH=460
Eucgr.F03201.1	1.51431	1.66678	1.81136	0.19059	0.095792	0.322713	0.0637317	0.550615	AT5G60440.1 | Symbols: AGL62 | AGAMOUS-like 62 | chr5:24306329-24307520 FORWARD LENGTH=299
Eucgr.B00177.1	24.8873	29.752	28.4371	15.8748	13.9667	14.0074	14.0199	17.178	AT4G24770.1 | Symbols: RBP31, ATRBP31, CP31, ATRBP33 | 31-kDa RNA binding protein | chr4:12766223-12767952 REVERSE LENGTH=329
Eucgr.J02038.1	27.0694	29.4592	33.9868	89.7206	73.3909	73.3354	64.7586	74.0582	AT3G55530.1 | Symbols: SDIR1 | RING/U-box superfamily protein | chr3:20595300-20597188 REVERSE LENGTH=273
Eucgr.I02232.1	41.3792	52.2533	55.1705	16.3313	17.7026	18.2227	20.9886	29.5077	AT4G35260.1 | Symbols: IDH1, IDH-I | isocitrate dehydrogenase 1 | chr4:16774494-16776233 REVERSE LENGTH=367
Eucgr.I02220.2	30.2459	29.6875	22.9415	84.3196	71.7904	80.4243	78.9233	49.8812	AT4G35510.1 | Symbols: | unknown protein; BEST Arabidopsis thaliana protein match is: unknown protein (TAIR:AT2G17540.3); Has 182 Blast hits to 179 proteins in 73 species: Archae - 0; Bacteria - 87; Metazoa - 17; Fungi - 9; Plants - 50; Viruses - 0; Other Eukaryotes - 19 (source: NCBI BLink). | chr4:16860712-16861713 REVERSE LENGTH=333
Eucgr.A02869.1	22.381	22.798	19.9924	5.23182	8.13434	3.63237	8.02703	13.6578	AT5G51710.2 | Symbols: KEA5, ATKEA5 | K+ efflux antiporter 5 | chr5:21004566-21008580 REVERSE LENGTH=565
Eucgr.I01172.2	11.5097	12.4436	9.28672	34.8459	29.4672	24.0047	24.7443	22.7205	AT4G33940.1 | Symbols: | RING/U-box superfamily protein | chr4:16266085-16267612 FORWARD LENGTH=262
Eucgr.F02338.1	0.127236	0.700237	0.418536	11.0896	4.2658	9.42253	6.31879	2.77585	No hits found
Eucgr.B02803.1	34.0633	34.629	22.1289	73.7966	72.3672	64.8133	71.4271	58.7005	AT3G55960.1 | Symbols: | Haloacid dehalogenase-like hydrolase (HAD) superfamily protein | chr3:20760797-20762892 REVERSE LENGTH=305
Eucgr.J00806.1	28.8772	43.5914	45.7317	2.71708	3.70041	4.00702	4.80663	15.4823	AT4G40030.2 | Symbols: | Histone superfamily protein | chr4:18555840-18556827 REVERSE LENGTH=164
Eucgr.H02306.1	14.0548	21.7027	15.8426	28.3275	29.7745	30.4137	34.3621	31.5031	AT2G14750.1 | Symbols: APK, AKN1, ATAKN1, APK1 | APS kinase | chr2:6314128-6315501 FORWARD LENGTH=276
Eucgr.E00425.1	1.48378	1.78292	6.30841	0.030448	0.0918206	0.0257778	0.0203632	0.351859	AT5G47500.1 | Symbols: | Pectin lyase-like superfamily protein | chr5:19271262-19272845 REVERSE LENGTH=362
Eucgr.D01825.1	1.83939	0.44013	9.46089	0.115752	0.232712	0.0979978	0.0774133	0	No hits found
Eucgr.B03139.1	40.6534	40.1359	27.9924	0.408602	3.45701	0.518895	4.46336	15.627	AT1G69160.1 | Symbols: | unknown protein; BEST Arabidopsis thaliana protein match is: unknown protein (TAIR:AT3G13980.1); Has 173 Blast hits to 172 proteins in 54 species: Archae - 0; Bacteria - 0; Metazoa - 25; Fungi - 33; Plants - 84; Viruses - 2; Other Eukaryotes - 29 (source: NCBI BLink). | chr1:26000315-26001280 FORWARD LENGTH=321
Eucgr.A02929.1	44.7518	49.5805	41.706	195.334	157.251	203.723	171.767	70.4276	AT4G25130.1 | Symbols: PMSR4 | peptide met sulfoxide reductase 4 | chr4:12898802-12899998 REVERSE LENGTH=258
Eucgr.G01496.1	36.676	30.1685	54.0768	3.56335	4.63352	3.33508	4.963	12.939	AT3G50530.1 | Symbols: CRK | CDPK-related kinase | chr3:18753833-18756487 FORWARD LENGTH=601
Eucgr.F02674.1	8.86235	6.04279	6.48893	0.279629	0.374783	0.157826	0.420776	2.90441	AT5G09360.1 | Symbols: LAC14 | laccase 14 | chr5:2906426-2908658 REVERSE LENGTH=569
Eucgr.E00402.1	14.5565	13.6582	10.7465	40.5868	35.1981	48.1141	32.0727	27.1176	AT2G39810.1 | Symbols: HOS1 | ubiquitin-protein ligases | chr2:16612941-16617802 FORWARD LENGTH=927
Eucgr.G01126.1	2.60032	2.62493	1.8225	5.49718	5.70577	6.34245	6.87408	4.89633	AT1G02420.1 | Symbols: | Pentatricopeptide repeat (PPR) superfamily protein | chr1:493683-495158 FORWARD LENGTH=491
Eucgr.L03768.1	11.6738	14.6069	19.2484	3.78928	5.29765	5.1993	4.4276	6.97462	AT1G34430.1 | Symbols: EMB3003 | 2-oxoacid dehydrogenases acyltransferase family protein | chr1:12588027-12590084 REVERSE LENGTH=465
Eucgr.H04306.1	0.235033	0.224955	0.140569	1.62696	0.817724	1.56524	0.939711	1.34294	AT2G17220.2 | Symbols: | Protein kinase superfamily protein | chr2:7487866-7489768 REVERSE LENGTH=413
Eucgr.A00998.1	0.846431	2.60912	2.17383	10.3241	9.0079	14.4306	7.95236	8.72876	AT2G46970.1 | Symbols: PIL1 | phytochrome interacting factor 3-like 1 | chr2:19295617-19297678 REVERSE LENGTH=416
Eucgr.H00093.1	31.2256	26.9209	31.9447	0.366285	2.55571	0.419552	1.7724	11.4535	AT4G13710.2 | Symbols: | Pectin lyase-like superfamily protein | chr4:7962550-7966012 FORWARD LENGTH=451
Eucgr.C03475.2	5.13009	6.52723	3.22437	10.9609	12.2715	11.0473	13.5556	10.699	AT2G19490.1 | Symbols: | recA DNA recombination family protein | chr2:8441732-8444006 FORWARD LENGTH=430
Eucgr.H03141.1	4.45612	4.0414	4.27069	0.861785	1.5263	0.712231	1.42715	2.04935	AT3G23160.1 | Symbols: | Protein of unknown function (DUF668) | chr3:8260059-8261654 REVERSE LENGTH=531
Eucgr.F04466.1	69.3363	59.7161	59.677	31.6094	37.0701	28.7702	34.0905	37.0412	AT1G16300.1 | Symbols: GAPCP-2 | glyceraldehyde-3-phosphate dehydrogenase of plastid 2 | chr1:5574433-5577406 FORWARD LENGTH=420
Eucgr.B02992.1	20.1621	26.8933	31.725	8.29937	6.7847	10.3138	7.89107	12.6419	AT1G68410.2 | Symbols: | Protein phosphatase 2C family protein | chr1:25650262-25652255 REVERSE LENGTH=436
Eucgr.A01776.1	6.22988	4.53807	5.96017	0.433997	0.828896	0.459287	0.754651	2.38226	AT4G28230.1 | Symbols: | unknown protein; Has 444 Blast hits to 358 proteins in 107 species: Archae - 0; Bacteria - 20; Metazoa - 179; Fungi - 26; Plants - 38; Viruses - 2; Other Eukaryotes - 179 (source: NCBI BLink). | chr4:13995990-13997198 REVERSE LENGTH=402
Eucgr.I02107.1	2.27911	1.7342	1.7175	0.301189	0.389264	0.254992	0.633069	0.745834	AT1G67180.1 | Symbols: | zinc finger (C3HC4-type RING finger) family protein / BRCT domain-containing protein | chr1:25130099-25132169 FORWARD LENGTH=453
Eucgr.K01215.1	0.786435	1.04842	0.352764	2.65125	2.62955	2.9928	2.25777	2.14466	No hits found
Eucgr.C00778.1	7.35958	6.77764	6.41749	0.467027	1.58444	0.543666	1.54869	3.5498	AT1G74960.3 | Symbols: FAB1 | fatty acid biosynthesis 1 | chr1:28152564-28155948 REVERSE LENGTH=541
Eucgr.F00651.1	4.49941	7.14844	5.04564	35.2891	19.0865	33.4986	19.9458	17.2453	AT4G26780.1 | Symbols: AR192 | Co-chaperone GrpE family protein | chr4:13485066-13486560 REVERSE LENGTH=327
Eucgr.I01417.2	31.4334	28.0732	25.5824	17.2173	15.9106	16.6769	17.4546	18.0206	AT2G16780.1 | Symbols: MSI2, MSI02, NFC02, NFC2 | Transducin family protein / WD-40 repeat family protein | chr2:7281615-7283583 REVERSE LENGTH=415
Eucgr.G02729.1	1.34815	1.24929	1.14349	0.254516	0.348878	0.333012	0.324959	0.649356	AT4G14490.1 | Symbols: | SMAD/FHA domain-containing protein | chr4:8332414-8333574 REVERSE LENGTH=386
Eucgr.H03032.1	64.2164	66.3754	72.3816	21.857	26.6337	27.0166	26.1818	42.4575	AT4G14350.2 | Symbols: | AGC (cAMP-dependent, cGMP-dependent and protein kinase C) kinase family protein | chr4:8256449-8259934 REVERSE LENGTH=551
Eucgr.H03045.1	1.22436	1.13001	0.470742	6.93436	4.23211	6.9191	3.69903	13.6282	AT1G65660.1 | Symbols: SMP1 | Pre-mRNA splicing Prp18-interacting factor | chr1:24418295-24421231 REVERSE LENGTH=535
Eucgr.D00086.1	5.05299	7.61092	5.18822	0.220566	0.886866	0.37347	1.05102	2.52611	AT4G20840.1 | Symbols: | FAD-binding Berberine family protein | chr4:11157916-11159535 FORWARD LENGTH=539
Eucgr.C00584.1	12.3536	13.192	11.6933	1.02798	2.32501	1.55023	2.62108	8.00795	AT1G27600.2 | Symbols: IRX9-L, I9H | Nucleotide-diphospho-sugar transferases superfamily protein | chr1:9604083-9605881 REVERSE LENGTH=394
Eucgr.A02410.1	29.8225	25.3214	20.9862	1.88791	4.39998	1.83513	5.75186	12.4321	AT5G06940.1 | Symbols: | Leucine-rich repeat receptor-like protein kinase family protein | chr5:2148078-2150771 REVERSE LENGTH=872
Eucgr.K01901.1	0.230708	0.364345	0.22767	0.914655	0.853753	1.14311	1.50014	0.898792	AT3G11910.2 | Symbols: UBP13 | ubiquitin-specific protease 13 | chr3:3761758-3770290 REVERSE LENGTH=1114
Eucgr.E00358.1	1.37209	9.88588	0.911798	462.377	200.642	666.519	246.191	83.3088	AT4G17030.1 | Symbols: ATEXLB1, EXPR, AT-EXPR, ATEXPR1, ATHEXP BETA 3.1, EXLB1 | expansin-like B1 | chr4:9581817-9583181 REVERSE LENGTH=250
Eucgr.A00530.1	39.9497	36.7905	46.2464	2.3537	7.02078	2.31757	5.8345	16.1972	AT5G01360.1 | Symbols: TBL3 | Plant protein of unknown function (DUF828) | chr5:147608-149316 REVERSE LENGTH=434
Eucgr.A02144.1	7.01111	7.50537	5.94474	17.9728	16.0426	20.4698	15.9604	12.0018	AT3G09360.1 | Symbols: | Cyclin/Brf1-like TBP-binding protein | chr3:2873796-2878432 FORWARD LENGTH=604
Eucgr.A02702.1	67.54	63.9671	69.474	8.88396	19.3834	7.71696	19.8506	28.7602	AT3G16520.1 | Symbols: UGT88A1 | UDP-glucosyl transferase 88A1 | chr3:5618807-5620833 REVERSE LENGTH=451
Eucgr.C01876.1	80.9921	72.6555	87.6563	21.3601	19.1382	18.8783	30.2387	41.4999	AT5G24930.1 | Symbols: ATCOL4, COL4 | CONSTANS-like 4 | chr5:8589325-8590949 FORWARD LENGTH=406
Eucgr.E00019.1	0.564362	0.988498	6.88569	0.021309	0.192782	0.0541219	0.0997582	0.228659	AT1G32640.1 | Symbols: ATMYC2, RD22BP1, JAI1, JIN1, MYC2, ZBF1 | Basic helix-loop-helix (bHLH) DNA-binding family protein | chr1:11799042-11800913 REVERSE LENGTH=623
Eucgr.A01269.1	10.4477	12.9213	21.1171	4.51514	2.62767	4.12438	3.21832	2.69713	AT2G39700.1 | Symbols: ATEXPA4, ATEXP4, ATHEXP ALPHA 1.6, EXPA4 | expansin A4 | chr2:16544246-16545434 REVERSE LENGTH=257
Eucgr.B01088.1	36.3683	45.0473	116.624	12.2606	12.2189	13.2271	18.297	23.2188	AT1G03130.1 | Symbols: PSAD-2 | photosystem I subunit D-2 | chr1:753528-754142 REVERSE LENGTH=204
Eucgr.A02150.1	1.0323	1.22799	0.9261	9.41027	3.83412	10.0176	3.51912	3.95271	AT1G69560.1 | Symbols: MYB105, LOF2, ATMYB105 | myb domain protein 105 | chr1:26157755-26158906 FORWARD LENGTH=330
Eucgr.E00053.1	86.4135	95.2141	96.095	45.8749	52.9608	47.2568	49.8511	56.5067	AT5G42080.1 | Symbols: ADL1, ADL1A, AG68, DRP1A, RSW9, DL1 | dynamin-like protein | chr5:16820661-16824536 REVERSE LENGTH=610
Eucgr.A02032.1	23.1254	26.6897	16.3751	66.3364	53.7016	56.9703	56.361	43.1624	AT1G31300.2 | Symbols: | TRAM, LAG1 and CLN8 (TLC) lipid-sensing domain containing protein | chr1:11194308-11195955 FORWARD LENGTH=278
Eucgr.H00447.1	1.09775	0.681522	1.62361	0.0280058	0.0844556	0	0.0561895	0.208052	AT5G12890.1 | Symbols: | UDP-Glycosyltransferase superfamily protein | chr5:4069658-4071124 REVERSE LENGTH=488
Eucgr.B02382.1	0.218002	0.391227	0.097787	6.79079	4.44739	5.40077	3.64703	0.934222	AT1G07645.1 | Symbols: ATDSI-1VOC, DSI-1VOC | dessication-induced 1VOC superfamily protein | chr1:2367612-2368349 REVERSE LENGTH=137
Eucgr.A00350.1	29.301	61.5168	39.1071	240.461	169.046	317.862	259.905	156.336	AT4G16160.2 | Symbols: ATOEP16-2, ATOEP16-S | Mitochondrial import inner membrane translocase subunit Tim17/Tim22/Tim23 family protein | chr4:9157545-9158738 FORWARD LENGTH=178
Eucgr.C00059.1	0.902979	7.16256	10.8551	0.298327	0.621186	0.775747	0.399033	1.00258	AT5G36110.1 | Symbols: CYP716A1 | cytochrome P450, family 716, subfamily A, polypeptide 1 | chr5:14195377-14197613 FORWARD LENGTH=477
Eucgr.F03961.1	3.95448	4.05628	2.40638	13.7118	13.0441	18.1813	13.1359	7.87582	AT2G07680.1 | Symbols: ATMRP11, MRP11, ABCC13 | multidrug resistance-associated protein 11 | chr2:3514774-3522491 FORWARD LENGTH=1404
Eucgr.G03057.2	7.40825	7.45052	5.12795	0.461465	0.71365	0.480843	0.878383	3.69188	AT3G55490.1 | Symbols: | GINS complex protein | chr3:20572171-20573415 REVERSE LENGTH=185
Eucgr.C00348.4	51.851	55.8658	25.929	245.413	222.56	255.799	240.908	127.852	AT4G30935.1 | Symbols: WRKY32, ATWRKY32 | WRKY DNA-binding protein 32 | chr4:15051916-15053908 REVERSE LENGTH=466
Eucgr.J02569.1	0.146158	0.340985	0.147512	2.63859	2.27097	3.0953	2.34133	0.626345	AT1G20925.1 | Symbols: | Auxin efflux carrier family protein | chr1:7289973-7292507 FORWARD LENGTH=472
Eucgr.K00111.1	0.142355	0.102188	0	2.28437	1.28322	0.85323	0.584141	1.22009	AT1G28700.1 | Symbols: | Nucleotide-diphospho-sugar transferase family protein | chr1:10083773-10084958 REVERSE LENGTH=338
Eucgr.A01355.1	0.97646	0.700943	0.312858	0	0	0	0.0880621	0.108689	No hits found
Eucgr.J00068.2	28.0021	32.0355	28.8287	1.63661	1.01413	1.38559	0.88463	20.5228	No hits found
Eucgr.K02202.1	10.1196	12.6329	14.158	1.1766	2.10487	1.06366	1.82719	5.31691	AT5G50900.1 | Symbols: | ARM repeat superfamily protein | chr5:20705051-20706718 REVERSE LENGTH=555
Eucgr.H01971.1	14.0467	21.9927	17.8109	1.46165	3.4633	1.23746	4.08469	7.06662	AT3G50410.1 | Symbols: OBP1 | OBF binding protein 1 | chr3:18709872-18710633 FORWARD LENGTH=253
Eucgr.A00531.1	1.79966	1.58254	1.17052	0.127408	0.256146	0.0719107	0.19882	0.631	AT2G37960.2 | Symbols: | unknown protein; FUNCTIONS IN: molecular_function unknown; INVOLVED IN: biological_process unknown; LOCATED IN: cellular_component unknown; BEST Arabidopsis thaliana protein match is: unknown protein (TAIR:AT3G54060.2); Has 30201 Blast hits to 17322 proteins in 780 species: Archae - 12; Bacteria - 1396; Metazoa - 17338; Fungi - 3422; Plants - 5037; Viruses - 0; Other Euka…
Eucgr.C03815.1	0.306414	0.459909	0.2499	0.0262943	0.0264315	0.0445225	0.0527557	0.108521	AT3G24620.1 | Symbols: ATROPGEF8, ROPGEF8 | RHO guanyl-nucleotide exchange factor 8 | chr3:8980695-8982793 REVERSE LENGTH=523
Eucgr.J00113.1	4.41593	3.05204	4.45273	0.396169	0.502123	0.481231	0.483825	1.67771	AT5G05240.1 | Symbols: | Uncharacterised conserved protein (UCP030365) | chr5:1554023-1556230 REVERSE LENGTH=530
Eucgr.E04297.1	0.0674535	0.242104	0.242056	0	0	0	0	0	AT5G23260.2 | Symbols: TT16, ABS, AGL32 | K-box region and MADS-box transcription factor family protein | chr5:7836442-7838340 FORWARD LENGTH=252
Eucgr.F03763.1	0.667921	0.898989	0.636656	0	0	0.033361	0.105414	0.260209	AT5G08640.2 | Symbols: FLS1 | flavonol synthase 1 | chr5:2804009-2805175 FORWARD LENGTH=336
Eucgr.K03427.1	14.4197	23.0929	27.3404	0.926807	1.38833	0.95389	1.6772	6.19513	AT4G03100.1 | Symbols: | Rho GTPase activating protein with PAK-box/P21-Rho-binding domain | chr4:1374361-1375913 FORWARD LENGTH=430
Eucgr.D01315.1	19.6004	20.196	16.0163	5.30667	9.65951	6.47599	10.0076	10.0234	AT3G21690.1 | Symbols: | MATE efflux family protein | chr3:7638750-7641861 FORWARD LENGTH=506
Eucgr.I01977.2	20.3182	13.8109	12.7595	6.74824	6.97386	4.79105	6.19168	7.11423	AT3G29310.1 | Symbols: | calmodulin-binding protein-related | chr3:11249712-11251452 FORWARD LENGTH=551
Eucgr.F03951.1	6.23379	4.24972	3.62279	0	0.0372016	0.0313321	0.123754	1.68014	AT5G10970.1 | Symbols: | C2H2 and C2HC zinc fingers superfamily protein | chr5:3469268-3470086 FORWARD LENGTH=272
Eucgr.H04042.1	8.48475	9.11253	9.16947	0.603003	0.901453	0.929396	1.36495	5.21987	AT3G17040.1 | Symbols: HCF107 | high chlorophyll fluorescent 107 | chr3:5809378-5812605 REVERSE LENGTH=652
Eucgr.B02464.1	10.0682	18.3769	30.3318	4.81734	5.39514	5.16455	5.18284	8.29854	No hits found
Eucgr.K01705.1	6.35996	7.53898	7.24467	3.02147	3.4144	2.441	3.61879	3.83068	AT5G13750.1 | Symbols: ZIFL1 | zinc induced facilitator-like 1 | chr5:4438318-4441289 FORWARD LENGTH=478
Eucgr.D00282.1	7.94609	9.63052	4.84082	18.3156	19.8139	18.6075	22.0718	15.6654	AT2G43190.2 | Symbols: | ribonuclease P family protein | chr2:17956220-17957833 FORWARD LENGTH=295
Eucgr.F04074.1	0.0287246	0.433014	4.48389	0.0542289	0.0545118	0.114778	0.0362675	0.0223811	AT1G33590.1 | Symbols: | Leucine-rich repeat (LRR) family protein | chr1:12177788-12179221 FORWARD LENGTH=477
Eucgr.E01408.1	10.6057	17.3537	9.93439	37.1004	24.616	38.0159	31.8686	36.4165	AT1G01940.1 | Symbols: | Cyclophilin-like peptidyl-prolyl cis-trans isomerase family protein | chr1:323082-324719 FORWARD LENGTH=160
Eucgr.G02456.1	29.2448	28.7893	27.9306	9.91003	9.85718	14.6542	11.2979	17.7582	AT2G03480.1 | Symbols: QUL2 | QUASIMODO2 LIKE 2 | chr2:1051509-1054090 FORWARD LENGTH=606
Eucgr.E01074.1	1.95049	2.06623	4.09425	0.589884	0.718741	0.559941	0.6336	1.0771	AT1G32940.1 | Symbols: ATSBT3.5, SBT3.5 | Subtilase family protein | chr1:11937634-11940856 FORWARD LENGTH=774
Eucgr.C00193.3	4.38278	9.26363	20.0235	1.57056	2.19486	1.91342	2.98459	3.25679	AT5G57630.1 | Symbols: CIPK21, SnRK3.4 | CBL-interacting protein kinase 21 | chr5:23341092-23343143 REVERSE LENGTH=416
Eucgr.A01425.1	38.2272	49.0155	33.3912	145.93	134.919	159.208	122.532	77.7274	AT5G24400.1 | Symbols: EMB2024, PGL3 | NagB/RpiA/CoA transferase-like superfamily protein | chr5:8330532-8331784 REVERSE LENGTH=325
Eucgr.A02558.1	1.43208	2.33014	1.3133	4.98665	3.86519	5.44254	4.80159	4.3641	AT5G06410.1 | Symbols: | DNAJ heat shock N-terminal domain-containing protein | chr5:1959719-1961132 REVERSE LENGTH=252
Eucgr.K03324.2	8.89256	9.17818	4.74296	23.47	21.3675	25.4917	18.1542	18.9592	AT5G19840.1 | Symbols: | 2-oxoglutarate (2OG) and Fe(II)-dependent oxygenase superfamily protein | chr5:6705372-6709382 FORWARD LENGTH=505
Eucgr.F04277.1	4.29233	4.19917	3.03288	8.42613	8.90261	9.56221	10.3593	7.54713	AT1G17950.1 | Symbols: ATMYB52, BW52, MYB52 | myb domain protein 52 | chr1:6177764-6179063 FORWARD LENGTH=249
Eucgr.K01515.1	23.1123	22.9465	31.2634	6.51099	10.9408	9.2969	9.47797	12.4065	AT5G17920.2 | Symbols: ATCIMS | Cobalamin-independent synthase family protein | chr5:5935771-5939195 FORWARD LENGTH=765
Eucgr.C03808.1	0.0690534	0.0991387	2.69479	0	0.0327613	0	0	0	AT4G28940.1 | Symbols: | Phosphorylase superfamily protein | chr4:14274414-14276920 FORWARD LENGTH=348
Eucgr.C01702.1	2.14888	2.18401	1.35519	4.13717	3.93668	4.11471	3.73394	4.22724	AT4G32050.1 | Symbols: | neurochondrin family protein | chr4:15496620-15500717 FORWARD LENGTH=618
Eucgr.E00792.1	1.24344	6.21094	5.29869	0.391245	0.540768	0.331235	0.752269	1.00921	AT2G46150.1 | Symbols: | Late embryogenesis abundant (LEA) hydroxyproline-rich glycoprotein family | chr2:18961424-18962089 FORWARD LENGTH=221
Eucgr.K02893.1	22.522	27.0308	18.5048	47.4191	41.125	45.4796	51.0982	39.3124	AT3G48070.2 | Symbols: | RING/U-box superfamily protein | chr3:17750878-17752297 FORWARD LENGTH=350
Eucgr.K01300.1	37.7331	30.1135	37.2903	0.439409	2.28645	0.744022	2.43739	13.0146	AT3G08600.1 | Symbols: | Protein of unknown function (DUF1191) | chr3:2612646-2613596 FORWARD LENGTH=316
Eucgr.E02770.1	8.70486	8.5105	8.57586	0.252052	0.0506734	0.469462	0.26971	5.11807	No hits found
Eucgr.K02885.1	12.9546	15.7004	16.57	3.75104	6.6061	3.6457	5.47886	7.05939	AT3G48090.1 | Symbols: EDS1, ATEDS1 | alpha/beta-Hydrolases superfamily protein | chr3:17755553-17757692 REVERSE LENGTH=623
Eucgr.D02468.1	3.55494	3.50012	1.89958	14.7063	9.93519	14.7792	7.98353	11.1552	AT1G02020.1 | Symbols: | nitroreductase family protein | chr1:352842-354845 REVERSE LENGTH=642
Eucgr.L00072.1	6.24827	7.1432	3.63316	11.6868	14.1632	15.9048	14.0249	14.0643	No hits found
Eucgr.K01854.1	37.9148	38.4383	46.1012	21.0742	20.7334	21.8795	19.4646	24.562	No hits found
Eucgr.B03761.1	15.5356	16.291	13.9541	30.0548	29.1802	29.7432	30.5939	24.3263	AT5G12290.1 | Symbols: DGS1 | dgd1 suppressor 1 | chr5:3974374-3978066 REVERSE LENGTH=602
Eucgr.I00565.1	38.1134	43.6556	47.4447	4.04438	11.3672	3.15148	10.4559	15.197	AT5G65530.1 | Symbols: | Protein kinase superfamily protein | chr5:26190844-26192826 REVERSE LENGTH=456
Eucgr.J00420.1	43.0709	43.7405	36.424	2.63222	7.46914	2.66144	5.87466	25.5884	AT5G22740.1 | Symbols: ATCSLA02, CSLA02, ATCSLA2, CSLA2 | cellulose synthase-like A02 | chr5:7555379-7559866 REVERSE LENGTH=534
Eucgr.H03413.1	0.285095	0.292361	0.0730755	9.41896	4.98525	10.0899	6.04215	0.53947	AT2G26400.1 | Symbols: ARD, ATARD3, ARD3 | acireductone dioxygenase 3 | chr2:11232058-11233274 REVERSE LENGTH=199
Eucgr.I01487.1	0.91349	0.590166	0.983413	0	0	0	0	0.213527	AT1G29420.1 | Symbols: | SAUR-like auxin-responsive protein family | chr1:10301483-10301908 REVERSE LENGTH=141
Eucgr.F01871.2	9.17102	11.0871	9.45526	25.9205	24.4536	29.6857	24.9425	17.4073	AT4G39170.1 | Symbols: | Sec14p-like phosphatidylinositol transfer family protein | chr4:18240887-18243621 FORWARD LENGTH=614
Eucgr.F02608.1	47.7098	38.6671	36.5883	0.882028	3.54652	0.439259	3.74752	19.272	AT1G71970.1 | Symbols: | unknown protein; FUNCTIONS IN: molecular_function unknown; INVOLVED IN: biological_process unknown; LOCATED IN: chloroplast; EXPRESSED IN: 22 plant structures; EXPRESSED DURING: 13 growth stages; BEST Arabidopsis thaliana protein match is: unknown protein (TAIR:AT1G22680.1); Has 58 Blast hits to 58 proteins in 13 species: Archae - 0; Bacteria - 0; Metazoa - 4; Fungi - 0; …
Eucgr.L00290.1	1.33214	0.0597668	0.44816	0	0	0	0	0	AT5G25940.1 | Symbols: | early nodulin-related | chr5:9054252-9055151 REVERSE LENGTH=115
Eucgr.K02724.1	6.29069	8.37161	5.74659	15.0214	12.892	14.6457	13.3646	13.093	AT4G24900.1 | Symbols: | unknown protein; Has 119 Blast hits to 96 proteins in 40 species: Archae - 0; Bacteria - 0; Metazoa - 81; Fungi - 0; Plants - 34; Viruses - 0; Other Eukaryotes - 4 (source: NCBI BLink). | chr4:12814867-12817388 FORWARD LENGTH=421
Eucgr.G02379.1	71.3637	81.1296	94.7184	21.4048	30.2856	20.6796	34.6069	40.1486	AT1G68730.1 | Symbols: | Zim17-type zinc finger protein | chr1:25810321-25811128 REVERSE LENGTH=170
Eucgr.A00097.1	20.4704	25.6775	15.7455	66.7007	76.093	57.7067	97.5878	42.3683	AT1G06040.1 | Symbols: STO | B-box zinc finger family protein | chr1:1828662-1829659 REVERSE LENGTH=248
Eucgr.C00897.1	13.9913	14.5275	14.1231	0.146949	1.07094	0.171063	1.14247	8.50589	AT4G29720.1 | Symbols: ATPAO5, PAO5 | polyamine oxidase 5 | chr4:14553456-14555057 REVERSE LENGTH=533
Eucgr.L01101.1	0.982652	0.813909	0.474685	5.06595	4.66204	3.74526	3.19716	2.29693	AT1G60690.1 | Symbols: | NAD(P)-linked oxidoreductase superfamily protein | chr1:22349892-22351668 REVERSE LENGTH=345
Eucgr.L02421.1	0.233816	0.0279737	0.13984	1.02997	2.25558	0.903137	1.32846	1.03235	AT4G25800.2 | Symbols: | Calmodulin-binding protein | chr4:13125224-13127765 FORWARD LENGTH=601
Eucgr.B02394.1	0	0.229742	0.0574239	0.845894	0.728834	1.07422	0.686947	1.74557	AT3G53600.1 | Symbols: | C2H2-type zinc finger family protein | chr3:19875532-19876059 FORWARD LENGTH=175
Eucgr.B00988.1	8.43069	9.046	8.00123	1.21466	2.27358	0.92197	2.74516	4.84022	AT3G17950.1 | Symbols: | unknown protein; FUNCTIONS IN: molecular_function unknown; INVOLVED IN: biological_process unknown; LOCATED IN: chloroplast; EXPRESSED IN: 17 plant structures; EXPRESSED DURING: 10 growth stages; Has 63 Blast hits to 63 proteins in 12 species: Archae - 0; Bacteria - 0; Metazoa - 0; Fungi - 0; Plants - 63; Viruses - 0; Other Eukaryotes - 0 (source: NCBI BLink). | chr3:6146…
Eucgr.F00765.1	19.2722	17.5859	19.6042	10.8356	10.6423	11.467	10.6789	12.4109	AT1G50660.1 | Symbols: | unknown protein; INVOLVED IN: biological_process unknown; LOCATED IN: chloroplast; EXPRESSED IN: 22 plant structures; EXPRESSED DURING: 13 growth stages; BEST Arabidopsis thaliana protein match is: unknown protein (TAIR:AT3G20350.1); Has 21445 Blast hits to 15134 proteins in 1325 species: Archae - 461; Bacteria - 2309; Metazoa - 11052; Fungi - 1737; Plants - 1035; Viruses…
Eucgr.K00044.1	15.0214	15.4574	12.5844	30.2839	28.8996	35.4841	30.9716	24.2955	AT3G49490.1 | Symbols: | unknown protein; Has 722 Blast hits to 186 proteins in 64 species: Archae - 0; Bacteria - 30; Metazoa - 72; Fungi - 48; Plants - 38; Viruses - 0; Other Eukaryotes - 534 (source: NCBI BLink). | chr3:18344926-18348648 REVERSE LENGTH=953
Eucgr.A01510.1	5.04624	6.93282	6.06499	0.0683736	0.893495	0.21225	1.1127	2.21989	AT3G52780.1 | Symbols: ATPAP20, PAP20 | Purple acid phosphatases superfamily protein | chr3:19561525-19564195 REVERSE LENGTH=427
Eucgr.E01591.1	0	1.52109	1.58415	0.0370407	0.0372339	0.0313593	0.0247722	0.0611491	AT3G60450.1 | Symbols: | Phosphoglycerate mutase family protein | chr3:22340982-22342187 FORWARD LENGTH=274
Eucgr.E01250.1	35.3404	40.6595	40.2977	3.7211	6.43105	2.92927	7.66231	21.1503	AT1G32100.1 | Symbols: ATPRR1, PRR1 | pinoresinol reductase 1 | chr1:11546472-11547953 REVERSE LENGTH=317
Eucgr.G00075.1	4.21355	4.76654	227.985	6.99589	8.04976	7.81695	3.60999	5.55478	AT1G59740.1 | Symbols: | Major facilitator superfamily protein | chr1:21968227-21972312 FORWARD LENGTH=591
Eucgr.I02441.2	2.15836	2.45514	1.78736	5.3912	5.26179	4.1397	4.82138	4.99339	AT5G66550.1 | Symbols: | Maf-like protein | chr5:26559752-26561162 REVERSE LENGTH=207
Eucgr.D00437.1	1.93612	2.4131	2.32863	6.266	5.73343	6.3931	6.05758	4.64168	AT5G10530.1 | Symbols: | Concanavalin A-like lectin protein kinase family protein | chr5:3324978-3326933 REVERSE LENGTH=651
Eucgr.K02999.1	5.79511	4.17227	6.06027	0.113289	0.797162	0.30144	0.746838	1.563	AT5G38690.1 | Symbols: | Zinc-finger domain of monoamine-oxidase A repressor R1 protein | chr5:15479424-15482992 REVERSE LENGTH=572
Eucgr.C03301.1	1.9479	5.61903	14.7243	1.43011	1.40334	1.64317	1.43465	2.44523	AT1G19180.1 | Symbols: JAZ1, TIFY10A | jasmonate-zim-domain protein 1 | chr1:6622312-6623271 FORWARD LENGTH=253
Eucgr.F00103.2	20.4492	17.3086	25.5371	0.553205	1.52925	0.585441	1.50633	6.4744	AT1G58440.1 | Symbols: XF1, SQE1 | FAD/NAD(P)-binding oxidoreductase family protein | chr1:21714094-21717246 REVERSE LENGTH=531
Eucgr.E02752.2	17.8462	15.2681	12.7129	7.72779	8.78791	8.19666	7.22044	9.4079	AT1G29240.1 | Symbols: | Protein of unknown function (DUF688) | chr1:10217023-10218924 REVERSE LENGTH=577
Eucgr.L03123.1	2.965	2.45088	2.57936	17.1744	12.7029	16.9635	13.5847	5.35549	AT4G29420.1 | Symbols: | F-box/RNI-like superfamily protein | chr4:14470715-14472204 REVERSE LENGTH=446
Eucgr.F02131.2	9.60684	13.6074	6.76932	53.9235	41.0378	35.5337	40.1993	24.8936	AT5G16650.1 | Symbols: | Chaperone DnaJ-domain superfamily protein | chr5:5463446-5465075 REVERSE LENGTH=128
Eucgr.C00195.1	103.075	88.6478	132.56	27.5321	37.1272	21.9898	44.4692	37.905	No hits found
Eucgr.F01900.1	0.808502	0.601871	0.268638	2.51567	1.98894	2.22553	1.9471	1.72654	No hits found
Eucgr.C01504.2	1.5681	1.68847	0.39077	5.59186	4.9184	4.76897	5.38964	3.73328	No hits found
Eucgr.G01624.1	8.68272	7.66928	9.5086	1.90493	2.36542	2.20906	2.85844	4.66431	AT2G16370.1 | Symbols: THY-1 | thymidylate synthase 1 | chr2:7082038-7084333 REVERSE LENGTH=519
Eucgr.J00585.2	14.1278	13.522	8.44955	25.5947	26.6957	26.5964	30.2657	22.4885	AT5G22040.3 | Symbols: | unknown protein; FUNCTIONS IN: molecular_function unknown; INVOLVED IN: biological_process unknown; LOCATED IN: cellular_component unknown. | chr5:7297154-7298363 REVERSE LENGTH=284
Eucgr.I00199.1	3.33751	3.60088	2.94037	0.980971	0.75853	0.894393	0.630826	2.03988	AT4G33440.1 | Symbols: | Pectin lyase-like superfamily protein | chr4:16092020-16094732 FORWARD LENGTH=475
Eucgr.F03752.1	2.3267	3.25792	1.80386	0	0.109024	0.0229556	0.308273	0.828101	AT1G75710.1 | Symbols: | C2H2-like zinc finger protein | chr1:28428806-28431128 FORWARD LENGTH=462
Eucgr.C03818.1	9.3495	5.89958	12.3616	0.640553	1.10893	0.632688	1.54697	2.64366	AT5G21222.1 | Symbols: | protein kinase family protein | chr5:7209422-7213700 FORWARD LENGTH=831
Eucgr.L02834.1	24.1037	31.4829	16.9089	40.1162	53.7387	60.8295	60.5229	58.5306	AT1G49390.1 | Symbols: | 2-oxoglutarate (2OG) and Fe(II)-dependent oxygenase superfamily protein | chr1:18279600-18280873 FORWARD LENGTH=348
Eucgr.I02705.1	0.201908	0.724689	3.35101	0	0	0	0	0.0786594	AT1G68170.1 | Symbols: | nodulin MtN21 /EamA-like transporter family protein | chr1:25551925-25554258 FORWARD LENGTH=356
Eucgr.H03451.3	10.8743	13.2219	9.66019	28.8214	26.7871	31.5058	32.7591	19.4295	AT1G05430.1 | Symbols: | unknown protein; Has 31 Blast hits to 31 proteins in 9 species: Archae - 0; Bacteria - 0; Metazoa - 0; Fungi - 0; Plants - 31; Viruses - 0; Other Eukaryotes - 0 (source: NCBI BLink). | chr1:1594227-1595731 REVERSE LENGTH=269
Eucgr.H03360.2	0.0761413	0.0728764	0.0910772	0	0	0	0	0.0197754	AT3G26932.2 | Symbols: DRB3 | dsRNA-binding protein 3 | chr3:9930460-9931714 REVERSE LENGTH=359
Eucgr.A00558.1	0.367958	0.771276	1.39964	0.0277866	0.139658	0.0352869	0.0557497	0.137615	AT2G32680.1 | Symbols: AtRLP23, RLP23 | receptor like protein 23 | chr2:13859942-13862614 REVERSE LENGTH=890
Eucgr.F04149.1	17.0345	16.111	32.9769	4.11863	3.8849	4.08398	4.90523	8.54569	AT4G09650.1 | Symbols: ATPD | ATP synthase delta-subunit gene | chr4:6100799-6101503 FORWARD LENGTH=234
Eucgr.J00477.1	0	0.125905	11.464	0	0	0	0	0	AT2G27690.1 | Symbols: CYP94C1 | cytochrome P450, family 94, subfamily C, polypeptide 1 | chr2:11809373-11810860 FORWARD LENGTH=495
Eucgr.J01663.1	94.5336	111.111	86.6002	1.21224	2.16634	1.56797	3.31047	75.7137	AT5G13870.1 | Symbols: EXGT-A4, XTH5 | xyloglucan endotransglucosylase/hydrolase 5 | chr5:4475089-4476217 REVERSE LENGTH=293
Eucgr.F00638.1	7.39139	7.81914	12.3894	3.63542	4.33727	3.37315	4.01535	4.53149	AT4G26700.2 | Symbols: ATFIM1, FIM1 | fimbrin 1 | chr4:13463760-13467426 FORWARD LENGTH=687
Eucgr.F04134.1	31.2498	30.4719	32.6909	15.471	12.7006	10.784	12.1747	17.7081	AT1G34430.1 | Symbols: EMB3003 | 2-oxoacid dehydrogenases acyltransferase family protein | chr1:12588027-12590084 REVERSE LENGTH=465
Eucgr.H02335.1	8.06391	7.8627	6.66875	0.148766	0.772636	0.14694	1.07784	5.03466	AT4G37750.1 | Symbols: ANT, DRG, CKC, CKC1 | Integrase-type DNA-binding superfamily protein | chr4:17739782-17742189 FORWARD LENGTH=555
Eucgr.C03207.1	0.247216	0.0546036	0.221782	0	0	0	0.0240102	0	AT3G43190.1 | Symbols: SUS4, ATSUS4 | sucrose synthase 4 | chr3:15179204-15182577 REVERSE LENGTH=808
Eucgr.J01455.1	14.8338	12.1152	11.5822	2.72329	4.03781	1.78683	3.41493	6.79986	AT5G38530.1 | Symbols: TSBtype2 | tryptophan synthase beta type 2 | chr5:15424097-15426294 FORWARD LENGTH=506
Eucgr.C03813.1	31.5465	25.2387	20.7194	0.974337	2.2343	1.03111	1.95486	12.6669	AT4G28950.1 | Symbols: ARAC7, ATROP9, ATRAC7, RAC7, ROP9 | RHO-related protein from plants 9 | chr4:14278289-14279705 FORWARD LENGTH=209
Eucgr.B02287.1	1.9567	2.89699	1.57254	0.250117	0.406142	0.456084	0.476088	1.01639	AT3G47000.1 | Symbols: | Glycosyl hydrolase family protein | chr3:17313811-17316539 REVERSE LENGTH=608
Eucgr.H02499.1	14.9104	12.7037	22.4806	3.023	1.99296	3.19084	1.98235	5.84932	AT3G26570.1 | Symbols: PHT2;1, ORF02 | phosphate transporter 2;1 | chr3:9756261-9758413 FORWARD LENGTH=613
Eucgr.B00645.1	28.8854	21.0105	14.1256	4.20988	7.12892	5.30153	7.41719	9.61533	AT5G08130.4 | Symbols: BIM1 | basic helix-loop-helix (bHLH) DNA-binding superfamily protein | chr5:2606655-2609571 REVERSE LENGTH=529
Eucgr.C04283.1	0.219593	0.788165	0	1.65827	1.97947	1.40392	1.94079	1.62544	AT5G20270.1 | Symbols: HHP1 | heptahelical transmembrane protein1 | chr5:6841025-6842656 REVERSE LENGTH=332
Eucgr.K01319.1	5.68094	8.35105	4.58684	12.6135	12.0465	12.6922	13.9088	11.8934	AT2G38660.3 | Symbols: | Amino acid dehydrogenase family protein | chr2:16166392-16168194 FORWARD LENGTH=352
Eucgr.A02140.1	4.53318	4.46333	3.13304	14.311	14.7235	16.7127	13.2973	7.22422	AT3G03710.1 | Symbols: RIF10, PNP | polyribonucleotide nucleotidyltransferase, putative | chr3:919542-924906 FORWARD LENGTH=922
Eucgr.B02239.1	0.684029	1.90798	1.45524	372.302	80.7423	281.024	56.9021	3.5176	AT3G47340.1 | Symbols: ASN1, DIN6, AT-ASN1 | glutamine-dependent asparagine synthase 1 | chr3:17438136-17441043 REVERSE LENGTH=584
Eucgr.F01185.1	3.01345	4.47057	2.45561	38.6856	19.8011	38.6922	22.4797	7.98307	AT5G54080.2 | Symbols: HGO | homogentisate 1,2-dioxygenase | chr5:21945920-21948070 FORWARD LENGTH=461
Eucgr.D00416.1	1.9698	2.10815	1.95993	4.32729	4.38385	3.77805	4.27321	5.07877	AT1G29760.1 | Symbols: | Putative adipose-regulatory protein (Seipin) | chr1:10422381-10424116 FORWARD LENGTH=526
Eucgr.B00341.1	15.611	14.575	11.1518	26.1402	27.7486	28.0819	24.0074	24.9767	AT1G27520.1 | Symbols: | Glycosyl hydrolase family 47 protein | chr1:9558752-9562091 FORWARD LENGTH=574
Eucgr.K02835.1	0.392403	0.650038	0.947782	0.113971	0.0859244	0.0964902	0.0381111	0.164632	AT5G33320.1 | Symbols: CUE1, PPT, ARAPPT | Glucose-6-phosphate/phosphate translocator-related | chr5:12588950-12591408 FORWARD LENGTH=408
Eucgr.D01308.1	5.54797	3.15678	3.99743	0.797229	0.580316	0.919326	0.762992	1.83802	AT4G21820.1 | Symbols: | binding;calmodulin binding | chr4:11577558-11583871 FORWARD LENGTH=1255
Eucgr.A02170.1	0.0233937	0.100758	0.0629608	0	0	0	0	0	AT5G04190.1 | Symbols: PKS4 | phytochrome kinase substrate 4 | chr5:1151114-1152334 FORWARD LENGTH=406
Eucgr.G03396.1	4.63594	1.77014	3.05288	0.581923	0.397772	0.453253	0.389181	1.07596	AT2G42280.1 | Symbols: | basic helix-loop-helix (bHLH) DNA-binding superfamily protein | chr2:17611428-17613163 REVERSE LENGTH=359
Eucgr.K02904.1	2.37646	2.53993	1.01861	7.47749	10.6233	10.4666	8.73479	5.67839	AT1G74780.1 | Symbols: | Nodulin-like / Major Facilitator Superfamily protein | chr1:28095916-28097912 FORWARD LENGTH=533
Eucgr.H00130.1	21.7671	22.2543	20.5276	3.90757	4.79124	3.799	6.49023	14.7625	AT1G04520.1 | Symbols: PDLP2 | plasmodesmata-located protein 2 | chr1:1231852-1233787 FORWARD LENGTH=307
Eucgr.C01259.2	28.5605	32.6823	25.1301	0.379712	4.51092	0.409145	4.2709	19.9168	AT2G46225.2 | Symbols: ABIL1 | ABI-1-like 1 | chr2:18982113-18984074 FORWARD LENGTH=329
Eucgr.B00229.1	24.0674	31.9992	27.0596	1.87673	7.44678	2.90596	8.15833	11.7202	AT4G01680.3 | Symbols: MYB55 | myb domain protein 55 | chr4:716401-717415 REVERSE LENGTH=241
Eucgr.K03279.1	32.9082	38.6567	38.2885	2.45322	8.45491	2.99403	8.68279	15.8052	AT5G51560.1 | Symbols: | Leucine-rich repeat protein kinase family protein | chr5:20945807-20948613 FORWARD LENGTH=680
Eucgr.B00609.1	5.98775	4.67136	4.98937	0.402319	1.18366	0.556608	1.10251	2.4785	AT1G74160.1 | Symbols: | unknown protein; BEST Arabidopsis thaliana protein match is: unknown protein (TAIR:AT1G18620.1); Has 3407 Blast hits to 2217 proteins in 314 species: Archae - 0; Bacteria - 264; Metazoa - 1296; Fungi - 318; Plants - 346; Viruses - 34; Other Eukaryotes - 1149 (source: NCBI BLink). | chr1:27887164-27891151 FORWARD LENGTH=1025
Eucgr.H00498.1	14.6737	10.3692	12.3093	1.47506	3.43565	1.18789	3.58507	4.48418	AT3G07410.1 | Symbols: AtRABA5b, RABA5b | RAB GTPase homolog A5B | chr3:2372485-2373482 REVERSE LENGTH=217
Eucgr.H00564.1	10.7181	12.3578	14.8494	142.247	79.4102	125.073	81.7533	36.6243	AT1G68090.1 | Symbols: ANNAT5, ANN5 | annexin 5 | chr1:25519442-25520774 REVERSE LENGTH=316
Eucgr.E00628.2	218.398	261.913	197.208	1457.57	1107.72	1175.48	1015.46	836.978	AT2G45960.3 | Symbols: PIP1B, TMP-A, ATHH2, PIP1;2 | plasma membrane intrinsic protein 1B | chr2:18910450-18911744 FORWARD LENGTH=301
Eucgr.A01904.1	23.9151	26.5708	19.2173	54.9182	44.1239	54.337	49.3097	40.0825	AT2G31130.1 | Symbols: | unknown protein; Has 116 Blast hits to 113 proteins in 44 species: Archae - 0; Bacteria - 3; Metazoa - 21; Fungi - 2; Plants - 40; Viruses - 0; Other Eukaryotes - 50 (source: NCBI BLink). | chr2:13263829-13265534 REVERSE LENGTH=419
Eucgr.B00599.1	10.2725	7.28711	6.75334	0.190504	0.746843	0.112899	0.78992	3.01917	AT5G08020.1 | Symbols: ATRPA70B, RPA70B | RPA70-kDa subunit B | chr5:2572107-2574879 FORWARD LENGTH=604
Eucgr.G01191.1	0.978881	0.491877	1.66853	0	0.0928829	0	0	0.152541	No hits found
Eucgr.K03000.1	14.7191	20.0224	24.1951	8.95055	7.66189	9.69798	8.66585	10.5338	AT3G54110.1 | Symbols: ATPUMP1, UCP, PUMP1, ATUCP1, UCP1 | plant uncoupling mitochondrial protein 1 | chr3:20038890-20040996 FORWARD LENGTH=306
Eucgr.K00715.1	12.5163	5.14801	5.88745	0.702496	1.28393	0.48661	1.92198	1.68687	AT2G44310.1 | Symbols: | Calcium-binding EF-hand family protein | chr2:18309285-18309713 FORWARD LENGTH=142
Eucgr.B02889.1	21.9788	26.02	36.9159	11.9047	8.35856	10.6921	8.6114	9.37801	AT1G71110.1 | Symbols: | unknown protein; FUNCTIONS IN: molecular_function unknown; INVOLVED IN: biological_process unknown; LOCATED IN: endomembrane system; BEST Arabidopsis thaliana protein match is: unknown protein (TAIR:AT2G12400.1); Has 173 Blast hits to 169 proteins in 21 species: Archae - 0; Bacteria - 0; Metazoa - 3; Fungi - 0; Plants - 165; Viruses - 0; Other Eukaryotes - 5 (source: NCBI…
Eucgr.K03503.1	0.507038	0.0519961	0.389892	0	0	0	0	0	No hits found
Eucgr.G02469.2	2.3019	2.15957	1.00187	0.537838	0.692024	0.455343	0.633069	0.60377	AT2G03340.1 | Symbols: WRKY3 | WRKY DNA-binding protein 3 | chr2:1014724-1016936 REVERSE LENGTH=513
Eucgr.D02043.1	187.62	204.722	376.664	5.85226	18.5163	3.97995	18.7996	45.8515	AT4G12510.1 | Symbols: | Bifunctional inhibitor/lipid-transfer protein/seed storage 2S albumin superfamily protein | chr4:7417414-7417803 REVERSE LENGTH=129
Eucgr.E01674.1	2.993	3.18952	2.85117	0.393201	1.03937	0.998673	0.847338	1.69493	AT4G08850.2 | Symbols: | Leucine-rich repeat receptor-like protein kinase family protein | chr4:5637467-5640496 REVERSE LENGTH=1009
Eucgr.C03065.1	4.6559	2.98227	5.33358	0.33807	1.08747	0.343459	0.587849	1.28365	No hits found
Eucgr.C01712.1	0.230119	0.479048	0.227089	1.54226	1.00442	2.8137	2.32437	1.39854	AT2G37710.1 | Symbols: RLK | receptor lectin kinase | chr2:15814934-15816961 REVERSE LENGTH=675
Eucgr.I01496.1	0.737916	0.407466	0.254615	1.98249	2.53144	2.76711	3.1534	1.50373	AT4G35200.1 | Symbols: | Arabidopsis protein of unknown function (DUF241) | chr4:16749142-16749903 REVERSE LENGTH=253
Eucgr.C03753.1	5.87853	10.0532	1.08577	16.5654	21.0814	19.5515	21.0113	16.4353	AT1G35190.2 | Symbols: | 2-oxoglutarate (2OG) and Fe(II)-dependent oxygenase superfamily protein | chr1:12890544-12892632 FORWARD LENGTH=306
Eucgr.B01211.1	5.07008	3.83006	7.90625	0.375854	1.10826	0.890973	0.804369	1.67531	AT3G21530.1 | Symbols: | DNAse I-like superfamily protein | chr3:7582828-7584448 REVERSE LENGTH=458
Eucgr.B03680.1	0.542136	0.945122	0.532682	1.51087	2.05766	1.8568	2.08608	1.81034	AT4G36250.1 | Symbols: ALDH3F1 | aldehyde dehydrogenase 3F1 | chr4:17151029-17153381 FORWARD LENGTH=484
Eucgr.J00232.1	4.23392	3.74183	1.56515	28.7192	25.4774	31.6764	31.8191	10.2946	AT5G05700.1 | Symbols: ATE1, DLS1, ATATE1 | arginine-tRNA protein transferase 1 | chr5:1712950-1715639 REVERSE LENGTH=632
Eucgr.B02321.1	0.0233937	0.0167929	0.0209869	3.51109	0.377358	2.33691	0.324903	0.0911372	AT2G29090.2 | Symbols: CYP707A2 | cytochrome P450, family 707, subfamily A, polypeptide 2 | chr2:12495038-12499080 REVERSE LENGTH=482
Eucgr.C00618.1	0.353933	0.973925	0.15876	38.7547	18.303	31.0191	18.359	2.84963	AT2G25890.1 | Symbols: | Oleosin family protein | chr2:11037435-11037884 FORWARD LENGTH=149
Eucgr.J02986.1	4.17292	4.55085	1.70382	11.0343	10.7365	10.7527	10.74	8.31602	AT1G79915.1 | Symbols: | Putative methyltransferase family protein | chr1:30057220-30058657 FORWARD LENGTH=312
Eucgr.B00551.1	40.219	40.8065	26.4013	2.17228	5.94347	2.56985	5.91698	17.0757	AT1G18670.1 | Symbols: IBS1 | Protein kinase superfamily protein | chr1:6427242-6430696 REVERSE LENGTH=709
Eucgr.H01479.1	5.62551	3.31398	8.53013	0.461754	0.899315	0.293197	1.13875	1.26255	AT3G63140.1 | Symbols: CSP41A | chloroplast stem-loop binding protein of 41 kDa | chr3:23327006-23328620 REVERSE LENGTH=406
Eucgr.G03410.1	0.455822	0.892385	1.30113	0	0	0	0	0.129149	AT2G27660.1 | Symbols: | Cysteine/Histidine-rich C1 domain family protein | chr2:11798694-11800850 REVERSE LENGTH=718
Eucgr.F04123.1	6.47823	3.84504	2.97675	24.1173	23.8533	31.5427	19.1616	14.1209	AT1G35660.1 | Symbols: | unknown protein; FUNCTIONS IN: molecular_function unknown; INVOLVED IN: biological_process unknown; LOCATED IN: plasma membrane; EXPRESSED IN: 19 plant structures; EXPRESSED DURING: 11 growth stages; Has 309 Blast hits to 256 proteins in 99 species: Archae - 0; Bacteria - 11; Metazoa - 192; Fungi - 12; Plants - 36; Viruses - 0; Other Eukaryotes - 58 (source: NCBI BLink). …
Eucgr.C02213.1	0.739777	2.30118	1.43795	20.9492	12.4011	18.3272	12.2203	5.47585	No hits found
Eucgr.H02964.2	6.71194	5.84722	7.77523	2.24517	2.31872	1.58834	2.50942	3.30029	AT2G33390.1 | Symbols: | unknown protein; Has 34 Blast hits to 34 proteins in 10 species: Archae - 0; Bacteria - 0; Metazoa - 0; Fungi - 0; Plants - 34; Viruses - 0; Other Eukaryotes - 0 (source: NCBI BLink). | chr2:14151714-14152698 FORWARD LENGTH=98
Eucgr.A02407.1	13.7117	15.7116	11.3193	4.89164	4.30633	4.03846	5.40501	8.97828	AT3G12170.1 | Symbols: | Chaperone DnaJ-domain superfamily protein | chr3:3881021-3882655 FORWARD LENGTH=262
Eucgr.H04958.1	1.31054	1.23867	0.960168	3.17517	2.9223	3.2991	3.57135	2.43368	AT1G08490.1 | Symbols: ATSUFS, SUFS, ATCPNIFS, ATNFS2, CPNIFS | chloroplastic NIFS-like cysteine desulfurase | chr1:2685980-2688547 REVERSE LENGTH=463
Eucgr.D02018.1	19.4302	17.1607	10.8177	0.347932	2.29834	0.631211	1.49587	5.99004	AT4G12390.1 | Symbols: PME1 | pectin methylesterase inhibitor 1 | chr4:7336553-7337173 FORWARD LENGTH=206
Eucgr.K02905.1	2.6417	3.19028	2.14687	10.2385	11.2061	12.2198	9.55489	5.15788	AT3G28580.1 | Symbols: | P-loop containing nucleoside triphosphate hydrolases superfamily protein | chr3:10715736-10717238 FORWARD LENGTH=500
Eucgr.F00711.1	40.5409	35.7046	23.3514	85.3209	85.075	84.1331	81.2753	66.8327	AT5G55130.1 | Symbols: CNX5, SIR1 | co-factor for nitrate, reductase and xanthine dehydrogenase 5 | chr5:22373374-22376028 REVERSE LENGTH=464
Eucgr.E02291.1	46.723	46.0266	30.0048	71.4706	77.1061	66.0151	71.1406	79.5536	AT1G48175.1 | Symbols: emb2191 | Cytidine/deoxycytidylate deaminase family protein | chr1:17790957-17792066 FORWARD LENGTH=182
Eucgr.B03419.1	34.2081	41.3589	7.18773	122.489	107.849	125.484	135.201	88.5292	AT1G14340.1 | Symbols: | RNA-binding (RRM/RBD/RNP motifs) family protein | chr1:4897709-4898776 FORWARD LENGTH=244
Eucgr.G02621.1	34.8891	28.413	31.8276	6.87269	10.0069	7.72279	10.1584	17.8096	AT5G23430.2 | Symbols: | Transducin/WD40 repeat-like superfamily protein | chr5:7894073-7899862 REVERSE LENGTH=836
Eucgr.A02165.1	32.1377	19.5948	21.7216	7.90905	10.83	10.1428	10.0843	13.5708	AT5G17910.2 | Symbols: | unknown protein; FUNCTIONS IN: molecular_function unknown; INVOLVED IN: biological_process unknown; LOCATED IN: mitochondrion; EXPRESSED IN: 23 plant structures; EXPRESSED DURING: 15 growth stages; BEST Arabidopsis thaliana protein match is: unknown protein (TAIR:AT2G29620.1). | chr5:5927906-5932292 FORWARD LENGTH=1342
Eucgr.F02310.1	193.137	201.622	191.679	72.3476	74.7188	71.6968	72.0454	120.731	AT1G47128.1 | Symbols: RD21, RD21A | Granulin repeat cysteine protease family protein | chr1:17283139-17285609 REVERSE LENGTH=462
Eucgr.C02545.1	1.96682	2.45887	1.76448	6.80047	5.51489	9.32486	7.38012	4.37357	AT4G30935.1 | Symbols: WRKY32, ATWRKY32 | WRKY DNA-binding protein 32 | chr4:15051916-15053908 REVERSE LENGTH=466
Eucgr.G02586.1	11.9214	11.7609	7.8495	28.3497	22.3331	27.6199	23.1164	20.9124	AT5G08340.1 | Symbols: | Nucleotidylyl transferase superfamily protein | chr5:2683901-2685604 FORWARD LENGTH=367
Eucgr.B01904.1	1.88901	3.36491	35.8078	0.726457	0.697054	1.25802	1.28086	2.18051	AT1G09155.1 | Symbols: AtPP2-B15, PP2-B15 | phloem protein 2-B15 | chr1:2949831-2950842 REVERSE LENGTH=289
Eucgr.H04817.1	6.25597	5.2692	13.4697	0.0787371	0.237444	0.0666603	0.57924	1.42983	No hits found
Eucgr.J01770.1	4.16166	3.81524	2.60896	9.56061	10.3717	9.53671	11.7118	7.50096	AT5G19760.1 | Symbols: | Mitochondrial substrate carrier family protein | chr5:6679591-6681845 REVERSE LENGTH=298
Eucgr.H00975.1	8.49438	6.38798	7.5978	1.67046	3.11847	0.92936	2.07476	2.26526	AT1G75800.1 | Symbols: | Pathogenesis-related thaumatin superfamily protein | chr1:28458889-28460447 FORWARD LENGTH=330
Eucgr.F03311.1	2.63223	1.97597	2.74728	0.779507	0.555031	0.811181	0.61907	1.13941	AT1G53140.1 | Symbols: DRP5A | Dynamin related protein 5A | chr1:19799271-19802441 FORWARD LENGTH=817
Eucgr.F00754.1	1.22941	1.76503	1.23268	0	0.205861	0	0.045654	0.507126	No hits found
Eucgr.A02408.1	1.30227	1.50384	1.26988	0.0534464	0	0.0904974	0.0714883	0.661745	AT1G51200.4 | Symbols: | A20/AN1-like zinc finger family protein | chr1:18985690-18986211 FORWARD LENGTH=173
Eucgr.F01222.3	7.59287	9.99253	4.75854	27.8557	24.8841	33.0508	35.1852	17.1188	AT1G53280.1 | Symbols: | Class I glutamine amidotransferase-like superfamily protein | chr1:19864942-19867341 REVERSE LENGTH=438
Eucgr.F00457.1	0.511058	0.44023	0.596024	4.58289	2.86107	4.69679	2.45198	1.59279	No hits found
Eucgr.F02481.1	5.69019	7.11032	6.99545	14.1492	14.8229	13.0316	13.504	12.8697	AT5G38660.1 | Symbols: APE1 | acclimation of photosynthesis to environment | chr5:15473285-15475497 REVERSE LENGTH=286
Eucgr.C03724.1	0.083259	0.149417	0.186733	0	0	0.0332686	0	0	AT1G52820.1 | Symbols: | 2-oxoglutarate (2OG) and Fe(II)-dependent oxygenase superfamily protein | chr1:19669216-19670321 FORWARD LENGTH=317
Eucgr.F00250.1	3.89861	3.66148	3.32265	1.34936	1.84963	0.98661	1.27161	1.03786	AT1G47480.1 | Symbols: | alpha/beta-Hydrolases superfamily protein | chr1:17417623-17419296 FORWARD LENGTH=314
Eucgr.K02355.1	4.8155	5.19602	6.05899	0.0285884	0.0862128	0	0.038239	2.50137	AT2G43840.2 | Symbols: UGT74F1 | UDP-glycosyltransferase 74 F1 | chr2:18157681-18159166 FORWARD LENGTH=449
Eucgr.E04050.2	5.14791	6.29002	6.38701	1.34407	1.19519	2.057	1.86694	3.02963	No hits found
Eucgr.B00052.1	1.13033	0.561738	0.624028	0	0.0550019	0.11581	0.0365936	0.180659	AT1G51850.1 | Symbols: | Leucine-rich repeat protein kinase family protein | chr1:19252964-19256783 REVERSE LENGTH=865
Eucgr.F01777.1	88.2298	101.339	64.6751	281.382	330.642	348.084	345.122	200.755	AT4G35090.1 | Symbols: CAT2 | catalase 2 | chr4:16700937-16703215 REVERSE LENGTH=492
Eucgr.D01695.1	0.124573	0.0223558	1.06169	0	0	0	0	0	AT4G00910.1 | Symbols: | Aluminium activated malate transporter family protein | chr4:389370-391287 REVERSE LENGTH=497
Eucgr.K01500.1	41.2987	54.2062	57.6232	24.2459	28.1	24.8739	27.4707	33.251	AT3G03890.1 | Symbols: | FMN binding | chr3:999667-1001996 REVERSE LENGTH=321
Eucgr.E01075.1	18.1046	16.2938	31.5952	1.02028	0.854671	1.00775	1.08039	6.24612	AT5G59970.1 | Symbols: | Histone superfamily protein | chr5:24146352-24146663 REVERSE LENGTH=103
Eucgr.E01150.1	5.61381	4.54647	5.10083	1.087	0.751211	0.690205	1.49937	2.41134	AT4G19350.1 | Symbols: EMB3006 | embryo defective 3006 | chr4:10562214-10563676 REVERSE LENGTH=180
Eucgr.A02622.1	24.1889	23.2885	18.9598	3.40639	6.95004	4.01178	8.14267	14.017	AT3G11590.1 | Symbols: | unknown protein; LOCATED IN: plasma membrane; EXPRESSED IN: 22 plant structures; EXPRESSED DURING: 13 growth stages; BEST Arabidopsis thaliana protein match is: unknown protein (TAIR:AT5G22310.1); Has 22320 Blast hits to 15179 proteins in 1213 species: Archae - 372; Bacteria - 2307; Metazoa - 10906; Fungi - 1700; Plants - 1146; Viruses - 65; Other Eukaryotes - 5824 (sourc…
Eucgr.J01337.1	1.60592	5.14916	7.73178	0.90954	1.11746	0.556135	0.608286	1.12614	AT5G36930.2 | Symbols: | Disease resistance protein (TIR-NBS-LRR class) family | chr5:14567771-14571916 REVERSE LENGTH=1191
Eucgr.A02891.1	190.431	174.11	154.896	26.4282	36.4521	23.0942	40.4517	84.8869	AT5G62390.1 | Symbols: ATBAG7, BAG7 | BCL-2-associated athanogene 7 | chr5:25052377-25054170 REVERSE LENGTH=446
Eucgr.B03626.1	2.10389	2.34245	1.15558	10.3351	11.6112	8.13223	5.47535	6.72436	AT1G55230.1 | Symbols: | Family of unknown function (DUF716) | chr1:20602895-20603797 FORWARD LENGTH=300
Eucgr.J01004.1	3.26174	4.10351	3.37868	9.078	9.15727	9.40545	8.72474	6.89066	AT5G23710.1 | Symbols: | DNA binding;DNA-directed RNA polymerases | chr5:7996528-7997220 REVERSE LENGTH=230
Eucgr.C00949.1	0.216261	0.905571	21.3413	0.442299	0.581408	0.374458	0.341311	0.112335	AT2G19800.1 | Symbols: MIOX2 | myo-inositol oxygenase 2 | chr2:8531106-8533354 REVERSE LENGTH=317
Eucgr.D02625.1	1.20543	0.288436	1.1646	0	0	0.0741025	0.0390248	0.0963308	AT1G32060.1 | Symbols: PRK | phosphoribulokinase | chr1:11532668-11534406 FORWARD LENGTH=395
Eucgr.D02509.1	22.7309	22.9564	14.0583	44.8736	45.0168	53.1437	46.3978	39.1186	AT2G45030.1 | Symbols: | Translation elongation factor EFG/EF2 protein | chr2:18572411-18576756 FORWARD LENGTH=754
Eucgr.G03039.1	0.82961	0.799261	0.195858	15.0232	10.3785	15.6326	13.1346	2.67065	AT1G07280.3 | Symbols: | Tetratricopeptide repeat (TPR)-like superfamily protein | chr1:2238505-2240991 FORWARD LENGTH=552
Eucgr.B03214.1	18.0506	20.6872	39.6183	3.29023	5.07922	2.78557	4.71527	8.31733	AT2G03090.1 | Symbols: ATEXPA15, EXP15, ATEXP15, ATHEXP ALPHA 1.3, EXPA15 | expansin A15 | chr2:917361-918554 REVERSE LENGTH=253
Eucgr.L00719.1	0.32939	0.735621	0.492504	0	0.0347275	0.0292483	0	0.142582	AT1G59780.1 | Symbols: | NB-ARC domain-containing disease resistance protein | chr1:21993581-21997691 REVERSE LENGTH=906
Eucgr.G02212.2	13.6921	16.2249	14.862	35.6659	30.8684	31.4065	30.4676	27.2206	AT5G13240.1 | Symbols: | transcription regulators | chr5:4225261-4227152 REVERSE LENGTH=224
Eucgr.F03566.1	1.42805	8.08131	8.22061	1.52773	1.12919	1.59774	1.26213	1.13123	AT1G76360.1 | Symbols: | Protein kinase superfamily protein | chr1:28643242-28646483 REVERSE LENGTH=484
Eucgr.F00501.1	2.42551	3.09534	2.04165	0.0565319	0.0852402	0.0239305	0.189038	1.3999	AT1G33110.1 | Symbols: | MATE efflux family protein | chr1:12005084-12008618 FORWARD LENGTH=494
Eucgr.L01006.1	0.0930441	0.0667909	0.0556479	0	0	0	0	0	AT2G36430.1 | Symbols: | Plant protein of unknown function (DUF247) | chr2:15290211-15291557 FORWARD LENGTH=448
Eucgr.F02611.1	40.9878	49.4045	45.9281	19.2512	19.7481	23.5492	24.657	30.5098	AT1G35670.1 | Symbols: ATCDPK2, CPK11, ATCPK11, CDPK2 | calcium-dependent protein kinase 2 | chr1:13205456-13208058 FORWARD LENGTH=495
Eucgr.E03592.1	12.0051	7.72522	12.6548	0.870148	0.610247	0.976533	0.717277	3.77498	AT4G21270.1 | Symbols: ATK1, KATA, KATAP | kinesin 1 | chr4:11329579-11333884 REVERSE LENGTH=793
Eucgr.L00559.1	1.41422	1.29205	0.865039	0.242717	0.243983	0.102744	0.284069	0.450779	AT2G31500.1 | Symbols: CPK24 | calcium-dependent protein kinase 24 | chr2:13414016-13416324 FORWARD LENGTH=582
Eucgr.K02087.4	8.78978	6.8692	4.73129	27.9126	26.7048	27.1302	24.7713	15.2867	AT3G25410.1 | Symbols: | Sodium Bile acid symporter family | chr3:9214565-9216331 REVERSE LENGTH=431
Eucgr.A02380.1	43.517	53.5687	95.1018	29.7438	27.6083	30.0216	27.5657	28.8249	AT3G57550.2 | Symbols: AGK2, GK-2 | guanylate kinase | chr3:21307269-21309193 FORWARD LENGTH=390
Eucgr.H01055.1	125.641	188.923	190.558	2.29032	7.56459	4.00995	8.9924	36.5883	AT1G02640.1 | Symbols: BXL2, ATBXL2 | beta-xylosidase 2 | chr1:564293-567580 FORWARD LENGTH=768
Eucgr.K02134.1	23.7796	37.6818	31.6309	0.452813	1.85321	0.246446	2.37941	10.4922	AT3G25130.1 | Symbols: | unknown protein; FUNCTIONS IN: molecular_function unknown; INVOLVED IN: biological_process unknown; LOCATED IN: plasma membrane; EXPRESSED IN: 17 plant structures; EXPRESSED DURING: 9 growth stages; Has 3885 Blast hits to 2658 proteins in 280 species: Archae - 12; Bacteria - 208; Metazoa - 970; Fungi - 222; Plants - 148; Viruses - 11; Other Eukaryotes - 2314 (source: NCBI…
Eucgr.L00615.1	0.0562323	0.0605488	0.0756707	0	0	0	0	0	AT4G19810.1 | Symbols: | Glycosyl hydrolase family protein with chitinase insertion domain | chr4:10764151-10765753 REVERSE LENGTH=379
Eucgr.C00702.1	0.109663	0.118081	0.910025	0.025879	0	0	0	0.0213613	AT5G51160.1 | Symbols: | Ankyrin repeat family protein | chr5:20792280-20793681 FORWARD LENGTH=442
Eucgr.H03496.1	0.777084	1.13557	1.79264	0.130986	0.237006	0.133075	0.350407	0.302737	AT3G43190.1 | Symbols: SUS4, ATSUS4 | sucrose synthase 4 | chr3:15179204-15182577 REVERSE LENGTH=808
Eucgr.C04157.1	51.3091	51.0395	57.6987	17.4729	20.2111	15.9076	18.9683	32.7227	AT5G19980.1 | Symbols: GONST4 | golgi nucleotide sugar transporter 4 | chr5:6749907-6750932 REVERSE LENGTH=341
Eucgr.J00152.1	8.09772	8.79858	4.95316	0.104234	0.558813	0.088246	0.975938	2.78188	AT3G28050.1 | Symbols: | nodulin MtN21 /EamA-like transporter family protein | chr3:10442984-10445216 FORWARD LENGTH=367
Eucgr.K02881.1	5.2187	14.9848	5.508	72.8782	33.4979	95.4325	52.6157	55.133	AT1G19020.1 | Symbols: | unknown protein; BEST Arabidopsis thaliana protein match is: unknown protein (TAIR:AT3G48180.1); Has 88 Blast hits to 88 proteins in 15 species: Archae - 0; Bacteria - 0; Metazoa - 0; Fungi - 0; Plants - 88; Viruses - 0; Other Eukaryotes - 0 (source: NCBI BLink). | chr1:6568142-6568402 FORWARD LENGTH=86
Eucgr.B02163.1	0.029885	0.0858108	0.241294	0	0	0	0	0	AT5G33370.1 | Symbols: | GDSL-like Lipase/Acylhydrolase superfamily protein | chr5:12602773-12604670 REVERSE LENGTH=366
Eucgr.H00738.1	23.7189	19.0806	15.7986	1.55842	5.58736	1.7152	5.55865	7.37518	AT3G25290.2 | Symbols: | Auxin-responsive family protein | chr3:9208955-9210353 FORWARD LENGTH=393
Eucgr.H03274.1	0	0.105345	0	0.484841	0.417746	0.351836	0.694831	1.60081	AT3G53840.1 | Symbols: | Protein kinase superfamily protein | chr3:19945571-19947719 FORWARD LENGTH=639
Eucgr.D01364.1	105.59	82.6119	88.4851	21.2984	24.072	19.5214	27.3476	47.3652	AT1G62360.1 | Symbols: STM, BUM1, SHL, WAM1, BUM, WAM | KNOX/ELK homeobox transcription factor | chr1:23058796-23061722 REVERSE LENGTH=382
Eucgr.F02931.1	1.49583	1.46177	6.21353	0.842443	0.88262	0.663	0.785605	0.636615	AT4G10120.2 | Symbols: ATSPS4F | Sucrose-phosphate synthase family protein | chr4:6315033-6319785 FORWARD LENGTH=1050
Eucgr.B00182.1	0.300843	0.31412	3.63128	0	0.0519018	0.0655694	0.0863275	0.0213095	AT5G25120.1 | Symbols: CYP71B11 | ytochrome p450, family 71, subfamily B, polypeptide 11 | chr5:8662851-8664432 FORWARD LENGTH=496
Eucgr.G01011.1	1.41736	1.70571	1.15935	0.0196752	0.217556	0.0333147	0.289486	0.61714	AT5G10530.1 | Symbols: | Concanavalin A-like lectin protein kinase family protein | chr5:3324978-3326933 REVERSE LENGTH=651
Eucgr.L03554.1	2.85471	4.72899	2.36402	0	0.312548	0.17549	0.0693141	1.02659	AT3G07880.1 | Symbols: SCN1 | Immunoglobulin E-set superfamily protein | chr3:2514175-2515544 FORWARD LENGTH=240
Eucgr.I01988.2	8.38648	9.9909	3.52172	26.1745	27.1746	33.3966	21.9772	21.647	AT5G15410.2 | Symbols: DND1, ATCNGC2, CNGC2 | Cyclic nucleotide-regulated ion channel family protein | chr5:5003460-5006512 REVERSE LENGTH=725
Eucgr.H00362.1	1.75248	4.66913	11.9728	0.922559	0.287805	0.781055	0.34041	0.735251	AT5G47850.1 | Symbols: CCR4 | CRINKLY4 related 4 | chr5:19378803-19381058 REVERSE LENGTH=751
Eucgr.C00802.1	0.10519	0.698463	0.471839	0.0496466	0.0249528	0.0210158	0.0166014	0.0614698	AT2G05940.1 | Symbols: | Protein kinase superfamily protein | chr2:2287514-2289270 REVERSE LENGTH=462
Eucgr.F03071.1	26.8758	28.5575	22.9614	1.38646	6.90916	1.2737	6.56962	18.1648	AT1G79760.1 | Symbols: DTA4 | downstream target of AGL15-4 | chr1:30012054-30013042 FORWARD LENGTH=299
Eucgr.H01678.1	0.505461	0.685365	0.151153	1.32535	2.8244	1.79531	2.92504	2.66933	AT5G67050.1 | Symbols: | alpha/beta-Hydrolases superfamily protein | chr5:26759482-26761165 REVERSE LENGTH=477
Eucgr.J00937.1	33.1913	99.3757	797.642	9.6832	25.8318	7.17323	12.8897	21.058	No hits found
Eucgr.F04121.1	48.6345	72.2274	53.8831	2.55882	6.35477	3.18579	3.7917	29.9839	AT1G71970.1 | Symbols: | unknown protein; FUNCTIONS IN: molecular_function unknown; INVOLVED IN: biological_process unknown; LOCATED IN: chloroplast; EXPRESSED IN: 22 plant structures; EXPRESSED DURING: 13 growth stages; BEST Arabidopsis thaliana protein match is: unknown protein (TAIR:AT1G22680.1); Has 58 Blast hits to 58 proteins in 13 species: Archae - 0; Bacteria - 0; Metazoa - 4; Fungi - 0; …
Eucgr.I02501.1	8.26871	8.6511	6.50204	1.3114	2.41413	1.0835	2.20846	5.00806	AT3G22960.1 | Symbols: PKP1, PKP-ALPHA | Pyruvate kinase family protein | chr3:8139369-8141771 FORWARD LENGTH=596
Eucgr.L02620.1	2.02917	2.26103	1.60305	5.97499	5.57509	6.43813	5.54466	3.96443	AT4G31410.2 | Symbols: | Protein of unknown function (DUF1644) | chr4:15244259-15245474 FORWARD LENGTH=308
Eucgr.G02554.1	0.196202	0.623727	0.854938	17.3827	10.7978	19.0844	10.369	3.40688	AT1G69850.1 | Symbols: ATNRT1:2, NTL1, NRT1:2 | nitrate transporter 1:2 | chr1:26296945-26300407 REVERSE LENGTH=585
Eucgr.J01748.1	53.1657	66.7907	70.5711	32.4165	32.3266	28.099	33.6973	36.0944	AT5G56340.1 | Symbols: ATCRT1 | RING/U-box superfamily protein | chr5:22818254-22819444 FORWARD LENGTH=396
Eucgr.F03945.1	13.8072	10.6382	8.83584	2.58491	4.21421	3.14473	3.79163	5.98862	AT4G32000.2 | Symbols: | Protein kinase superfamily protein | chr4:15474083-15476655 REVERSE LENGTH=419
Eucgr.E03244.1	13.1295	13.9556	12.3541	27.9412	21.0732	26.8923	23.7152	25.8512	AT1G28410.1 | Symbols: | FUNCTIONS IN: molecular_function unknown; INVOLVED IN: biological_process unknown; LOCATED IN: endomembrane system; EXPRESSED IN: 23 plant structures; EXPRESSED DURING: 15 growth stages; BEST Arabidopsis thaliana protein match is: myosin heavy chain-related (TAIR:AT4G31340.2); Has 425 Blast hits to 402 proteins in 77 species: Archae - 4; Bacteria - 22; Metazoa - 249; Fung…
Eucgr.I00316.1	0.59984	0.993668	2.02833	0	0	0.147498	0	0.0359517	AT5G64810.1 | Symbols: WRKY51, ATWRKY51 | WRKY DNA-binding protein 51 | chr5:25908415-25909687 FORWARD LENGTH=194
Eucgr.G03284.1	0	0.0333611	0	0.87738	0.440979	0.891366	0.792151	0.0362108	AT5G13790.1 | Symbols: AGL15 | AGAMOUS-like 15 | chr5:4449128-4450802 REVERSE LENGTH=268
Eucgr.J03181.2	13.6208	12.0392	9.98813	0.268326	1.2812	0.302893	1.67489	6.75529	AT3G20260.1 | Symbols: | Protein of unknown function (DUF1666) | chr3:7064190-7065751 REVERSE LENGTH=437
Eucgr.K00636.1	0.120217	0.129445	0.727981	0	0.0142587	0.0120091	0.0189731	0.0351256	AT1G47890.1 | Symbols: AtRLP7, RLP7 | receptor like protein 7 | chr1:17643976-17647035 FORWARD LENGTH=1019
Eucgr.F03643.2	7.90072	11.6327	6.5188	15.0246	14.7199	16.384	18.3671	17.0524	AT5G07950.1 | Symbols: | unknown protein; FUNCTIONS IN: molecular_function unknown; INVOLVED IN: biological_process unknown; LOCATED IN: chloroplast; EXPRESSED IN: 20 plant structures; EXPRESSED DURING: 9 growth stages; Has 30201 Blast hits to 17322 proteins in 780 species: Archae - 12; Bacteria - 1396; Metazoa - 17338; Fungi - 3422; Plants - 5037; Viruses - 0; Other Eukaryotes - 2996 (source: NC…
Eucgr.K01904.1	22.8412	14.8498	12.885	5.44487	5.69308	4.88741	6.82954	8.91653	AT3G54720.1 | Symbols: AMP1, COP2, HPT, PT, MFO1 | Peptidase M28 family protein | chr3:20254852-20257815 REVERSE LENGTH=705
Eucgr.C03762.1	0.335416	0.425988	0.138881	4.84663	2.86439	5.31979	2.70384	0.944857	AT2G19900.1 | Symbols: ATNADP-ME1, NADP-ME1 | NADP-malic enzyme 1 | chr2:8592106-8595403 REVERSE LENGTH=581
Eucgr.I01652.1	0.829529	0.59547	0.893025	0	0	0	0.209471	0	No hits found
Eucgr.E00105.1	89.5212	55.943	86.9011	1.54696	6.44229	1.77743	6.20752	19.929	AT3G61490.3 | Symbols: | Pectin lyase-like superfamily protein | chr3:22758439-22760137 FORWARD LENGTH=476
Eucgr.F02629.1	3.41657	1.57361	3.31312	0.372838	0.862002	0.773346	0.573502	0.523179	AT1G34355.1 | Symbols: ATPS1, PS1 | forkhead-associated (FHA) domain-containing protein | chr1:12536497-12541730 FORWARD LENGTH=1477
Eucgr.L03587.1	0.118442	0.127534	0.106257	0.894421	0.730508	1.51446	1.53282	0.50757	AT5G55050.1 | Symbols: | GDSL-like Lipase/Acylhydrolase superfamily protein | chr5:22337745-22339741 FORWARD LENGTH=376
Eucgr.L00169.1	1.08477	3.81559	0.778535	14.5914	9.57252	9.96939	7.49867	11.4526	No hits found
Eucgr.H04800.1	0.300242	0.107763	0.323224	0.0283412	0.028489	0	0.0189541	0.0233937	AT5G10190.1 | Symbols: | Major facilitator superfamily protein | chr5:3199205-3201140 FORWARD LENGTH=488
Eucgr.D01779.1	35.8321	33.6665	88.6475	18.5279	18.5665	16.5656	15.5951	14.96	AT5G41670.2 | Symbols: | 6-phosphogluconate dehydrogenase family protein | chr5:16665647-16667110 REVERSE LENGTH=487
Eucgr.G01179.1	1.48275	1.1204	0.647601	3.94108	5.33155	8.20114	4.2492	12.7235	AT3G47570.1 | Symbols: | Leucine-rich repeat protein kinase family protein | chr3:17527611-17530748 FORWARD LENGTH=1010
Eucgr.C00060.1	17.9818	20.9139	22.9195	6.63183	7.90182	7.63668	9.35129	12.7092	AT2G07180.2 | Symbols: | Protein kinase superfamily protein | chr2:2981082-2983271 REVERSE LENGTH=442
Eucgr.A02205.1	2.11308	3.09205	1.67695	5.12082	4.66556	6.1702	4.7074	6.12661	AT3G26040.1 | Symbols: | HXXXD-type acyl-transferase family protein | chr3:9519741-9521069 FORWARD LENGTH=442
Eucgr.C04395.2	59.227	73.0558	63.4873	9.08176	20.6871	11.9211	20.4362	35.4186	AT5G34940.2 | Symbols: AtGUS3, GUS3 | glucuronidase 3 | chr5:13235912-13238718 REVERSE LENGTH=536
Eucgr.F02624.1	31.28	23.4168	28.844	1.83552	3.62657	2.30419	3.42873	13.1657	AT5G54160.1 | Symbols: ATOMT1, OMT1 | O-methyltransferase 1 | chr5:21982075-21984167 FORWARD LENGTH=363
Eucgr.B02880.1	47.5423	70.9387	55.2052	99.3064	96.9267	102.07	96.0825	115.391	No hits found
Eucgr.J03010.1	0.743842	1.15691	1.11219	0	0.0588173	0	0	0.338084	AT1G12663.1 | Symbols: | Predicted to encode a PR (pathogenesis-related) protein. Belongs to the plant thionin (PR-13) family with the following members: At1g66100, At5g36910, At1g72260, At2g15010, At1g12663, At1g12660. | chr1:4310969-4311457 FORWARD LENGTH=115
Eucgr.D00345.1	16.6921	13.2696	11.614	73.0777	43.3085	92.7199	48.6406	39.2663	No hits found
Eucgr.A02895.1	4.49378	3.11431	3.04599	0.439898	0.252682	0.443364	0.231155	1.65127	AT5G62410.1 | Symbols: SMC2, TTN3, ATCAP-E1, ATSMC4 | structural maintenance of chromosomes 2 | chr5:25056308-25062436 FORWARD LENGTH=1175
Eucgr.L01103.1	1.70552	2.7095	0.275912	13.5391	16.1831	11.6412	17.1564	7.53755	AT1G60710.1 | Symbols: ATB2 | NAD(P)-linked oxidoreductase superfamily protein | chr1:22355073-22356627 REVERSE LENGTH=345
Eucgr.D00880.2	51.4364	52.2278	35.0803	3.29403	4.67199	3.70565	6.79006	27.7114	AT5G54530.1 | Symbols: | Protein of unknown function, DUF538 | chr5:22152781-22154201 FORWARD LENGTH=161
Eucgr.A01421.1	24.4402	42.6955	9.33162	229.262	147.714	267.349	238.791	132.538	AT2G46680.1 | Symbols: ATHB-7, ATHB7, HB-7 | homeobox 7 | chr2:19165777-19166773 REVERSE LENGTH=258
Eucgr.B03813.1	16.9855	18.4905	15.3134	52.1215	48.5637	54.3412	58.1086	24.6562	AT5G22100.1 | Symbols: | RNA cyclase family protein | chr5:7329015-7330718 FORWARD LENGTH=375
Eucgr.I02007.1	0.695378	1.26106	0.197002	3.52382	2.56984	3.12957	2.63393	2.62351	AT5G19790.1 | Symbols: RAP2.11 | related to AP2 11 | chr5:6689271-6690032 REVERSE LENGTH=253
Eucgr.A01469.1	14.0214	14.5385	10.2655	3.60044	4.4858	2.96233	4.44278	7.95302	AT5G24170.1 | Symbols: | Got1/Sft2-like vescicle transport protein family | chr5:8189744-8191355 REVERSE LENGTH=163
Eucgr.J00255.1	8.46291	6.46696	4.43289	2.44809	2.0205	1.9417	2.30938	1.40388	AT5G05840.1 | Symbols: | Protein of unknown function (DUF620) | chr5:1757268-1760458 REVERSE LENGTH=439
Eucgr.H05064.1	12.924	13.6564	8.91065	17.4964	18.7194	20.7035	20.9341	21.3737	AT5G08430.1 | Symbols: | SWIB/MDM2 domain;Plus-3;GYF | chr5:2716974-2720095 FORWARD LENGTH=553
Eucgr.H01264.1	21.6289	27.6318	25.3548	11.8177	11.9237	11.0504	13.7427	16.1972	AT5G65650.1 | Symbols: | Protein of unknown function (DUF1195) | chr5:26239588-26241195 FORWARD LENGTH=185
Eucgr.C03889.2	10.3733	12.7382	7.36928	35.1908	27.5301	23.9439	28.2221	22.9345	AT4G29660.1 | Symbols: EMB2752 | embryo defective 2752 | chr4:14534495-14535171 REVERSE LENGTH=103
Eucgr.K02910.1	0.346128	0.445166	0.51753	0.108908	0.0547383	0.0461019	0.127463	0.146082	AT3G47910.1 | Symbols: | Ubiquitin carboxyl-terminal hydrolase-related protein | chr3:17674737-17681444 REVERSE LENGTH=1606
Eucgr.K00318.2	58.5828	62.78	67.084	6.58014	12.842	8.02266	15.1879	31.3481	AT5G53320.1 | Symbols: | Leucine-rich repeat protein kinase family protein | chr5:21636453-21638337 REVERSE LENGTH=601
Eucgr.A01069.1	38.5012	50.4748	74.4633	105.843	104.557	101.696	113.795	110.936	No hits found
Eucgr.A00731.1	4.57636	6.02961	5.92446	0.82022	1.53907	1.11106	1.57251	2.75328	No hits found
Eucgr.I00328.1	22.3473	23.2877	37.772	10.2416	10.295	8.75697	10.8705	14.2998	AT5G64880.1 | Symbols: | unknown protein; Has 30201 Blast hits to 17322 proteins in 780 species: Archae - 12; Bacteria - 1396; Metazoa - 17338; Fungi - 3422; Plants - 5037; Viruses - 0; Other Eukaryotes - 2996 (source: NCBI BLink). | chr5:25932353-25933874 FORWARD LENGTH=171
Eucgr.A00251.1	5.96283	6.56224	4.88341	13.1007	14.3913	15.6075	16.7099	9.66434	AT1G54380.1 | Symbols: | spliceosome protein-related | chr1:20298287-20300899 REVERSE LENGTH=515
Eucgr.E01327.1	0.0635583	0.0760413	0.0570195	0	0.0201028	0	0	0	AT1G01900.1 | Symbols: ATSBT1.1, SBTI1.1 | subtilase family protein | chr1:310332-313011 FORWARD LENGTH=774
Eucgr.G02893.1	14.0601	18.0194	10.6152	63.6012	53.5692	78.1943	61.3764	27.6956	AT2G39450.1 | Symbols: MTP11, ATMTP11 | Cation efflux family protein | chr2:16471744-16473735 REVERSE LENGTH=394
Eucgr.D02075.1	7.64726	8.39733	6.26616	13.383	14.4227	12.9337	13.3598	12.4183	AT4G16570.1 | Symbols: ATPRMT7, PRMT7 | protein arginine methyltransferase 7 | chr4:9336815-9340692 FORWARD LENGTH=724
Eucgr.G01271.1	6.59364	8.87814	5.47079	17.5928	12.4768	19.3261	14.5809	17.7734	AT3G19553.1 | Symbols: | Amino acid permease family protein | chr3:6790988-6792507 REVERSE LENGTH=479
Eucgr.G03269.1	13.9589	14.4017	8.03592	28.9402	25.2034	28.6112	27.0967	24.3505	AT5G03990.1 | Symbols: | unknown protein; BEST Arabidopsis thaliana protein match is: unknown protein (TAIR:AT3G51940.1); Has 30201 Blast hits to 17322 proteins in 780 species: Archae - 12; Bacteria - 1396; Metazoa - 17338; Fungi - 3422; Plants - 5037; Viruses - 0; Other Eukaryotes - 2996 (source: NCBI BLink). | chr5:1075957-1077358 FORWARD LENGTH=302
Eucgr.J02055.1	41.3752	50.4391	61.228	4.70362	4.51565	4.56383	8.97763	21.0703	AT4G40030.2 | Symbols: | Histone superfamily protein | chr4:18555840-18556827 REVERSE LENGTH=164
Eucgr.F04485.1	0	0.193395	0.120847	11.6982	3.06763	12.5952	4.50707	0.41983	AT2G21820.1 | Symbols: | unknown protein; Has 45 Blast hits to 45 proteins in 13 species: Archae - 0; Bacteria - 0; Metazoa - 0; Fungi - 0; Plants - 45; Viruses - 0; Other Eukaryotes - 0 (source: NCBI BLink). | chr2:9302983-9303219 REVERSE LENGTH=78
Eucgr.F04238.1	24.3738	20.3524	16.6801	49.0499	47.688	53.8677	41.0561	41.5122	AT1G76900.2 | Symbols: AtTLP1, TLP1 | tubby like protein 1 | chr1:28882741-28884377 FORWARD LENGTH=455
Eucgr.K00131.1	11.5037	9.38967	9.78226	1.09008	2.00187	0.834139	2.49551	5.38139	AT5G07620.1 | Symbols: | Protein kinase superfamily protein | chr5:2407401-2409066 REVERSE LENGTH=359
Eucgr.B03462.1	2.74682	1.36147	1.27123	0.0823126	0.144799	0.156797	0.178911	0.611491	AT1G27880.1 | Symbols: | DEAD/DEAH box RNA helicase family protein | chr1:9708940-9713901 FORWARD LENGTH=911
Eucgr.J00475.1	0.0308451	0.597831	0.387405	0.0291161	0	0	0.0194724	0	AT3G47250.3 | Symbols: | Plant protein of unknown function (DUF247) | chr3:17400124-17401566 REVERSE LENGTH=480
Eucgr.E00781.1	0.0753992	0.108249	0.338211	0	0	0	0.0237996	0	AT1G63990.1 | Symbols: SPO11-2 | sporulation 11-2 | chr1:23743323-23745351 REVERSE LENGTH=383
Eucgr.J03103.1	1.92324	2.18091	6.05132	0.894559	0.819882	0.467775	0.527883	0.673244	AT1G80760.1 | Symbols: NIP6;1, NIP6, NLM7 | NOD26-like intrinsic protein 6;1 | chr1:30350640-30352015 REVERSE LENGTH=305
Eucgr.D00694.1	2.41749	4.72974	3.78473	0.0447445	0.0899559	0.189408	0.0897734	1.25574	AT1G11125.1 | Symbols: | unknown protein; BEST Arabidopsis thaliana protein match is: unknown protein (TAIR:AT1G61170.1). | chr1:3718846-3719643 FORWARD LENGTH=265
Eucgr.B02862.1	17.6956	17.0269	14.331	38.332	36.5416	31.5929	33.3436	28.0154	AT3G18210.2 | Symbols: | 2-oxoglutarate (2OG) and Fe(II)-dependent oxygenase superfamily protein | chr3:6238264-6240396 REVERSE LENGTH=394
Eucgr.I01013.1	5.77149	11.8887	7.20379	0.078956	1.19052	0.100268	1.63694	1.01018	AT2G23610.1 | Symbols: ATMES3, MES3 | methyl esterase 3 | chr2:10044410-10046403 REVERSE LENGTH=263
Eucgr.I01279.1	21.9917	17.9271	35.9807	2.67403	4.26775	3.67384	5.22386	8.82891	AT4G34530.1 | Symbols: CIB1 | cryptochrome-interacting basic-helix-loop-helix 1 | chr4:16498466-16499946 FORWARD LENGTH=335
Eucgr.A02285.1	0.032465	1.9809	0.902876	0	0	0.0518895	0.020495	0.0252955	AT4G33430.2 | Symbols: BAK1 | BRI1-associated receptor kinase | chr4:16086654-16090288 REVERSE LENGTH=662
Eucgr.F01363.1	2.27741	4.45033	5.41045	0.318481	0.280124	0.235927	0.186371	1.2487	AT3G14850.2 | Symbols: TBL41 | TRICHOME BIREFRINGENCE-LIKE 41 | chr3:4995615-4997611 FORWARD LENGTH=356
Eucgr.H02035.1	1.67254	0.738841	1.52932	0.273251	0.244157	0.359861	0.426408	0.325794	AT5G67020.1 | Symbols: | unknown protein; BEST Arabidopsis thaliana protein match is: unknown protein (TAIR:AT3G50340.1); Has 1807 Blast hits to 1807 proteins in 277 species: Archae - 0; Bacteria - 0; Metazoa - 736; Fungi - 347; Plants - 385; Viruses - 0; Other Eukaryotes - 339 (source: NCBI BLink). | chr5:26749962-26751146 FORWARD LENGTH=394
Eucgr.A00592.1	3.5753	2.47618	2.42677	1.07878	1.24358	1.3155	1.27746	1.64203	AT1G47890.1 | Symbols: AtRLP7, RLP7 | receptor like protein 7 | chr1:17643976-17647035 FORWARD LENGTH=1019
Eucgr.K02886.1	0.612114	3.63726	4.60667	0.433351	0.290408	0.421236	0.26835	0.715403	AT3G48090.1 | Symbols: EDS1, ATEDS1 | alpha/beta-Hydrolases superfamily protein | chr3:17755553-17757692 REVERSE LENGTH=623
Eucgr.C01760.1	49.6491	36.8554	31.4849	8.03758	12.9943	5.39131	11.2293	17.9741	AT2G25520.1 | Symbols: | Drug/metabolite transporter superfamily protein | chr2:10860950-10861993 FORWARD LENGTH=347
Eucgr.A00056.1	19.7528	16.3193	12.7392	44.0145	37.6151	43.7196	38.4295	31.4017	AT2G43250.1 | Symbols: | unknown protein; Has 32 Blast hits to 32 proteins in 11 species: Archae - 0; Bacteria - 0; Metazoa - 0; Fungi - 0; Plants - 32; Viruses - 0; Other Eukaryotes - 0 (source: NCBI BLink). | chr2:17977619-17979496 FORWARD LENGTH=625
Eucgr.F04220.1	1.08202	1.05085	0.2284	1.8024	2.50633	2.28892	2.53138	2.67797	AT1G78955.1 | Symbols: CAMS1 | camelliol C synthase 1 | chr1:29689153-29694255 REVERSE LENGTH=769
Eucgr.L00984.1	4.22045	3.82198	3.14551	0.245161	0.554491	1.14157	1.06574	1.56832	No hits found
Eucgr.A00526.1	0.226973	0.488792	8.05234	0.194773	0.137052	0.0329796	0.0390783	0.144694	AT5G05580.1 | Symbols: FAD8 | fatty acid desaturase 8 | chr5:1664331-1666345 FORWARD LENGTH=435
[truncated: 43,029 more rows]
