# Supplementary material for: Flavonoid supplementation affects the expression of genes involved in cell wall formation and lignification metabolism and increases sugar content and saccharification in the fast-growing eucalyptus hybrid E. urophylla x E. grandis
Source: BMC Plant Biol. 2014 Nov 19;14:301. doi: 10.1186/s12870-014-0301-8 (PMC4248463; doi:10.1186/s12870-014-0301-8)
Supplement: Additional file 2: — All differential expressed genes on all conditions. [file 12870_2014_301_MOESM2_ESM.xlsx]

## Sheet: Plan2
FPKM and FDR of all differential expressed genes
Gene	CT1	CT2	CT3	CH	NAR1	NAR2	CHSTOP	NSTOP	FDR CT X CH	FDR CT X CH-STOP	FDR CT X NAR	FDR CT X NAR-STOP	TAIR
Eucgr.F04479.1	0.109797	0.157633	0.0985008	35.5491	38.8601	42.0299	23.844	57.9168	0.000202589	0.000636579	1.4442e-05	0.000602713	AT1G53540.1 | Symbols: | HSP20-like chaperones superfamily protein | chr1:19980510-19980983 FORWARD LENGTH=157
Eucgr.K02389.1	0.0647438	0.0464757	0	13.6896	10.9351	9.41679	9.89113	26.9885	0.000382386	0.00096266	4.71593e-05	0.000712182	AT3G10020.2 | Symbols: | unknown protein; FUNCTIONS IN: molecular_function unknown; INVOLVED IN: response to oxidative stress, anaerobic respiration; LOCATED IN: cellular_component unknown; EXPRESSED IN: 23 plant structures; EXPRESSED DURING: 13 growth stages; Has 30201 Blast hits to 17322 proteins in 780 species: Archae - 12; Bacteria - 1396; Metazoa - 17338; Fungi - 3422; Plants - 5037; Viruses…
Eucgr.K02399.1	0.0958098	0.137552	0	18.0878	12.4548	24.8844	19.4759	53.8235	0.000858948	0.00117288	0.000462239	0.000831844	AT3G10020.1 | Symbols: | unknown protein; FUNCTIONS IN: molecular_function unknown; INVOLVED IN: response to oxidative stress, anaerobic respiration; LOCATED IN: cellular_component unknown; EXPRESSED IN: 23 plant structures; EXPRESSED DURING: 13 growth stages; Has 47 Blast hits to 47 proteins in 12 species: Archae - 0; Bacteria - 0; Metazoa - 1; Fungi - 0; Plants - 46; Viruses - 0; Other Eukaryot…
Eucgr.G01188.2	2.61503	3.2974	2.42316	45.7798	38.3135	44.8075	33.3972	76.3536	0.000272927	0.00104012	3.4804e-05	0.000925934	AT1G17870.1 | Symbols: ATEGY3, EGY3 | ethylene-dependent gravitropism-deficient and yellow-green-like 3 | chr1:6150036-6152185 REVERSE LENGTH=573
Eucgr.J01979.1	0.372067	0.419705	0.238421	17.6107	11.8017	28.0775	14.6299	27.2092	0.000387875	0.000818949	0.000377034	0.000995488	AT5G59720.1 | Symbols: HSP18.2 | heat shock protein 18.2 | chr5:24062632-24063117 FORWARD LENGTH=161
Eucgr.K02410.1	0.172458	0.165063	0.0515717	14.2713	10.8548	10.4744	12.5202	29.6067	0.000662384	0.00114962	7.5635e-05	0.00105325	AT3G10020.1 | Symbols: | unknown protein; FUNCTIONS IN: molecular_function unknown; INVOLVED IN: response to oxidative stress, anaerobic respiration; LOCATED IN: cellular_component unknown; EXPRESSED IN: 23 plant structures; EXPRESSED DURING: 13 growth stages; Has 47 Blast hits to 47 proteins in 12 species: Archae - 0; Bacteria - 0; Metazoa - 1; Fungi - 0; Plants - 46; Viruses - 0; Other Eukaryot…
Eucgr.J01980.1	0	0.0662445	0	12.1954	7.61811	15.561	9.14648	26.3885	0.000787911	0.0014478	0.000342969	0.00111459	AT5G59720.1 | Symbols: HSP18.2 | heat shock protein 18.2 | chr5:24062632-24063117 FORWARD LENGTH=161
Eucgr.L02233.1	1.30016	1.82773	0.729	41.4718	43.2302	33.076	29.2405	118.398	0.000999393	0.00248299	0.000208694	0.0011611	No hits found
Eucgr.C03056.2	4.99597	5.8215	4.10675	32.6605	14.9492	36.2675	15.2562	91.3781	0.00148141	0.040738	0.012258	0.00120019	AT2G26150.1 | Symbols: ATHSFA2, HSFA2 | heat shock transcription factor A2 | chr2:11135856-11137217 FORWARD LENGTH=345
Eucgr.F02898.1	2.48949	3.77548	2.01318	525.989	361.184	325.157	280.675	342.592	0.000106194	0.000485769	2.30898e-05	0.00129465	AT5G37670.1 | Symbols: | HSP20-like chaperones superfamily protein | chr5:14969035-14969448 FORWARD LENGTH=137
Eucgr.J01985.1	0.489972	0.211033	0.219782	22.2465	18.0388	15.1927	13.2078	33.3283	0.000554382	0.00189505	0.00010374	0.00138163	AT5G59720.1 | Symbols: HSP18.2 | heat shock protein 18.2 | chr5:24062632-24063117 FORWARD LENGTH=161
Eucgr.K03553.1	0.015784	0.0566519	0.0424804	4.11218	4.92741	4.25089	2.82988	6.87473	0.000726975	0.00205951	5.82101e-05	0.00146131	AT4G01970.1 | Symbols: AtSTS, STS | stachyose synthase | chr4:854073-856953 REVERSE LENGTH=876
Eucgr.L03261.1	1.70059	1.78753	0.817304	47.4126	28.2963	27.3265	19.9762	75.6689	0.000733025	0.00635997	0.000118603	0.00155083	AT5G59720.1 | Symbols: HSP18.2 | heat shock protein 18.2 | chr5:24062632-24063117 FORWARD LENGTH=161
Eucgr.C03449.1	0.365396	0.360657	0.143414	14.551	10.8998	15.0567	14.3594	18.5768	0.000570596	0.000921653	0.000136349	0.00166243	AT2G26150.1 | Symbols: ATHSFA2, HSFA2 | heat shock transcription factor A2 | chr2:11135856-11137217 FORWARD LENGTH=345
Eucgr.C00684.1	2.0258	3.10898	0.877358	341.302	315.177	283.425	243.648	272.904	0.000393401	0.000779328	3.10712e-05	0.00179002	AT5G12020.1 | Symbols: HSP17.6II | 17.6 kDa class II heat shock protein | chr5:3882409-3882876 REVERSE LENGTH=155
Eucgr.J01972.1	5.20281	6.93604	4.47703	85.5945	42.7686	69.7505	32.5099	108.667	0.000794193	0.0144586	0.00117401	0.00193064	AT5G59720.1 | Symbols: HSP18.2 | heat shock protein 18.2 | chr5:24062632-24063117 FORWARD LENGTH=161
Eucgr.K02384.1	0.0524726	0.150668	0	14.5622	11.1529	10.0222	10.6002	27.2291	0.00164876	0.00390805	0.000215171	0.00207123	AT3G10020.1 | Symbols: | unknown protein; FUNCTIONS IN: molecular_function unknown; INVOLVED IN: response to oxidative stress, anaerobic respiration; LOCATED IN: cellular_component unknown; EXPRESSED IN: 23 plant structures; EXPRESSED DURING: 13 growth stages; Has 47 Blast hits to 47 proteins in 12 species: Archae - 0; Bacteria - 0; Metazoa - 1; Fungi - 0; Plants - 46; Viruses - 0; Other Eukaryot…
Eucgr.J01969.1	5.14331	6.54904	2.96625	192.235	105.334	163.728	103.091	310.435	0.000674051	0.00240586	0.000385277	0.00219719	AT2G29500.1 | Symbols: | HSP20-like chaperones superfamily protein | chr2:12633279-12633740 REVERSE LENGTH=153
Eucgr.K03472.1	0.151431	0.0543516	0	109.565	84.2011	84.1071	62.0428	20.9431	9.45149e-05	0.00026188	5.61026e-06	0.00233357	AT2G47710.1 | Symbols: | Adenine nucleotide alpha hydrolases-like superfamily protein | chr2:19555045-19555956 REVERSE LENGTH=162
Eucgr.H04513.1	0.158577	0.422808	0.121939	15.7172	11.5001	26.0879	11.5554	21.6224	0.00104191	0.00233072	0.00130268	0.00249999	AT5G28540.1 | Symbols: BIP1 | heat shock protein 70 (Hsp 70) family protein | chr5:10540665-10543274 REVERSE LENGTH=669
Eucgr.A00595.1	0	0.301336	0	81.165	69.9045	83.4206	57.3295	98.8316	0.00178158	0.00316784	9.74771e-05	0.00266487	AT5G01300.1 | Symbols: | PEBP (phosphatidylethanolamine-binding protein) family protein | chr5:121643-122448 REVERSE LENGTH=162
Eucgr.E02421.1	0.0629378	0.451793	0.0564628	260.036	87.0116	353.238	119.634	51.0493	0.000255516	0.000549099	0.000843939	0.00282267	AT1G30190.1 | Symbols: | unknown protein; BEST Arabidopsis thaliana protein match is: unknown protein (TAIR:AT2G34610.1); Has 56 Blast hits to 56 proteins in 13 species: Archae - 0; Bacteria - 0; Metazoa - 0; Fungi - 0; Plants - 44; Viruses - 0; Other Eukaryotes - 12 (source: NCBI BLink). | chr1:10618966-10619802 FORWARD LENGTH=278
Eucgr.H04692.1	2.24081	4.45443	2.22676	83.3062	49.0014	70.1428	43.113	313.223	0.00144764	0.00725153	0.000583965	0.00298718	AT4G27670.1 | Symbols: HSP21 | heat shock protein 21 | chr4:13819048-13819895 REVERSE LENGTH=227
Eucgr.G02440.1	0	0	0	5.46331	2.83172	8.76887	3.33027	4.06333	0.000903967	0.00199345	0.00125821	0.00316471	AT4G34135.1 | Symbols: UGT73B2 | UDP-glucosyltransferase 73B2 | chr4:16345476-16347016 REVERSE LENGTH=483
Eucgr.J01978.1	1.9479	1.51481	0.582501	36.3911	32.1143	25.4259	20.9049	71.3333	0.00267554	0.0165539	0.000676269	0.00336814	AT1G53540.1 | Symbols: | HSP20-like chaperones superfamily protein | chr1:19980510-19980983 FORWARD LENGTH=157
Eucgr.J01977.1	0.21261	0.38155	0.524525	9.4325	7.11128	10.0671	7.08008	19.2576	0.00378224	0.0144132	0.000983667	0.00355908	AT5G59720.1 | Symbols: HSP18.2 | heat shock protein 18.2 | chr5:24062632-24063117 FORWARD LENGTH=161
Eucgr.G02259.1	0	0	0	2.73166	1.60178	2.67402	1.17987	3.10035	0.00197126	0.00653029	0.00053442	0.00381424	AT4G34131.1 | Symbols: UGT73B3 | UDP-glucosyl transferase 73B3 | chr4:16343268-16344713 REVERSE LENGTH=481
Eucgr.J01959.1	3.68052	4.36509	1.5313	142.896	83.3098	96.2112	58.2221	148.207	0.00105597	0.00706046	0.000164237	0.00406768	AT5G59720.1 | Symbols: HSP18.2 | heat shock protein 18.2 | chr5:24062632-24063117 FORWARD LENGTH=161
Eucgr.J01982.1	0.152712	0.328869	0.137001	8.64909	6.44821	5.67492	4.24188	13.0291	0.0024362	0.0188822	0.000619941	0.00435055	AT5G59720.1 | Symbols: HSP18.2 | heat shock protein 18.2 | chr5:24062632-24063117 FORWARD LENGTH=161
Eucgr.K00295.1	1.56554	2.16652	2.59178	46.1313	30.2918	46.214	35.5184	62.6882	0.00249875	0.00569434	0.00130759	0.00461665	AT5G52640.1 | Symbols: HSP81-1, ATHS83, HSP81.1, HSP83, ATHSP90.1, AtHsp90-1, HSP90.1 | heat shock protein 90.1 | chr5:21352542-21355147 FORWARD LENGTH=705
Eucgr.A01833.1	0.191891	0.183663	0.0286916	32.0004	21.364	27.5011	15.0819	10.466	0.000249768	0.00112548	5.53161e-05	0.00486891	AT4G28390.1 | Symbols: AAC3, ATAAC3 | ADP/ATP carrier 3 | chr4:14041486-14042781 REVERSE LENGTH=379
Eucgr.J01964.1	12.8377	18.1915	9.92153	145.207	94.8663	143.231	111.04	251.884	0.00270672	0.0109994	0.00205299	0.00513358	AT5G59720.1 | Symbols: HSP18.2 | heat shock protein 18.2 | chr5:24062632-24063117 FORWARD LENGTH=161
Eucgr.C03071.1	4.35744	5.18469	1.3923	517.078	519.662	499.351	451.664	324.539	0.00106313	0.00192828	7.87219e-05	0.00541808	AT5G12020.1 | Symbols: HSP17.6II | 17.6 kDa class II heat shock protein | chr5:3882409-3882876 REVERSE LENGTH=155
Eucgr.B03843.1	1.17043	1.72704	1.45835	93.1728	51.2718	75.5041	67.6079	20.7722	0.000100573	0.00028229	6.36667e-05	0.00569624	No hits found
Eucgr.I01982.1	15.2594	15.0095	10.8628	110.503	74.813	115.213	54.7127	184.401	0.00356819	0.0316881	0.00230206	0.00597383	AT5G15450.1 | Symbols: APG6, CLPB3, CLPB-P | casein lytic proteinase B3 | chr5:5014399-5018255 REVERSE LENGTH=968
Eucgr.C03320.1	0.404721	0.435788	0.30257	24.3865	10.2407	26.1984	14.0098	9.77563	0.000244027	0.00119746	0.000642752	0.0062421	AT5G20670.1 | Symbols: | Protein of unknown function (DUF1677) | chr5:6993332-6993793 REVERSE LENGTH=153
Eucgr.B00176.2	3.79041	5.11091	2.6882	153.247	102.916	115.107	82.9744	57.3906	0.00062421	0.00150619	6.61725e-05	0.00649713	AT5G50240.1 | Symbols: PIMT2, AtPIMT2 | protein-l-isoaspartate methyltransferase 2 | chr5:20451251-20452461 FORWARD LENGTH=309
Eucgr.J02588.1	2.32033	5.39893	1.86628	225.899	131.873	233.643	194.012	130.045	0.000806888	0.00124722	0.000652076	0.00674573	No hits found
Eucgr.C00690.1	3.81205	3.18019	0.462144	563.678	435.522	561.285	514.672	458.936	0.00128201	0.00229406	0.000224689	0.00698528	AT5G12020.1 | Symbols: HSP17.6II | 17.6 kDa class II heat shock protein | chr5:3882409-3882876 REVERSE LENGTH=155
Eucgr.H01413.1	0.670798	0.831727	0.328247	14.4484	15.3338	11.5987	8.19995	14.2544	0.0021896	0.0166937	0.000437227	0.00734567	AT1G03070.2 | Symbols: | Bax inhibitor-1 family protein | chr1:730148-731379 FORWARD LENGTH=247
Eucgr.H02887.1	5.31579	4.99799	4.09503	37.7971	21.574	35.0704	19.4602	30.1185	0.0012523	0.0170192	0.00244692	0.00770517	AT4G22340.1 | Symbols: CDS2 | cytidinediphosphate diacylglycerol synthase 2 | chr4:11800150-11802549 REVERSE LENGTH=423
Eucgr.G01414.1	0.0301446	0.021639	0.0540866	1.90647	0.743684	1.80677	1.10375	2.79501	0.0039341	0.0187433	0.00611497	0.00805236	AT4G34131.1 | Symbols: UGT73B3 | UDP-glucosyl transferase 73B3 | chr4:16343268-16344713 REVERSE LENGTH=481
Eucgr.J01981.1	0.84612	3.71176	1.4338	34.4324	25.6914	74.9814	69.8552	105.482	0.0163085	0.00670236	0.0192636	0.0084042	AT5G59720.1 | Symbols: HSP18.2 | heat shock protein 18.2 | chr5:24062632-24063117 FORWARD LENGTH=161
Eucgr.K00237.1	0	0.120721	0	115.832	63.5104	65.3169	61.4706	11.4873	0.000231939	0.000668995	1.13269e-05	0.00874215	AT5G62040.1 | Symbols: | PEBP (phosphatidylethanolamine-binding protein) family protein | chr5:24922810-24923709 FORWARD LENGTH=177
Eucgr.F03196.1	0.85994	2.17525	1.24905	292.727	174.19	307.061	168.705	38.2875	0.000225606	0.000603094	0.000181103	0.00907708	AT1G17180.1 | Symbols: ATGSTU25, GSTU25 | glutathione S-transferase TAU 25 | chr1:5872208-5872958 FORWARD LENGTH=221
Eucgr.I02136.1	1.43526	3.15148	0.454449	226.731	115.319	179.54	90.0213	259.347	0.0021408	0.00560968	0.000924425	0.00944998	AT1G54050.1 | Symbols: | HSP20-like chaperones superfamily protein | chr1:20179558-20180122 REVERSE LENGTH=155
Eucgr.H04427.1	50.8645	55.3197	43.5765	0.524849	1.11849	0.586538	1.3198	13.9326	6.42075e-05	0.000235408	1.99597e-05	0.00980771	AT3G06350.1 | Symbols: EMB3004, MEE32 | dehydroquinate dehydratase, putative / shikimate dehydrogenase, putative | chr3:1924536-1927701 REVERSE LENGTH=603
Eucgr.L02860.1	2.68373	3.96001	0.668786	408.704	373.77	392.644	397.296	273.115	0.00152351	0.00308618	9.42747e-05	0.0101524	AT5G12020.1 | Symbols: HSP17.6II | 17.6 kDa class II heat shock protein | chr5:3882409-3882876 REVERSE LENGTH=155
Eucgr.B03280.1	0.209565	0.82739	0.0313342	165.277	114.703	139.34	117.877	51.9519	0.00155688	0.0024446	0.000109589	0.0104906	AT1G63840.1 | Symbols: | RING/U-box superfamily protein | chr1:23689991-23690491 REVERSE LENGTH=166
Eucgr.C04378.1	1.57877	1.72901	1.49806	7.63284	9.33395	10.4251	6.52306	8.45308	0.00252968	0.0111833	0.000237107	0.0108211	AT1G50030.1 | Symbols: TOR | target of rapamycin | chr1:18522626-18539619 REVERSE LENGTH=2481
Eucgr.L01770.1	0.104411	0.374752	0.0187338	15.8876	9.61001	23.0297	10.4144	19.0854	0.0042158	0.0123293	0.00660424	0.0111495	AT5G28540.1 | Symbols: BIP1 | heat shock protein 70 (Hsp 70) family protein | chr5:10540665-10543274 REVERSE LENGTH=669
Eucgr.L02697.1	0.0270704	0.0194323	0	0.996565	0.770588	1.83886	0.922829	1.26553	0.00388701	0.00767645	0.00195788	0.0114753	AT5G53990.1 | Symbols: | UDP-Glycosyltransferase superfamily protein | chr5:21915707-21917050 REVERSE LENGTH=447
Eucgr.H03046.1	1.15242	1.08849	0.87062	8.75982	3.56825	6.20442	4.13537	11.5785	0.00583649	0.109191	0.0214326	0.0121373	AT1G65660.1 | Symbols: SMP1 | Pre-mRNA splicing Prp18-interacting factor | chr1:24418295-24421231 REVERSE LENGTH=535
Eucgr.L02363.1	0	0.482047	0.240975	39.9345	24.7229	228.83	154.819	28.882	0.00208609	0.000653378	0.00990819	0.0124675	AT5G47550.1 | Symbols: | Cystatin/monellin superfamily protein | chr5:19286596-19286964 REVERSE LENGTH=122
Eucgr.K01389.2	21.014	19.9814	18.4262	1348.64	675.549	917.155	569.699	120.142	0.000129948	0.000466968	2.58814e-05	0.0131126	AT2G04240.2 | Symbols: XERICO | RING/U-box superfamily protein | chr2:1461816-1462304 REVERSE LENGTH=162
Eucgr.D02334.1	1.82529	2.26534	0.828616	250.505	180.718	266.678	129.501	253.347	0.000910307	0.0018612	0.000256365	0.0134584	AT2G46240.1 | Symbols: BAG6, ATBAG6 | BCL-2-associated athanogene 6 | chr2:18986586-18989827 FORWARD LENGTH=1043
Eucgr.H00118.1	23.4713	37.8594	21.8713	1624.22	1069.35	1796.96	1046.96	372.671	0.000775211	0.00139339	0.000275866	0.0137971	AT1G04560.1 | Symbols: | AWPM-19-like family protein | chr1:1245070-1245888 FORWARD LENGTH=186
Eucgr.B02743.1	0	0.179964	0	5.44292	4.99555	7.11246	6.01415	10.2552	0.00746793	0.0115498	0.00126317	0.0141296	AT5G59720.1 | Symbols: HSP18.2 | heat shock protein 18.2 | chr5:24062632-24063117 FORWARD LENGTH=161
Eucgr.J02137.1	2.72067	2.7853	1.90524	27.9897	22.2646	34.1183	18.7843	15.9122	0.000891174	0.00394555	0.000416999	0.0144512	AT5G15070.1 | Symbols: | Phosphoglycerate mutase-like family protein | chr5:4876898-4885615 FORWARD LENGTH=1049
Eucgr.F03363.1	0.768728	2.22221	0.54053	115.062	74.4996	125.557	71.6137	51.2356	0.00175608	0.00379343	0.00124338	0.0147672	AT2G20900.2 | Symbols: DGK5, ATDGK5 | diacylglycerol kinase 5 | chr2:8989794-8992798 REVERSE LENGTH=491
Eucgr.K02873.1	0.267885	0.402079	0.262173	9.44807	13.4026	9.30286	7.36416	4.06066	0.00053285	0.00132097	9.08948e-05	0.0150958	AT5G62890.3 | Symbols: | Xanthine/uracil permease family protein | chr5:25243723-25247075 FORWARD LENGTH=532
Eucgr.J01958.1	3.4593	3.62719	0.941484	115.316	96.6286	84.0543	65.5643	100.031	0.00310166	0.0117309	0.000330178	0.0157515	AT5G59720.1 | Symbols: HSP18.2 | heat shock protein 18.2 | chr5:24062632-24063117 FORWARD LENGTH=161
Eucgr.K01402.1	0.289272	1.76503	0	489.726	281.96	388.893	243.427	159.688	0.00436823	0.00744108	0.000429079	0.0161349	No hits found
Eucgr.H01638.1	7.51437	11.2209	4.93881	123.542	100.127	87.5729	65.4998	121.106	0.00354571	0.0220844	0.000525512	0.0165192	AT1G03070.2 | Symbols: | Bax inhibitor-1 family protein | chr1:730148-731379 FORWARD LENGTH=247
Eucgr.H03044.1	1.01789	1.05543	0.811706	11.7435	3.97069	6.05572	4.78371	12.5133	0.00492222	0.104995	0.0231931	0.0168945	AT1G65660.1 | Symbols: SMP1 | Pre-mRNA splicing Prp18-interacting factor | chr1:24418295-24421231 REVERSE LENGTH=535
Eucgr.B02244.1	0.111423	0.239952	0	11.5695	9.09243	7.12359	6.82307	11.1993	0.00414524	0.0152752	0.000963886	0.0172642	AT2G30000.1 | Symbols: | PHF5-like protein | chr2:12804042-12804374 REVERSE LENGTH=110
Eucgr.D01874.3	8.04475	8.53063	6.67967	39.2846	30.1392	43.1469	29.7384	27.0921	0.00114243	0.00500184	0.000874179	0.0176274	AT1G12800.1 | Symbols: | Nucleic acid-binding, OB-fold-like protein | chr1:4361778-4365189 REVERSE LENGTH=767
Eucgr.A01806.1	17.6117	19.6475	15.489	0.517811	2.87652	0.369169	3.4995	4.83657	0.000213661	0.00565206	0.00276092	0.0187629	AT4G28250.1 | Symbols: ATEXPB3, EXPB3, ATHEXP BETA 1.6 | expansin B3 | chr4:14000446-14001945 REVERSE LENGTH=264
Eucgr.J00827.1	0.0491038	0.0352487	0.022026	0.903849	2.16658	0.954883	0.976469	0.758819	0.00312377	0.00457442	0.00106846	0.0191714	AT5G13000.1 | Symbols: ATGSL12, gsl12 | glucan synthase-like 12 | chr5:4110445-4121202 REVERSE LENGTH=1955
Eucgr.K03563.1	0.379479	0.249705	0.0567398	4.47759	18.0638	4.16989	11.9981	8.47603	0.0184608	0.00383201	0.0142893	0.0200018	AT2G47180.1 | Symbols: AtGolS1, GolS1 | galactinol synthase 1 | chr2:19369049-19370372 REVERSE LENGTH=344
Eucgr.B03963.1	0.0115798	0.0166249	0.0103885	0.776077	1.59321	1.07347	1.08192	0.514283	0.0024884	0.00212527	0.000221453	0.0204231	AT3G62150.1 | Symbols: PGP21 | P-glycoprotein 21 | chr3:23008755-23013579 REVERSE LENGTH=1296
Eucgr.B02291.1	11.7393	11.4667	9.36557	52.7942	45.1264	40.2514	39.4545	45.6904	0.00295154	0.0131119	0.000735868	0.0208379	AT3G46670.1 | Symbols: UGT76E11 | UDP-glucosyl transferase 76E11 | chr3:17192795-17194227 REVERSE LENGTH=451
Eucgr.E02947.1	0.228604	0.590764	0.287119	8.89051	6.24715	13.0807	7.61991	7.69475	0.00355697	0.0099232	0.00244034	0.0212521	AT1G16770.1 | Symbols: | unknown protein; Has 109 Blast hits to 109 proteins in 52 species: Archae - 0; Bacteria - 4; Metazoa - 0; Fungi - 71; Plants - 32; Viruses - 0; Other Eukaryotes - 2 (source: NCBI BLink). | chr1:5737900-5739110 FORWARD LENGTH=324
Eucgr.D00704.1	4.09177	8.64388	2.97161	77.3216	55.9457	70.7561	45.9303	125.37	0.0132657	0.0517909	0.00237689	0.0220786	AT1G61260.1 | Symbols: | Protein of unknown function (DUF761) | chr1:22593756-22594986 REVERSE LENGTH=344
Eucgr.D01410.1	25.1778	28.3096	23.6952	0.434195	1.17155	0.541722	1.34493	6.86615	0.000149423	0.000759494	5.27143e-05	0.0224963	AT3G07880.1 | Symbols: SCN1 | Immunoglobulin E-set superfamily protein | chr3:2514175-2515544 FORWARD LENGTH=240
Eucgr.I02375.1	25.9742	27.657	22.2485	1.92662	7.6671	2.21205	6.67193	8.36538	0.000645493	0.00603106	0.00701197	0.0233657	AT5G66330.1 | Symbols: | Leucine-rich repeat (LRR) family protein | chr5:26500531-26501787 REVERSE LENGTH=418
Eucgr.G01464.1	0.103978	0.335878	0.0466403	19.8262	6.65964	16.1204	8.23791	8.14206	0.00124508	0.009425	0.00358476	0.0238052	No hits found
Eucgr.J01960.1	4.98071	7.23686	1.0767	365.868	189.554	345.765	190.173	357.499	0.00505979	0.0101465	0.00476342	0.0242381	AT5G59720.1 | Symbols: HSP18.2 | heat shock protein 18.2 | chr5:24062632-24063117 FORWARD LENGTH=161
Eucgr.H03725.1	5.3404	6.11627	4.6821	13.4275	14.8335	17.4011	13.1024	20.1621	0.0228111	0.0677665	0.00528883	0.0246765	AT4G13550.1 | Symbols: | triglyceride lipases;triglyceride lipases | chr4:7871251-7876160 REVERSE LENGTH=715
Eucgr.D01040.2	16.5081	18.9115	12.4654	134.228	127.651	132.571	126.158	81.8265	0.00176457	0.0067457	0.000153672	0.0251057	AT5G22480.1 | Symbols: | ZPR1 zinc-finger domain protein | chr5:7451643-7456168 REVERSE LENGTH=493
Eucgr.A02381.1	3.45818	7.61005	2.41581	172.849	100.162	173.747	91.1726	101.551	0.00483596	0.0134284	0.00408873	0.0255267	AT5G12840.3 | Symbols: HAP2A, ATHAP2A, NF-YA1 | nuclear factor Y, subunit A1 | chr5:4051147-4052961 REVERSE LENGTH=272
Eucgr.I00312.1	3.23348	2.97805	2.24403	14.4165	12.9673	17.6009	12.0294	15.9087	0.00689045	0.0287399	0.00274797	0.0259629	AT2G21860.1 | Symbols: | violaxanthin de-epoxidase-related | chr2:9318333-9319990 REVERSE LENGTH=522
Eucgr.H04079.1	8.7318	10.3644	9.05238	74.4546	39.4843	90.8891	42.1431	40.3269	0.00122362	0.00924229	0.00353835	0.0268209	AT3G17180.1 | Symbols: scpl33 | serine carboxypeptidase-like 33 | chr3:5855861-5859157 REVERSE LENGTH=478
Eucgr.G02845.1	10.3716	10.3861	8.68974	0	0.361281	0.0121712	0.24998	2.74118	3.52971e-05	0.000350718	0.000286789	0.0276692	AT5G03250.1 | Symbols: | Phototropic-responsive NPH3 family protein | chr5:774591-776855 FORWARD LENGTH=592
Eucgr.K02208.2	17.9367	16.7333	21.6148	0.739061	0.438996	0.767907	1.39295	0.915066	0.00805652	0.0259104	0.00060211	0.0280849	AT5G35525.1 | Symbols: | PLAC8 family protein | chr5:13707084-13707818 FORWARD LENGTH=152
Eucgr.G02748.1	18.2725	18.7716	15.3727	0.306636	0.744902	0.129802	0.59813	5.39961	0.000174862	0.000406524	0.000161597	0.0284971	AT5G04310.1 | Symbols: | Pectin lyase-like superfamily protein | chr5:1203356-1207352 REVERSE LENGTH=518
Eucgr.F03704.1	1.66218	1.65014	1.047	27.7413	19.3961	23.9526	11.5314	10.0302	0.00070909	0.00720357	0.000133333	0.0293225	AT1G78610.1 | Symbols: MSL6 | mechanosensitive channel of small conductance-like 6 | chr1:29569226-29572126 REVERSE LENGTH=856
Eucgr.I01368.1	4.16677	6.07991	3.00514	135.888	92.2534	127.864	83.9341	39.4895	0.00093031	0.0025597	0.000290399	0.0301333	AT4G38810.2 | Symbols: | Calcium-binding EF-hand family protein | chr4:18115607-18118860 REVERSE LENGTH=375
Eucgr.D02073.1	18.9391	35.2749	19.2281	469.779	328.39	433.101	330.516	1060.38	0.00704858	0.0261408	0.00160041	0.0305587	AT4G25200.1 | Symbols: ATHSP23.6-MITO, HSP23.6-MITO | mitochondrion-localized small heat shock protein 23.6 | chr4:12917089-12917858 FORWARD LENGTH=210
Eucgr.G02781.1	0.147955	0.212417	0.132734	80.6546	44.9249	77.1516	42.4986	3.74664	5.07842e-05	0.000190516	3.79733e-05	0.0314526	AT5G07330.1 | Symbols: | unknown protein; FUNCTIONS IN: molecular_function unknown; INVOLVED IN: biological_process unknown; LOCATED IN: mitochondrion; BEST Arabidopsis thaliana protein match is: unknown protein (TAIR:AT1G63060.1); Has 1807 Blast hits to 1807 proteins in 277 species: Archae - 0; Bacteria - 0; Metazoa - 736; Fungi - 347; Plants - 385; Viruses - 0; Other Eukaryotes - 339 (source: N…
Eucgr.H03519.1	0.382427	0.411783	0.343083	4.60262	3.81017	4.43149	1.62961	5.88495	0.0128607	0.254058	0.00328855	0.0318981	No hits found
Eucgr.H03564.1	1.69932	2.03307	2.4279	0.415868	0.0597197	0.100595	0.119197	0.0980774	0.228312	0.0297569	0.00302331	0.0328267	AT5G19260.1 | Symbols: | Protein of unknown function (DUF3049) | chr5:6479494-6480360 REVERSE LENGTH=288
Eucgr.G01238.2	2.14243	3.27012	1.61854	33.6772	33.6817	40.7671	26.6658	20.9805	0.00314584	0.00701347	0.000240231	0.0333064	AT3G18990.1 | Symbols: VRN1, REM39 | AP2/B3-like transcriptional factor family protein | chr3:6549077-6551568 REVERSE LENGTH=341
Eucgr.H04153.1	7.20506	8.96215	6.62082	33.0696	24.8002	24.5006	21.8955	31.0924	0.00460505	0.0486587	0.00230834	0.0338006	AT3G17611.1 | Symbols: ATRBL14, RBL14 | RHOMBOID-like protein 14 | chr3:6024946-6026173 FORWARD LENGTH=334
Eucgr.H00260.2	4.00113	5.82595	3.24278	52.4681	44.4153	48.2538	43.3708	29.6342	0.0023205	0.00623598	0.000177494	0.0343045	AT3G03080.1 | Symbols: | Zinc-binding dehydrogenase family protein | chr3:698530-700278 REVERSE LENGTH=350
Eucgr.B03897.1	10.931	15.0529	8.86298	57.0665	35.8639	53.1015	34.4835	68.186	0.0125	0.123644	0.0188774	0.0348028	AT1G27650.1 | Symbols: ATU2AF35A | U2 snRNP auxiliary factor small subunit, putative | chr1:9615152-9616042 FORWARD LENGTH=296
Eucgr.D00856.1	21.6669	31.1254	20.137	247.979	156.017	240.629	196.317	181.107	0.00346689	0.0185583	0.00289365	0.0353002	AT4G21320.1 | Symbols: HSA32 | Aldolase-type TIM barrel family protein | chr4:11340492-11341732 FORWARD LENGTH=286
Eucgr.C01031.1	1.55143	6.14945	0.484111	476.524	239.249	364.459	296.549	156.41	0.00392233	0.00835382	0.00222016	0.0362924	AT1G52240.2 | Symbols: ATROPGEF11, ROPGEF11, PIRF1 | RHO guanyl-nucleotide exchange factor 11 | chr1:19458844-19459235 REVERSE LENGTH=94
Eucgr.H03386.1	0.131949	0.568308	0.0591869	64.1443	34.1801	66.9067	45.1894	12.5427	0.00070315	0.00156644	0.000812637	0.0372649	No hits found
Eucgr.C00553.1	0	0.105861	0.06615	7.72589	3.14846	6.83551	3.0257	2.70025	0.00201504	0.0142313	0.00206538	0.0382189	AT4G32900.2 | Symbols: | Peptidyl-tRNA hydrolase II (PTH2) family protein | chr4:15878944-15880979 REVERSE LENGTH=193
Eucgr.E01440.1	17.3071	20.553	8.79027	311.656	227.037	287.837	211.197	244.859	0.0100153	0.0386587	0.00173934	0.0387157	AT2G45380.1 | Symbols: | FUNCTIONS IN: molecular_function unknown; INVOLVED IN: biological_process unknown; LOCATED IN: cellular_component unknown; EXPRESSED IN: inflorescence meristem, flower, cultured cell; EXPRESSED DURING: petal differentiation and expansion stage; BEST Arabidopsis thaliana protein match is: Calcium-binding EF-hand family protein (TAIR:AT4G34070.1); Has 171 Blast hits to 170 …
Eucgr.C03325.1	12.8506	13.694	13.9712	0.329114	0.661662	0.451122	0.534545	2.22504	0.00112092	0.00267225	0.000156306	0.0396936	AT2G05920.1 | Symbols: | Subtilase family protein | chr2:2269831-2272207 REVERSE LENGTH=754
Eucgr.L00243.1	0	0.0572831	0	29.829	9.12412	30.4194	9.74791	1.36788	0.000238096	0.00122276	0.000939366	0.0401894	AT1G56600.1 | Symbols: AtGolS2, GolS2 | galactinol synthase 2 | chr1:21207620-21209291 FORWARD LENGTH=335
Eucgr.J03055.1	0.759224	0.681253	2.46904	52.5405	23.5032	55.4031	19.4714	44.8845	0.00683267	0.0662487	0.0197139	0.0411712	AT1G80160.1 | Symbols: | Lactoylglutathione lyase / glyoxalase I family protein | chr1:30151101-30151930 FORWARD LENGTH=167
Eucgr.K00185.1	18.0927	19.2924	16.9247	65.147	59.4033	64.2231	52.5405	59.9607	0.00592551	0.0304158	0.000919427	0.041668	AT5G51820.1 | Symbols: PGM, ATPGMP, PGM1, STF1 | phosphoglucomutase | chr5:21063531-21067933 REVERSE LENGTH=623
Eucgr.B02319.1	0.608641	1.87246	0.858038	62.2947	17.4081	64.6219	20.3094	18.8337	0.00102777	0.0159109	0.00797411	0.04216	No hits found
Eucgr.J01986.1	13.263	25.6594	7.83558	1423.51	1266.2	1311.07	1295.51	1725.77	0.00288802	0.00219014	0.000360105	0.0426503	No hits found
Eucgr.F03317.1	5.92851	9.5128	8.38459	99.4144	70.3502	56.7424	61.2912	61.0286	0.0036135	0.018002	0.00194017	0.0431468	No hits found
Eucgr.H03518.1	6.46057	9.07917	2.62655	282.038	194.815	241.43	152.914	249.471	0.00780515	0.03181	0.00138731	0.0436366	AT2G32120.2 | Symbols: HSP70T-2 | heat-shock protein 70T-2 | chr2:13651720-13653411 REVERSE LENGTH=563
Eucgr.H04961.1	0.0780734	0.0560443	0.140082	83.2774	26.447	66.5734	26.2209	2.79826	7.24185e-05	0.000429141	0.000202086	0.0441361	AT4G33467.2 | Symbols: | unknown protein; Has 25 Blast hits to 25 proteins in 9 species: Archae - 0; Bacteria - 0; Metazoa - 0; Fungi - 0; Plants - 25; Viruses - 0; Other Eukaryotes - 0 (source: NCBI BLink). | chr4:16101691-16102084 REVERSE LENGTH=101
Eucgr.B03883.1	4.1024	8.48299	0.823958	146.112	115.908	113.572	104.598	310.579	0.0196368	0.0421377	0.0012286	0.0446326	AT4G21105.1 | Symbols: | cytochrome-c oxidases;electron carriers | chr4:11266273-11266724 FORWARD LENGTH=68
Eucgr.L03244.1	0.0548983	0.197041	0.0985008	279.833	74.9072	199.883	63.665	2.99422	4.30031e-05	0.000161744	8.16053e-05	0.0451226	AT1G56600.1 | Symbols: AtGolS2, GolS2 | galactinol synthase 2 | chr1:21207620-21209291 FORWARD LENGTH=335
Eucgr.H03093.1	1.73981	1.9254	1.43075	0.102643	0.137571	0.0579328	0.160174	0.169449	0.00601512	0.0248304	0.00198157	0.0456138	AT2G39510.1 | Symbols: | nodulin MtN21 /EamA-like transporter family protein | chr2:16491358-16493085 REVERSE LENGTH=374
Eucgr.H03531.1	83.3691	67.9213	71.9331	0.511402	5.04998	0.636709	6.01549	12.2169	0.00050598	0.0105944	0.00480885	0.0465927	AT5G19530.1 | Symbols: ACL5 | S-adenosyl-L-methionine-dependent methyltransferases superfamily protein | chr5:6589176-6591091 REVERSE LENGTH=339
Eucgr.C03260.1	28.3931	23.7297	24.3836	0.966757	1.13626	1.03254	1.41247	4.83706	0.001731	0.00438082	8.44377e-05	0.0470801	AT2G05920.1 | Symbols: | Subtilase family protein | chr2:2269831-2272207 REVERSE LENGTH=754
Eucgr.G02190.1	0.407278	0.994027	0.219226	97.1883	54.9536	87.8796	60.1644	12.4395	0.000337146	0.00094254	0.000198646	0.0475682	No hits found
Eucgr.I01937.1	0.257571	1.4052	0.231072	234.525	101.768	194.889	111.936	21.6343	0.000819598	0.0015352	0.000624452	0.0485714	No hits found
Eucgr.A01691.1	0.282813	1.35766	0.206146	27.1131	22.9274	29.2969	24.6495	21.1681	0.00920552	0.0149559	0.001129	0.0495765	AT2G36970.1 | Symbols: | UDP-Glycosyltransferase superfamily protein | chr2:15529050-15530712 FORWARD LENGTH=490
Eucgr.J02226.1	1.84189	3.30547	2.3409	129.384	60.2962	107.944	80.0379	22.0054	0.000219535	0.000879143	0.000309072	0.0505724	AT5G40382.1 | Symbols: | Cytochrome c oxidase subunit Vc family protein | chr5:16155486-16155683 REVERSE LENGTH=65
Eucgr.H01945.1	7.05291	6.77971	4.60168	62.6847	60.8486	84.7493	52.3567	31.2672	0.00188448	0.00830564	0.000538802	0.0510626	AT3G50380.1 | Symbols: | Protein of unknown function (DUF1162) | chr3:18686527-18700533 REVERSE LENGTH=3072
Eucgr.A02785.1	13.2152	12.5015	11.1664	0.676907	3.01337	0.777753	3.39529	2.59415	0.00169788	0.0567633	0.00895158	0.0520869	AT3G48970.1 | Symbols: | Heavy metal transport/detoxification superfamily protein | chr3:18152408-18153296 REVERSE LENGTH=140
Eucgr.K03449.2	9.48414	10.123	7.19741	62.9158	45.9251	74.8008	43.0181	30.4468	0.00159065	0.00734625	0.00110884	0.0526031	AT4G03200.1 | Symbols: | catalytics | chr4:1408296-1412566 FORWARD LENGTH=818
Eucgr.E02934.1	0.0964239	0.138434	0	4.8695	5.48962	9.32403	6.39156	3.64379	0.00762864	0.00762891	0.0013622	0.0531147	AT1G16770.1 | Symbols: | unknown protein; Has 109 Blast hits to 109 proteins in 52 species: Archae - 0; Bacteria - 4; Metazoa - 0; Fungi - 71; Plants - 32; Viruses - 0; Other Eukaryotes - 2 (source: NCBI BLink). | chr1:5737900-5739110 FORWARD LENGTH=324
Eucgr.L03214.1	27.5853	35.9464	10.5127	888.006	499.808	783.677	501.206	1002.76	0.0134422	0.0402668	0.00536643	0.0536214	AT1G53540.1 | Symbols: | HSP20-like chaperones superfamily protein | chr1:19980510-19980983 FORWARD LENGTH=157
Eucgr.F04333.1	2.76486	3.1543	2.56899	0.0466048	0.468479	0.118369	0.405192	0.384691	0.000762999	0.0363346	0.00646013	0.0546683	AT1G77400.1 | Symbols: | CONTAINS InterPro DOMAIN/s: Protein of unknown function DUF688 (InterPro:IPR007789); BEST Arabidopsis thaliana protein match is: hydroxyproline-rich glycoprotein family protein (TAIR:AT1G21695.1); Has 328 Blast hits to 314 proteins in 61 species: Archae - 0; Bacteria - 12; Metazoa - 130; Fungi - 28; Plants - 92; Viruses - 10; Other Eukaryotes - 56 (source: NCBI BLink). | …
Eucgr.H02320.1	0.515602	0.772425	0.603336	3.53386	4.8073	3.97716	3.01439	4.06977	0.0173071	0.0654162	0.0016331	0.0551912	AT5G65890.1 | Symbols: ACR1 | ACT domain repeat 1 | chr5:26355701-26357721 FORWARD LENGTH=477
Eucgr.B00140.1	11.5109	21.5299	13.2066	176.751	123.801	161.515	163.922	115.916	0.00653561	0.0169729	0.00178715	0.0567691	AT3G48510.1 | Symbols: | unknown protein; BEST Arabidopsis thaliana protein match is: unknown protein (TAIR:AT5G63350.1); Has 98 Blast hits to 98 proteins in 11 species: Archae - 0; Bacteria - 0; Metazoa - 0; Fungi - 0; Plants - 98; Viruses - 0; Other Eukaryotes - 0 (source: NCBI BLink). | chr3:17967568-17968452 REVERSE LENGTH=294
Eucgr.J01966.1	1.73119	2.19547	0.207078	27.3447	23.2164	22.551	23.2422	44.1982	0.0249387	0.0607157	0.00291394	0.0572869	AT1G53540.1 | Symbols: | HSP20-like chaperones superfamily protein | chr1:19980510-19980983 FORWARD LENGTH=157
Eucgr.K00957.1	1.62505	1.82457	0.63548	17.5422	14.2335	20.1461	10.5482	15.1616	0.0101423	0.0578527	0.00282015	0.0583048	AT5G54160.1 | Symbols: ATOMT1, OMT1 | O-methyltransferase 1 | chr5:21982075-21984167 FORWARD LENGTH=363
Eucgr.I02689.1	22.5791	27.5311	15.0067	218.237	169.466	229.468	162.075	136.901	0.00440324	0.0240409	0.00164951	0.0588161	AT1G80670.1 | Symbols: | Transducin/WD40 repeat-like superfamily protein | chr1:30320809-30323543 REVERSE LENGTH=349
Eucgr.C00370.2	56.5024	69.531	45.3961	230.718	195.149	242.861	189.702	274.04	0.0164869	0.0698986	0.00503183	0.0598537	AT5G58070.1 | Symbols: ATTIL, TIL | temperature-induced lipocalin | chr5:23500512-23501156 REVERSE LENGTH=186
Eucgr.G00061.1	13.263	12.2298	2.8537	834.938	923.55	792.873	726.735	814.872	0.00572176	0.0081119	0.00129777	0.0603731	AT4G10250.1 | Symbols: ATHSP22.0 | HSP20-like chaperones superfamily protein | chr4:6370537-6371124 FORWARD LENGTH=195
Eucgr.H04349.1	0.0915343	0.0876094	0.10949	0.475218	1.05672	1.19479	0.866777	0.986593	0.0827541	0.0345101	0.00158393	0.0614054	AT3G63380.1 | Symbols: | ATPase E1-E2 type family protein / haloacid dehalogenase-like hydrolase family protein | chr3:23407112-23410213 REVERSE LENGTH=1033
Eucgr.I02057.1	0	0	0	1.42669	0.478043	1.49544	0.726969	1.0094	0.00897575	0.0376178	0.0133317	0.0619189	AT3G30210.1 | Symbols: ATMYB121, MYB121 | myb domain protein 121 | chr3:11838567-11840313 FORWARD LENGTH=276
Eucgr.C03457.2	0.0928909	0.186707	0.233336	2.385	2.96155	4.48377	2.39258	2.35949	0.0137091	0.0265491	0.00143823	0.0624274	AT2G26150.2 | Symbols: ATHSFA2, HSFA2 | heat shock transcription factor A2 | chr2:11136052-11137217 FORWARD LENGTH=290
Eucgr.G01510.1	1.62066	2.01652	1.50239	10.4027	8.49204	13.8439	11.1974	6.80485	0.00251938	0.00536129	0.0022641	0.062949	AT2G37710.1 | Symbols: RLK | receptor lectin kinase | chr2:15814934-15816961 REVERSE LENGTH=675
Eucgr.C02666.1	13.7561	12.5296	9.09454	71.43	62.2214	70.0744	46.7047	55.4258	0.00725092	0.0513749	0.0013224	0.0634743	AT2G25140.1 | Symbols: HSP98.7, CLPB-M, CLPB4 | casein lytic proteinase B4 | chr2:10697877-10701998 REVERSE LENGTH=964
Eucgr.L02232.1	0.0478034	0	0	0.812227	0.544309	0.420228	0.271602	0.819424	0.0148013	0.125785	0.00856212	0.0640039	AT5G59720.1 | Symbols: HSP18.2 | heat shock protein 18.2 | chr5:24062632-24063117 FORWARD LENGTH=161
Eucgr.J02919.1	11.9943	12.8505	10.2534	0.0727321	0.731116	0.246305	1.00527	4.08241	6.06605e-05	0.0013453	0.000148173	0.0645311	AT2G19190.1 | Symbols: FRK1 | FLG22-induced receptor-like kinase 1 | chr2:8326067-8329893 REVERSE LENGTH=876
Eucgr.C03456.1	0.0419585	0.135538	0.0941046	2.67344	3.10542	4.17468	2.2515	1.45481	0.0040514	0.00996819	0.000325825	0.0650572	AT2G26150.1 | Symbols: ATHSFA2, HSFA2 | heat shock transcription factor A2 | chr2:11135856-11137217 FORWARD LENGTH=345
Eucgr.H00781.1	4.9447	6.06518	2.62714	36.4338	22.0017	24.1316	20.2447	37.7791	0.0143704	0.126659	0.00513555	0.0655892	AT3G07150.1 | Symbols: | unknown protein; Has 19 Blast hits to 19 proteins in 8 species: Archae - 0; Bacteria - 0; Metazoa - 0; Fungi - 0; Plants - 19; Viruses - 0; Other Eukaryotes - 0 (source: NCBI BLink). | chr3:2263806-2264576 REVERSE LENGTH=199
Eucgr.K02521.1	42.4272	57.2483	46.9134	363.266	281.083	392.74	234.153	831.747	0.0356736	0.146941	0.00401334	0.0661405	AT1G74310.1 | Symbols: ATHSP101, HSP101, HOT1 | heat shock protein 101 | chr1:27936715-27939862 REVERSE LENGTH=911
Eucgr.B02460.3	37.9712	43.4366	41.9135	1.16661	3.03976	1.10464	2.90527	10.2378	0.0011574	0.0050421	0.00128299	0.0683462	AT5G60210.2 | Symbols: RIP5 | ROP interactive partner 5 | chr5:24243529-24245889 REVERSE LENGTH=564
Eucgr.H01544.1	4.65629	3.02245	1.42204	72.0077	47.6132	61.9923	52.1604	36.8203	0.00486032	0.0141408	0.00122365	0.0694696	AT4G02980.1 | Symbols: ABP1, ABP | endoplasmic reticulum auxin binding protein 1 | chr4:1319902-1321449 REVERSE LENGTH=198
Eucgr.H03768.1	2.2001	3.64998	5.87739	117.637	52.6539	116.59	55.7724	59.0456	0.0056446	0.0315064	0.0137181	0.0705781	No hits found
Eucgr.D00956.1	20.2837	15.9955	16.3379	116.859	83.8105	123.172	88.9579	84.5111	0.00610558	0.0321135	0.00348451	0.0711314	AT5G47810.1 | Symbols: PFK2 | phosphofructokinase 2 | chr5:19356569-19357989 REVERSE LENGTH=444
Eucgr.H03959.1	5.75556	5.55101	6.62059	0.0666616	0.0670094	0.0282185	0.0668734	0.605271	0.00109226	0.00175935	0.000100664	0.0716798	AT3G06840.1 | Symbols: | unknown protein; BEST Arabidopsis thaliana protein match is: unknown protein (TAIR:AT5G49170.1); Has 33 Blast hits to 33 proteins in 9 species: Archae - 0; Bacteria - 0; Metazoa - 0; Fungi - 0; Plants - 33; Viruses - 0; Other Eukaryotes - 0 (source: NCBI BLink). | chr3:2156930-2157624 FORWARD LENGTH=187
Eucgr.G03295.1	2.78289	4.89625	5.31136	0	0	0.0218036	0.0344475	0.127548	0.00502204	0.0048435	0.000262744	0.0722282	AT3G63470.1 | Symbols: scpl40 | serine carboxypeptidase-like 40 | chr3:23438561-23440862 FORWARD LENGTH=502
Eucgr.F01711.1	20.0768	24.2619	11.8471	226.637	184.394	203.715	169.821	184.148	0.00699107	0.0472818	0.00156811	0.0754849	AT5G20890.1 | Symbols: | TCP-1/cpn60 chaperonin family protein | chr5:7087020-7089906 REVERSE LENGTH=527
Eucgr.F01656.1	0	0	0	8.31366	2.49849	4.9342	1.433	1.06119	0.00191962	0.0215444	0.00169348	0.0765855	AT1G75750.1 | Symbols: GASA1 | GAST1 protein homolog 1 | chr1:28441813-28442284 REVERSE LENGTH=98
Eucgr.K02988.2	17.2242	17.9298	13.4738	90.5182	61.0347	77.1537	53.9427	47.2789	0.00207705	0.0172526	0.00100359	0.0788929	AT5G01260.1 | Symbols: | Carbohydrate-binding-like fold | chr5:105367-106488 FORWARD LENGTH=306
Eucgr.C00382.1	11.7484	12.9286	10.8232	39.6142	38.24	34.4563	36.9565	30.5055	0.00459283	0.0130662	0.00191649	0.0794616	AT5G58200.2 | Symbols: | Calcineurin-like metallo-phosphoesterase superfamily protein | chr5:23549605-23551972 FORWARD LENGTH=309
Eucgr.F02405.1	0.085955	0.0822694	0.077112	1.19001	1.6312	2.63319	1.15761	0.982268	0.0134245	0.0238702	0.0014588	0.0800349	AT4G31940.1 | Symbols: CYP82C4 | cytochrome P450, family 82, subfamily C, polypeptide 4 | chr4:15452040-15453966 FORWARD LENGTH=524
Eucgr.B03053.1	10.4153	11.8191	11.1528	0.314163	1.02171	0.281621	0.82807	2.91354	0.00107046	0.00418419	0.00134216	0.0811925	AT1G25570.1 | Symbols: | Di-glucose binding protein with Leucine-rich repeat domain | chr1:8992183-8995430 REVERSE LENGTH=628
Eucgr.G02214.1	0	0.114062	0	42.2968	10.4032	30.4759	13.2409	1.85708	0.000313047	0.00179295	0.000929407	0.0834916	No hits found
Eucgr.G02673.1	0.575266	0.596482	0.344055	13.3945	7.27802	13.3832	7.1422	3.98422	0.00113518	0.00777308	0.00101827	0.084069	AT4G03320.1 | Symbols: tic20-IV | translocon at the inner envelope membrane of chloroplasts 20-IV | chr4:1464529-1465820 FORWARD LENGTH=284
Eucgr.A01369.1	5.89591	6.3078	5.44192	19.3719	12.6144	17.6012	12.8841	16.9178	0.00786444	0.121516	0.0222184	0.0846419	AT1G04130.1 | Symbols: TPR2, AtTPR2 | Tetratricopeptide repeat (TPR)-like superfamily protein | chr1:1073465-1075374 FORWARD LENGTH=360
Eucgr.B02930.1	0.126139	0.169778	0.169743	0.997199	1.33155	1.07106	1.11484	1.20397	0.0301328	0.0460528	0.00424383	0.0857783	AT3G47570.1 | Symbols: | Leucine-rich repeat protein kinase family protein | chr3:17527611-17530748 FORWARD LENGTH=1010
Eucgr.I00418.1	22.297	25.2	18.2613	0.857257	1.69374	1.90201	2.35259	7.80807	0.000679813	0.00363989	0.000121457	0.086904	AT5G10150.1 | Symbols: | Domain of unknown function (DUF966) | chr5:3182176-3183834 REVERSE LENGTH=414
Eucgr.G01240.1	4.05411	6.7035	4.89117	51.1478	46.5862	78.6732	47.1801	27.1221	0.00411008	0.00905837	0.0017633	0.0880184	AT3G18990.1 | Symbols: VRN1, REM39 | AP2/B3-like transcriptional factor family protein | chr3:6549077-6551568 REVERSE LENGTH=341
Eucgr.F00083.2	5.70777	6.5083	5.02813	30.304	23.8144	22.3954	18.3026	15.7019	0.00179015	0.0198905	0.000556573	0.0885835	AT1G27840.1 | Symbols: ATCSA-1 | Transducin/WD40 repeat-like superfamily protein | chr1:9693332-9696257 REVERSE LENGTH=450
Eucgr.H02860.1	292.202	219.423	313.889	0.975499	7.3871	1.11493	5.40404	27.0281	0.00260256	0.0132487	0.0291222	0.0891473	AT1G04680.1 | Symbols: | Pectin lyase-like superfamily protein | chr1:1304052-1307780 REVERSE LENGTH=431
Eucgr.G02722.2	4.65188	8.83668	5.70634	71.7514	52.7581	66.5879	48.4058	39.525	0.00584918	0.022468	0.00124832	0.0902649	AT5G04520.1 | Symbols: | Protein of unknown function DUF455 | chr5:1290012-1291063 REVERSE LENGTH=291
Eucgr.I00519.1	30.6498	36.8382	26.7059	3.84785	5.28965	4.06767	5.80055	10.8504	0.00345564	0.0102812	0.00059311	0.0908195	AT4G39980.1 | Symbols: DHS1 | 3-deoxy-D-arabino-heptulosonate 7-phosphate synthase 1 | chr4:18539654-18541832 FORWARD LENGTH=525
Eucgr.H00997.1	0.467541	1.01929	0.932091	37.4479	18.5998	41.0589	17.0863	7.05643	0.000943891	0.00556729	0.00204705	0.091384	AT4G01970.1 | Symbols: AtSTS, STS | stachyose synthase | chr4:854073-856953 REVERSE LENGTH=876
Eucgr.G02747.1	27.5479	28.83	22.4504	0.691382	1.81469	0.48778	1.74679	11.1601	0.000284589	0.00107891	0.000297528	0.0919516	AT5G22930.1 | Symbols: | Protein of unknown function (DUF1635) | chr5:7668229-7669315 REVERSE LENGTH=238
Eucgr.H04537.3	24.9257	30.1652	20.0883	97.9704	68.1812	91.6082	63.7488	86.7725	0.0140179	0.117034	0.00949023	0.0931058	AT1G09140.2 | Symbols: ATSRP30, SR30, At-SR30 | SERINE-ARGININE PROTEIN 30 | chr1:2943528-2945818 REVERSE LENGTH=256
Eucgr.E03920.1	0	0.795632	0.994339	180.551	86.3892	184.492	120.35	24.5508	0.00139717	0.00296098	0.00239561	0.0948469	AT5G47550.1 | Symbols: | Cystatin/monellin superfamily protein | chr5:19286596-19286964 REVERSE LENGTH=122
Eucgr.F02056.1	41.2432	40.4333	32.5997	1.81345	5.11966	1.66596	5.41893	14.8414	0.000715107	0.00528052	0.00136717	0.0954213	AT3G13130.1 | Symbols: | unknown protein; FUNCTIONS IN: molecular_function unknown; INVOLVED IN: biological_process unknown; LOCATED IN: endomembrane system; EXPRESSED IN: male gametophyte; Has 140 Blast hits to 132 proteins in 41 species: Archae - 2; Bacteria - 4; Metazoa - 29; Fungi - 20; Plants - 51; Viruses - 0; Other Eukaryotes - 34 (source: NCBI BLink). | chr3:4223008-4223613 FORWARD LENGTH…
Eucgr.A02615.1	0.356261	0.568308	0.710242	0	0.0375605	0	0	0	0.0461632	0.0411395	0.00779453	0.0959926	AT3G51680.1 | Symbols: | NAD(P)-binding Rossmann-fold superfamily protein | chr3:19173622-19174667 REVERSE LENGTH=303
Eucgr.F02145.1	0.371764	0.82113	0.153931	20.7315	7.73347	20.2713	6.64361	6.79596	0.00289858	0.0438882	0.0100614	0.0965648	AT4G24540.1 | Symbols: AGL24 | AGAMOUS-like 24 | chr4:12671160-12673645 REVERSE LENGTH=220
Eucgr.G02938.1	50.0961	47.0379	49.6484	2.51932	9.34392	2.47613	9.39274	13.242	0.00216993	0.0252244	0.0109326	0.0971353	AT2G39700.1 | Symbols: ATEXPA4, ATEXP4, ATHEXP ALPHA 1.6, EXPA4 | expansin A4 | chr2:16544246-16545434 REVERSE LENGTH=257
Eucgr.B02899.1	0.852245	1.89651	0.114685	84.2684	55.1108	71.9561	63.5669	25.8974	0.00462947	0.00901217	0.000833603	0.0977021	AT1G71000.1 | Symbols: | Chaperone DnaJ-domain superfamily protein | chr1:26769336-26770111 REVERSE LENGTH=165
Eucgr.F03086.1	0.227911	0.210348	0	16.0737	16.1884	12.8537	9.88656	5.42886	0.00430977	0.0151388	0.000661681	0.0982774	AT4G26270.1 | Symbols: PFK3 | phosphofructokinase 3 | chr4:13301094-13304030 REVERSE LENGTH=489
Eucgr.H03385.1	5.31633	12.2909	3.24677	375.361	229.276	383.949	226.597	105.015	0.00773129	0.0331455	0.00423517	0.099415	AT5G50850.1 | Symbols: MAB1 | Transketolase family protein | chr5:20689671-20692976 FORWARD LENGTH=363
Eucgr.L03245.1	0	0.205674	0	190.807	62.8012	186.613	44.8574	2.79053	0.000139984	0.000981834	0.000405115	0.0999838	AT1G56600.1 | Symbols: AtGolS2, GolS2 | galactinol synthase 2 | chr1:21207620-21209291 FORWARD LENGTH=335
Eucgr.G02490.2	67.2209	48.5183	65.2306	11.218	5.8765	6.52776	4.75506	8.47718	0.0794824	0.0326594	0.00162762	0.100557	AT1G69530.2 | Symbols: ATEXPA1, EXP1, AT-EXP1, ATEXP1, ATHEXP ALPHA 1.2, EXPA1 | expansin A1 | chr1:26142034-26143051 FORWARD LENGTH=250
Eucgr.H03770.1	4.42487	5.38143	4.06807	31.6197	22.3464	29.3415	22.1856	15.1869	0.0017226	0.0113669	0.0014639	0.101133	AT4G15563.1 | Symbols: | unknown protein; Has 36 Blast hits to 36 proteins in 12 species: Archae - 0; Bacteria - 0; Metazoa - 0; Fungi - 0; Plants - 36; Viruses - 0; Other Eukaryotes - 0 (source: NCBI BLink). | chr4:8891771-8892348 FORWARD LENGTH=167
Eucgr.D00485.1	0	0	0	0.822043	0.751211	0.632688	0.199916	0.740226	0.022416	0.20811	0.00663516	0.102845	AT2G40330.1 | Symbols: PYL6, RCAR9 | PYR1-like 6 | chr2:16845177-16845824 REVERSE LENGTH=215
Eucgr.H02878.1	5.84199	4.322	4.22486	12.5483	18.4399	23.4387	14.15	23.5024	0.156359	0.221946	0.00903494	0.103416	AT4G13550.1 | Symbols: | triglyceride lipases;triglyceride lipases | chr4:7871251-7876160 REVERSE LENGTH=715
Eucgr.A01422.1	0.439186	0.472899	0.197002	7.56585	5.62586	11.4946	4.9213	4.02081	0.00713508	0.0292791	0.00340092	0.103982	AT3G49610.1 | Symbols: | Domain of unknown function (DUF313) | chr3:18390413-18391417 REVERSE LENGTH=334
Eucgr.F01661.1	0.110658	0.222418	0.119128	2.82029	2.184	2.14009	2.38914	1.3278	0.00425112	0.0112291	0.000879268	0.106216	AT4G34860.2 | Symbols: | Plant neutral invertase family protein | chr4:16609955-16612019 REVERSE LENGTH=571
Eucgr.K02259.1	1.91011	2.41666	0.29988	105.027	60.9661	107.522	56.946	31.8493	0.00719298	0.0158194	0.00507866	0.106767	AT1G18070.2 | Symbols: | Translation elongation factor EF1A/initiation factor IF2gamma family protein | chr1:6214236-6218211 REVERSE LENGTH=532
Eucgr.H02522.1	19.1452	20.8909	17.0375	1.51464	4.52593	1.59851	4.32941	8.82015	0.000607918	0.00544099	0.00292744	0.108397	AT1G10750.1 | Symbols: | Protein of Unknown Function (DUF239) | chr1:3574986-3578310 REVERSE LENGTH=467
Eucgr.I01660.1	7.67516	7.8685	6.97549	15.2049	20.8334	16.9589	17.2082	19.4595	0.0569508	0.065795	0.00871549	0.108937	AT3G01810.3 | Symbols: | FUNCTIONS IN: molecular_function unknown; INVOLVED IN: biological_process unknown; EXPRESSED IN: 21 plant structures; EXPRESSED DURING: 13 growth stages; BEST Arabidopsis thaliana protein match is: nucleolar protein gar2-related (TAIR:AT2G42320.2). | chr3:289218-292557 FORWARD LENGTH=921
Eucgr.I02316.4	7.92667	8.55177	7.11118	33.408	25.4451	30.0804	28.5905	19.1605	0.00190213	0.00919633	0.00146898	0.110595	AT5G66090.1 | Symbols: | unknown protein; FUNCTIONS IN: molecular_function unknown; LOCATED IN: chloroplast, chloroplast stroma; EXPRESSED IN: 21 plant structures; EXPRESSED DURING: 13 growth stages; Has 30201 Blast hits to 17322 proteins in 780 species: Archae - 12; Bacteria - 1396; Metazoa - 17338; Fungi - 3422; Plants - 5037; Viruses - 0; Other Eukaryotes - 2996 (source: NCBI BLink). | chr5:26…
Eucgr.B01913.1	19.3711	21.7785	18.8957	60.4957	46.5987	51.1295	44.3684	52.1034	0.0109847	0.0992389	0.00546395	0.111144	AT3G05510.1 | Symbols: | Phospholipid/glycerol acyltransferase family protein | chr3:1595576-1598074 FORWARD LENGTH=448
Eucgr.J01009.1	0.0523812	0.0188007	0	3.60948	3.5289	4.03958	2.94305	0.612201	0.00186701	0.0034453	0.000142345	0.111692	AT5G65550.1 | Symbols: | UDP-Glycosyltransferase superfamily protein | chr5:26198410-26199810 REVERSE LENGTH=466
Eucgr.F02235.1	1.60919	2.28544	0.884807	18.4401	14.6616	18.3635	16.3195	11.554	0.00840077	0.0212908	0.00184061	0.112787	AT5G48570.1 | Symbols: ROF2, ATFKBP65, FKBP65 | FKBP-type peptidyl-prolyl cis-trans isomerase family protein | chr5:19690746-19693656 REVERSE LENGTH=578
Eucgr.E00235.1	28.7883	32.1741	24.4941	88.8223	57.0368	84.869	60.975	69.1982	0.00686153	0.07655	0.0210255	0.113341	AT1G32260.1 | Symbols: | unknown protein; FUNCTIONS IN: molecular_function unknown; INVOLVED IN: biological_process unknown; LOCATED IN: mitochondrion; EXPRESSED IN: 22 plant structures; EXPRESSED DURING: 13 growth stages; BEST Arabidopsis thaliana protein match is: unknown protein (TAIR:AT2G35480.1); Has 48 Blast hits to 48 proteins in 14 species: Archae - 0; Bacteria - 0; Metazoa - 0; Fungi - 0…
Eucgr.I01727.1	6.89324	6.38306	7.28755	0.0483779	0.243152	0.0819153	0.388253	1.19798	0.000478265	0.0126993	0.000420985	0.11444	AT5G14450.1 | Symbols: | GDSL-like Lipase/Acylhydrolase superfamily protein | chr5:4658488-4660034 FORWARD LENGTH=389
Eucgr.K00423.1	12.1973	18.5531	3.96779	550.594	466.124	408.127	391.962	619.701	0.0128782	0.0387243	0.00286006	0.114986	AT4G27670.1 | Symbols: HSP21 | heat shock protein 21 | chr4:13819048-13819895 REVERSE LENGTH=227
Eucgr.A02367.1	10.1145	10.984	10.0046	49.6962	41.0144	32.8852	46.7161	33.5441	0.00499703	0.0150474	0.00692722	0.115529	AT1G01170.2 | Symbols: | Protein of unknown function (DUF1138) | chr1:74105-74443 REVERSE LENGTH=83
Eucgr.L00540.1	0.78549	0.3947	0.458041	0	0.0372663	0	0.148763	0.0306012	0.047348	0.516181	0.00791764	0.116068	AT3G51970.1 | Symbols: ATSAT1, ASAT1, ATASAT1 | acyl-CoA sterol acyl transferase 1 | chr3:19284420-19285457 FORWARD LENGTH=345
Eucgr.K02328.1	1.29699	0.802616	1.18362	45.5309	27.9448	58.6697	28.7281	7.1785	0.000697214	0.00202661	0.00091447	0.117139	AT1G73390.3 | Symbols: | Endosomal targeting BRO1-like domain-containing protein | chr1:27591079-27594148 REVERSE LENGTH=419
Eucgr.A00213.1	24.8138	26.5243	26.4525	2.93122	3.1898	2.59546	3.02146	7.7691	0.00784961	0.0112746	0.000588559	0.118205	AT1G05805.1 | Symbols: | basic helix-loop-helix (bHLH) DNA-binding superfamily protein | chr1:1744843-1747427 FORWARD LENGTH=362
Eucgr.K01196.1	36.8329	39.6227	36.6699	2.02294	4.43069	2.57594	5.80761	14.1865	0.000992358	0.0057364	0.00057473	0.118734	AT1G78570.1 | Symbols: RHM1, ROL1, ATRHM1 | rhamnose biosynthesis 1 | chr1:29550110-29552207 FORWARD LENGTH=669
Eucgr.J00195.1	0.526255	1.22775	0.590143	96.3706	34.7046	102.302	50.2487	7.5857	0.000191469	0.00083833	0.000869221	0.119786	AT2G40170.1 | Symbols: ATEM6, GEA6, EM6 | Stress induced protein | chr2:16779792-16780167 REVERSE LENGTH=92
Eucgr.B03508.1	4.88696	10.0763	5.50356	111.743	63.4886	108.73	70.892	44.437	0.00455609	0.0184655	0.00412265	0.120831	AT1G27300.1 | Symbols: | unknown protein; Has 54 Blast hits to 54 proteins in 19 species: Archae - 0; Bacteria - 0; Metazoa - 11; Fungi - 6; Plants - 34; Viruses - 0; Other Eukaryotes - 3 (source: NCBI BLink). | chr1:9483324-9484194 FORWARD LENGTH=200
Eucgr.A02862.1	0.439186	0.341538	0.262669	0	0.0347275	0	0.115523	0.0285164	0.0435798	0.546397	0.00908295	0.121351	AT2G28100.1 | Symbols: ATFUC1, FUC1 | alpha-L-fucosidase 1 | chr2:11974803-11976489 FORWARD LENGTH=506
Eucgr.H01377.1	0.300043	1.03384	0.0538349	65.7644	35.3599	57.4757	35.6859	12.7645	0.00291973	0.0087813	0.00181096	0.121869	AT5G36100.1 | Symbols: | unknown protein; BEST Arabidopsis thaliana protein match is: unknown protein (TAIR:AT1G65090.3); Has 57 Blast hits to 49 proteins in 15 species: Archae - 0; Bacteria - 4; Metazoa - 6; Fungi - 0; Plants - 39; Viruses - 0; Other Eukaryotes - 8 (source: NCBI BLink). | chr5:14191711-14193654 REVERSE LENGTH=295
Eucgr.F03878.1	2.31889	4.78241	0.6274	218.3	136.141	198.495	133.634	46.6324	0.00581105	0.0121431	0.00217654	0.12342	AT1G80090.1 | Symbols: | Cystathionine beta-synthase (CBS) family protein | chr1:30130104-30131855 FORWARD LENGTH=402
Eucgr.L03290.1	4.36396	5.25339	5.52603	0.0911356	0.146578	0.154314	0.20723	0.812443	0.00254005	0.0109087	0.000259541	0.123939	AT2G05920.1 | Symbols: | Subtilase family protein | chr2:2269831-2272207 REVERSE LENGTH=754
Eucgr.I01700.1	25.7665	32.4137	19.5517	0.686619	2.15024	0.894314	3.70893	6.36512	0.00174777	0.0282618	0.00132731	0.124455	AT3G27350.2 | Symbols: | unknown protein; FUNCTIONS IN: molecular_function unknown; INVOLVED IN: biological_process unknown; EXPRESSED IN: 24 plant structures; EXPRESSED DURING: 15 growth stages; BEST Arabidopsis thaliana protein match is: unknown protein (TAIR:AT5G40700.1). | chr3:10126238-10127896 FORWARD LENGTH=319
Eucgr.I00668.1	2.16815	4.89743	2.90467	51.8475	31.984	43.1557	37.5765	23.876	0.00568331	0.0183278	0.00218277	0.124973	AT2G14520.1 | Symbols: | CBS domain-containing protein with a domain of unknown function (DUF21) | chr2:6182362-6184648 REVERSE LENGTH=423
Eucgr.C00873.1	2.03429	2.33291	1.40213	24.3778	13.4648	24.1677	14.753	7.94451	0.00117217	0.0080156	0.00255141	0.125489	AT2G26150.1 | Symbols: ATHSFA2, HSFA2 | heat shock transcription factor A2 | chr2:11135856-11137217 FORWARD LENGTH=345
Eucgr.H04478.1	0.0287612	0.061938	0	13.4116	7.01369	12.4808	7.19011	0.806747	0.000472911	0.0014766	0.000321472	0.126007	AT5G03250.1 | Symbols: | Phototropic-responsive NPH3 family protein | chr5:774591-776855 FORWARD LENGTH=592
Eucgr.C04178.1	3.14273	3.4129	3.8797	0.126776	0.50975	0.107331	0.610459	0.481367	0.00976427	0.115415	0.0119192	0.126529	AT2G26700.1 | Symbols: PID2 | AGC (cAMP-dependent, cGMP-dependent and protein kinase C) kinase family protein | chr2:11368613-11370951 FORWARD LENGTH=525
Eucgr.E00016.1	61.1856	58.7542	40.5318	0.70742	3.35238	0.641694	4.52835	14.0142	0.000871762	0.00951608	0.00155759	0.127048	AT3G61920.1 | Symbols: | unknown protein; FUNCTIONS IN: molecular_function unknown; INVOLVED IN: N-terminal protein myristoylation; LOCATED IN: cellular_component unknown; EXPRESSED IN: shoot, hypocotyl, root, egg cell; BEST Arabidopsis thaliana protein match is: unknown protein (TAIR:AT1G64700.1); Has 77 Blast hits to 77 proteins in 8 species: Archae - 0; Bacteria - 0; Metazoa - 0; Fungi - 0; Pl…
Eucgr.I02204.1	3.30287	3.77695	3.10089	12.9059	16.3259	15.254	15.4684	10.9821	0.01193	0.0129744	0.00113396	0.127563	AT2G33620.4 | Symbols: | AT hook motif DNA-binding family protein | chr2:14234749-14236563 FORWARD LENGTH=351
Eucgr.G01537.1	0.312077	0.358435	0.587939	0	0	0	0	0	0.0580912	0.0547801	0.00689575	0.128098	AT5G42650.1 | Symbols: AOS, CYP74A, DDE2 | allene oxide synthase | chr5:17097803-17099359 REVERSE LENGTH=518
Eucgr.E00433.1	3.46197	6.38625	0.216684	295.936	193.698	217.409	185.033	165.892	0.0236664	0.0463938	0.00353062	0.128634	AT5G51440.1 | Symbols: | HSP20-like chaperones superfamily protein | chr5:20891242-20892013 FORWARD LENGTH=210
Eucgr.C01715.1	1.92027	3.96075	4.08858	63.2849	47.5443	61.8957	35.802	27.9989	0.0088687	0.0415383	0.00228318	0.129175	AT5G20280.1 | Symbols: ATSPS1F, SPS1F | sucrose phosphate synthase 1F | chr5:6844994-6849997 REVERSE LENGTH=1043
Eucgr.C03454.1	0.616713	1.12965	1.01114	10.3983	8.55573	13.324	6.71255	5.79937	0.00579831	0.0365253	0.00265668	0.130251	AT2G26150.1 | Symbols: ATHSFA2, HSFA2 | heat shock transcription factor A2 | chr2:11135856-11137217 FORWARD LENGTH=345
Eucgr.A02804.1	22.936	31.2977	20.1623	78.7923	70.5453	81.6033	72.6659	89.0775	0.0295506	0.0911465	0.00684328	0.130785	AT5G62020.1 | Symbols: AT-HSFB2A, HSFB2A | heat shock transcription factor B2A | chr5:24916212-24917194 FORWARD LENGTH=299
Eucgr.H00812.1	45.6437	34.0069	35.2033	1.1954	3.5203	1.14034	3.34425	8.92221	0.00256086	0.0178148	0.00455442	0.131317	AT3G24660.1 | Symbols: TMKL1 | transmembrane kinase-like 1 | chr3:9003641-9005751 FORWARD LENGTH=674
Eucgr.H02278.1	0.944506	3.69136	1.88297	60.7252	34.4544	76.0682	50.881	24.6125	0.00479963	0.0118669	0.00700129	0.13185	AT2G23110.2 | Symbols: | Late embryogenesis abundant protein, group 6 | chr2:9840552-9840830 FORWARD LENGTH=92
Eucgr.D02134.1	0.597909	0.609921	0.282314	0	0.0298598	0	0	0.0490387	0.027468	0.0240977	0.00419171	0.133985	AT3G10600.1 | Symbols: CAT7 | cationic amino acid transporter 7 | chr3:3313969-3317162 FORWARD LENGTH=584
Eucgr.A02658.1	12.5941	10.123	12.4758	0.289953	1.03338	0.267796	1.51607	1.91469	0.00441488	0.0462567	0.00477252	0.134517	AT5G03870.1 | Symbols: | Glutaredoxin family protein | chr5:1035813-1036967 REVERSE LENGTH=384
Eucgr.C01043.1	3.0036	3.7667	1.98036	122.257	88.5567	145.178	96.9783	13.9571	0.000376887	0.000742245	0.000170457	0.135052	AT3G24520.1 | Symbols: AT-HSFC1, HSFC1 | heat shock transcription factor C1 | chr3:8941455-8942531 FORWARD LENGTH=330
Eucgr.E00444.1	26.1587	26.577	23.0468	3.61532	6.05696	3.70626	6.06934	11.612	0.0028455	0.0106836	0.00220766	0.136115	AT4G17260.1 | Symbols: | Lactate/malate dehydrogenase family protein | chr4:9674057-9675309 FORWARD LENGTH=353
Eucgr.H04092.1	27.5715	28.6724	27.7736	0.779804	3.46863	0.544662	2.33381	10.0091	0.000685528	0.00387001	0.0033406	0.138757	AT1G48100.1 | Symbols: | Pectin lyase-like superfamily protein | chr1:17766921-17769625 FORWARD LENGTH=475
Eucgr.F03621.1	0.452773	1.0834	0.270795	53.7446	38.9882	61.1205	47.3531	6.90867	0.000768989	0.0013696	0.000293968	0.13982	AT1G21000.2 | Symbols: | PLATZ transcription factor family protein | chr1:7338013-7339088 FORWARD LENGTH=243
Eucgr.I02278.1	0.200562	0.287943	0.044982	20.2098	24.3593	21.9184	33.8375	2.38312	0.000739009	0.00058636	4.10322e-05	0.140349	AT4G35710.1 | Symbols: | Arabidopsis protein of unknown function (DUF241) | chr4:16925301-16926152 FORWARD LENGTH=283
Eucgr.F02505.1	14.091	14.6416	13.3998	0.0665055	0.501394	0.11261	0.42254	5.26999	7.00816e-05	0.000858155	0.000158904	0.140876	AT1G68360.1 | Symbols: | C2H2 and C2HC zinc fingers superfamily protein | chr1:25621678-25622412 REVERSE LENGTH=244
Eucgr.E02655.1	0.732468	0.480074	0.342841	0	0	0	0	0.049627	0.0298939	0.0264322	0.00318594	0.141401	AT2G34060.1 | Symbols: | Peroxidase superfamily protein | chr2:14384914-14386530 FORWARD LENGTH=346
Eucgr.I01669.1	1.30172	4.98363	2.91951	67.6634	72.5453	85.7194	75.9865	34.2479	0.0107443	0.0125608	0.000570086	0.142453	AT3G27250.1 | Symbols: | unknown protein; BEST Arabidopsis thaliana protein match is: unknown protein (TAIR:AT5G40800.1); Has 104 Blast hits to 104 proteins in 13 species: Archae - 0; Bacteria - 0; Metazoa - 0; Fungi - 0; Plants - 104; Viruses - 0; Other Eukaryotes - 0 (source: NCBI BLink). | chr3:10061633-10062481 FORWARD LENGTH=282
Eucgr.D00295.1	26.9281	39.793	21.1456	246.263	204.537	176.908	214.063	154.796	0.0106017	0.0319315	0.00253167	0.142979	AT1G30070.1 | Symbols: | SGS domain-containing protein | chr1:10546794-10548072 REVERSE LENGTH=222
Eucgr.E00015.2	21.247	24.4302	22.744	1.65654	3.38984	1.0268	3.69949	7.74024	0.0027278	0.0186046	0.00325885	0.143505	No hits found
Eucgr.B02917.1	9.87321	5.79499	5.93971	0	0.220433	0.13924	1.0266	0.588275	0.00377055	0.160907	0.00144337	0.144559	AT4G14060.1 | Symbols: | Polyketide cyclase/dehydrase and lipid transport superfamily protein | chr4:8107405-8108158 FORWARD LENGTH=151
Eucgr.H03952.1	0.32915	0.61432	0.413401	0	0	0.0263043	0	0.0512921	0.0280338	0.0236415	0.00398857	0.145088	AT5G49130.1 | Symbols: | MATE efflux family protein | chr5:19915904-19917525 FORWARD LENGTH=502
Eucgr.L00240.1	0	0.0606621	0	34.5002	9.78262	35.7593	10.2696	0.658441	0.000208063	0.00127121	0.00107352	0.145619	AT1G56600.1 | Symbols: AtGolS2, GolS2 | galactinol synthase 2 | chr1:21207620-21209291 FORWARD LENGTH=335
Eucgr.L03270.1	0.53802	0.531042	0.181001	742.809	199.163	559.168	232.66	3.61563	6.7465e-05	0.000117574	6.87064e-05	0.146677	AT4G33467.2 | Symbols: | unknown protein; Has 25 Blast hits to 25 proteins in 9 species: Archae - 0; Bacteria - 0; Metazoa - 0; Fungi - 0; Plants - 25; Viruses - 0; Other Eukaryotes - 0 (source: NCBI BLink). | chr4:16101691-16102084 REVERSE LENGTH=101
Eucgr.K01431.1	1.19841	2.96645	0.852681	34.9902	23.174	34.6761	27.4707	15.6807	0.00661956	0.020184	0.00349985	0.147207	AT1G04520.1 | Symbols: PDLP2 | plasmodesmata-located protein 2 | chr1:1231852-1233787 FORWARD LENGTH=307
Eucgr.H00798.1	59.4408	63.0746	53.546	1.20106	6.10524	1.96435	6.41689	24.8637	0.000164584	0.00263545	0.00163858	0.147736	AT5G48740.1 | Symbols: | Leucine-rich repeat protein kinase family protein | chr5:19765324-19769314 REVERSE LENGTH=895
Eucgr.D01780.1	8.11303	7.5415	7.21128	1.87045	1.84473	1.58355	1.79378	2.12654	0.0437683	0.0545721	0.00539567	0.148263	AT4G23720.1 | Symbols: | Protein of unknown function (DUF1191) | chr4:12358707-12359648 FORWARD LENGTH=313
Eucgr.J02951.1	0.400234	0.359131	0.688195	0	0	0	0.0210555	0.0259872	0.0626686	0.062035	0.00733499	0.14931	AT2G26490.1 | Symbols: | Transducin/WD40 repeat-like superfamily protein | chr2:11268035-11269432 FORWARD LENGTH=465
Eucgr.D00534.1	0	0	0	0.899657	0.825711	1.2584	0.706316	0.290585	0.00792373	0.019939	0.00164406	0.149831	AT5G45910.1 | Symbols: | GDSL-like Lipase/Acylhydrolase superfamily protein | chr5:18620420-18622264 REVERSE LENGTH=372
Eucgr.E00347.1	1.22436	7.7845	0	226.357	227.704	156.553	201.846	132.875	0.0250382	0.041805	0.00757456	0.150348	AT4G33550.1 | Symbols: | Bifunctional inhibitor/lipid-transfer protein/seed storage 2S albumin superfamily protein | chr4:16134538-16134930 FORWARD LENGTH=130
Eucgr.D01202.1	30.2862	33.2089	25.8798	1.28648	2.47862	0.877376	2.31824	15.4861	0.000301444	0.000899759	0.000246586	0.15138	AT2G44690.1 | Symbols: ARAC9, ATROP8, ROP8 | Arabidopsis RAC-like 9 | chr2:18429276-18430636 FORWARD LENGTH=209
Eucgr.A02926.1	0.103028	0.0739579	0	4.08462	6.1589	4.61082	5.33339	1.12386	0.00351192	0.00398513	0.000368676	0.151895	AT5G07490.1 | Symbols: | unknown protein; BEST Arabidopsis thaliana protein match is: unknown protein (TAIR:AT5G61630.1); Has 50 Blast hits to 50 proteins in 9 species: Archae - 0; Bacteria - 0; Metazoa - 0; Fungi - 0; Plants - 50; Viruses - 0; Other Eukaryotes - 0 (source: NCBI BLink). | chr5:2370248-2371003 FORWARD LENGTH=149
Eucgr.F03665.1	0.469127	0.738278	0.98741	0	0	0.0144195	0.0227814	0.042176	0.0203708	0.0309608	0.00171023	0.15241	AT5G59810.1 | Symbols: ATSBT5.4, SBT5.4 | Subtilase family protein | chr5:24096895-24100387 REVERSE LENGTH=778
Eucgr.L00251.1	0.26612	0.327484	0.034106	325.559	88.8125	209.604	61.4642	3.37685	0.000180213	0.000527808	0.000191544	0.153958	AT1G56600.1 | Symbols: AtGolS2, GolS2 | galactinol synthase 2 | chr1:21207620-21209291 FORWARD LENGTH=335
Eucgr.C02145.1	7.89518	7.05658	6.20335	63.9074	45.9037	55.3835	32.1529	20.8673	0.00112803	0.0139169	0.000269009	0.155532	AT4G31140.1 | Symbols: | O-Glycosyl hydrolases family 17 protein | chr4:15141581-15143188 FORWARD LENGTH=484
Eucgr.C00112.1	0.893808	0.67291	0.52805	12.2852	13.5697	14.5298	17.4231	3.56703	0.00118701	0.00100114	7.32821e-05	0.156579	AT5G57180.2 | Symbols: CIA2 | chloroplast import apparatus 2 | chr5:23168393-23170763 FORWARD LENGTH=435
Eucgr.B04029.1	1.18956	1.01919	1.03275	5.43326	4.47852	6.59319	4.2393	4.75387	0.0197664	0.0988612	0.0072806	0.158659	No hits found
Eucgr.K01574.1	2.41489	1.81705	2.14034	14.2264	14.411	20.4614	12.1593	9.54395	0.00882315	0.0341372	0.00228949	0.159177	AT2G41510.1 | Symbols: ATCKX1, CKX1 | cytokinin oxidase/dehydrogenase 1 | chr2:17314626-17316861 FORWARD LENGTH=575
Eucgr.J01011.1	24.254	23.2944	27.3642	0.486216	1.31751	0.715895	2.06415	5.93283	0.00200618	0.0173924	0.000516449	0.159698	AT5G04660.1 | Symbols: CYP77A4 | cytochrome P450, family 77, subfamily A, polypeptide 4 | chr5:1336049-1337587 FORWARD LENGTH=512
Eucgr.B01852.1	30.2268	36.4876	26.4136	2.22069	3.04401	2.96254	3.55538	11.5536	0.0016652	0.00520204	0.000243296	0.163816	AT1G09070.1 | Symbols: SRC2, (AT)SRC2 | soybean gene regulated by cold-2 | chr1:2927767-2928741 FORWARD LENGTH=324
Eucgr.D01381.1	19.8056	16.1352	16.8005	1.64279	1.46529	1.9393	1.91881	4.85107	0.00879313	0.0181424	0.000904528	0.164329	AT4G05520.1 | Symbols: ATEHD2, EHD2 | EPS15 homology domain 2 | chr4:2804522-2807833 FORWARD LENGTH=546
Eucgr.K02245.1	7.71004	11.2319	9.32108	0.0389189	0.332537	0.0823737	0.182199	2.23268	0.000261443	0.00275009	0.000647344	0.165357	AT3G18180.1 | Symbols: | Glycosyltransferase family 61 protein | chr3:6230270-6231878 FORWARD LENGTH=470
Eucgr.C02293.1	1.93488	3.60675	0.671931	49.9025	46.4613	71.3533	51.9523	23.8782	0.0119963	0.0161849	0.00300285	0.16638	AT5G57480.1 | Symbols: | P-loop containing nucleoside triphosphate hydrolases superfamily protein | chr5:23279406-23280968 REVERSE LENGTH=520
Eucgr.G01235.1	2.29885	5.29717	2.49544	40.1881	29.2949	50.889	43.3779	22.2643	0.0128259	0.0177681	0.00806423	0.166889	AT3G18990.1 | Symbols: VRN1, REM39 | AP2/B3-like transcriptional factor family protein | chr3:6549077-6551568 REVERSE LENGTH=341
Eucgr.H02498.1	14.1818	27.418	11.708	195.874	144.996	211.558	168.878	130.52	0.018377	0.066703	0.00864489	0.167399	AT1G59960.1 | Symbols: | NAD(P)-linked oxidoreductase superfamily protein | chr1:22071410-22073067 REVERSE LENGTH=326
Eucgr.K01344.1	3.63086	10.728	2.00674	109.368	118.121	146.092	131.676	77.293	0.0334286	0.0396569	0.00380728	0.168932	AT3G12750.1 | Symbols: ZIP1 | zinc transporter 1 precursor | chr3:4051950-4053156 REVERSE LENGTH=355
Eucgr.A00215.1	35.5689	37.4248	32.6157	7.53581	8.3931	5.99056	9.01492	17.5512	0.00680405	0.00915053	0.00158944	0.169446	AT2G43130.1 | Symbols: ARA4, ATRAB11F, ATRABA5C, ARA-4, RABA5C | P-loop containing nucleoside triphosphate hydrolases superfamily protein | chr2:17929899-17930904 REVERSE LENGTH=214
Eucgr.H02273.1	0	0.0964095	0.240975	17.7487	8.92063	18.3536	12.1244	2.51148	0.00203268	0.00540137	0.00152065	0.169958	AT2G23120.1 | Symbols: | Late embryogenesis abundant protein, group 6 | chr2:9842102-9842353 FORWARD LENGTH=83
Eucgr.E01133.2	3.42699	6.53505	5.32744	36.1517	34.5034	34.9134	36.1179	27.0891	0.0195935	0.0364618	0.00149967	0.170467	AT4G10430.3 | Symbols: | TMPIT-like protein | chr4:6455110-6457996 REVERSE LENGTH=347
Eucgr.K02872.1	0	0	0	1.88657	2.39547	1.93346	1.85936	0.655678	0.0104439	0.0191192	0.00151012	0.171988	No hits found
Eucgr.G02197.1	9.17577	9.40749	6.3754	23.6956	39.3879	33.8917	34.0168	25.1288	0.0383744	0.0227988	0.00167149	0.172494	AT1G23010.1 | Symbols: LPR1 | Cupredoxin superfamily protein | chr1:8147353-8149580 FORWARD LENGTH=581
Eucgr.A02416.1	22.3962	22.3372	27.3665	0.122606	0.334524	0.133458	0.433412	5.40712	0.00104896	0.00371688	0.000167272	0.173002	AT3G57830.1 | Symbols: | Leucine-rich repeat protein kinase family protein | chr3:21419778-21422320 FORWARD LENGTH=662
Eucgr.I01670.1	4.358	7.16494	4.41412	43.8176	22.3566	45.4778	30.6535	22.3451	0.00659142	0.0246063	0.0181238	0.174013	AT3G48510.1 | Symbols: | unknown protein; BEST Arabidopsis thaliana protein match is: unknown protein (TAIR:AT5G63350.1); Has 98 Blast hits to 98 proteins in 11 species: Archae - 0; Bacteria - 0; Metazoa - 0; Fungi - 0; Plants - 98; Viruses - 0; Other Eukaryotes - 0 (source: NCBI BLink). | chr3:17967568-17968452 REVERSE LENGTH=294
Eucgr.B03684.1	52.2127	51.0246	45.0275	9.82845	34.1975	10.2318	38.1625	22.4412	0.00645187	0.746055	0.194889	0.174517	AT5G12870.1 | Symbols: ATMYB46, MYB46 | myb domain protein 46 | chr5:4062939-4064939 REVERSE LENGTH=280
Eucgr.K01425.1	10.8935	11.2128	8.99501	0.330003	1.57901	0.290562	1.12999	5.34984	0.00030688	0.00162989	0.00173342	0.175022	AT4G28650.1 | Symbols: | Leucine-rich repeat transmembrane protein kinase family protein | chr4:14144155-14147276 REVERSE LENGTH=1013
Eucgr.K03318.1	56.0559	47.0738	45.0831	3.61621	3.4747	2.65634	4.48127	16.5488	0.00418048	0.00859296	0.000233992	0.175526	AT3G54560.1 | Symbols: HTA11 | histone H2A 11 | chr3:20196532-20197466 FORWARD LENGTH=136
Eucgr.K00150.1	55.8216	39.3289	41.1258	2.66464	5.99843	2.60545	5.27092	10.0681	0.00993625	0.0379427	0.00714059	0.176028	AT5G51550.1 | Symbols: EXL3 | EXORDIUM like 3 | chr5:20939793-20940806 REVERSE LENGTH=337
Eucgr.I02678.1	5.8294	7.1261	7.39845	34.0839	27.9332	35.4466	27.6763	25.3152	0.0154093	0.0565473	0.00445503	0.177027	AT4G33500.1 | Symbols: | Protein phosphatase 2C family protein | chr4:16112835-16116243 REVERSE LENGTH=724
Eucgr.C03434.1	0.253649	0.281395	0.393047	6.74757	5.14178	7.29741	6.18673	2.03023	0.00198863	0.00367869	0.000511838	0.177529	AT2G26150.1 | Symbols: ATHSFA2, HSFA2 | heat shock transcription factor A2 | chr2:11135856-11137217 FORWARD LENGTH=345
Eucgr.G02156.1	39.8562	40.4329	41.8769	3.42018	4.77751	2.51954	5.4362	13.749	0.00522439	0.017439	0.00139242	0.17803	AT1G14890.1 | Symbols: | Plant invertase/pectin methylesterase inhibitor superfamily protein | chr1:5137045-5137704 FORWARD LENGTH=219
Eucgr.K03526.1	13.0588	16.2634	16.3876	174.632	124.248	185.688	121.952	59.7853	0.00678979	0.0268421	0.00242744	0.178529	AT4G02120.1 | Symbols: | CTP synthase family protein | chr4:940873-944097 FORWARD LENGTH=556
Eucgr.A02229.1	43.2404	25.0404	35.9356	0.506327	1.98662	0.387182	1.72589	4.70517	0.00590005	0.0333917	0.0152394	0.179025	AT2G01420.1 | Symbols: PIN4, ATPIN4 | Auxin efflux carrier family protein | chr2:180478-183199 REVERSE LENGTH=612
Eucgr.F03514.1	155.338	180.763	231.067	3.00157	11.427	1.56797	5.97951	31.9451	0.00449697	0.0178618	0.0174858	0.179521	AT5G55410.2 | Symbols: | Bifunctional inhibitor/lipid-transfer protein/seed storage 2S albumin superfamily protein | chr5:22460677-22461009 FORWARD LENGTH=110
Eucgr.A02008.1	0.132054	0.198205	0.140008	1.0652	2.00483	1.78445	1.65972	0.832483	0.0180845	0.0114129	0.000393366	0.180015	AT1G06490.1 | Symbols: ATGSL07, gsl07, atgsl7, GSL7 | glucan synthase-like 7 | chr1:1978762-1989295 FORWARD LENGTH=1958
Eucgr.B00580.1	5.92649	8.48948	9.08382	0.476642	0.983476	0.679636	1.39253	1.05606	0.0228577	0.15892	0.00628667	0.181001	AT5G07990.1 | Symbols: TT7, CYP75B1, D501 | Cytochrome P450 superfamily protein | chr5:2560437-2562859 FORWARD LENGTH=513
Eucgr.E00360.1	2.98423	11.6953	2.06218	623.573	223.355	609.271	243.002	88.3889	0.0071785	0.0303555	0.0237363	0.18149	AT4G17030.1 | Symbols: ATEXLB1, EXPR, AT-EXPR, ATEXPR1, ATHEXP BETA 3.1, EXLB1 | expansin-like B1 | chr4:9581817-9583181 REVERSE LENGTH=250
Eucgr.G03118.1	6.14595	7.46382	2.94565	47.2061	38.3054	50.9325	43.1307	33.324	0.0186284	0.0374881	0.00491018	0.184384	No hits found
Eucgr.K02961.3	16.3436	23.7123	10.5084	174.497	110.523	132.6	94.4077	87.148	0.00912877	0.0690609	0.00271544	0.185814	AT2G40300.1 | Symbols: ATFER4, FER4 | ferritin 4 | chr2:16831501-16833214 REVERSE LENGTH=259
Eucgr.B00412.1	29.1305	32.8358	30.1088	0.468921	1.4141	0.492276	1.71857	12.7266	0.000278834	0.00166168	0.000195127	0.186296	AT5G62710.1 | Symbols: | Leucine-rich repeat protein kinase family protein | chr5:25187438-25190325 FORWARD LENGTH=604
Eucgr.B03008.1	63.827	78.3022	46.8461	475.02	323.686	476.176	377.86	240.599	0.0130888	0.0465311	0.00542493	0.186777	AT1G68300.1 | Symbols: | Adenine nucleotide alpha hydrolases-like superfamily protein | chr1:25598518-25599261 REVERSE LENGTH=160
Eucgr.G01728.1	3.5695	4.06683	3.96612	0.0618241	0.403953	0.104683	0.35145	0.995115	0.000813177	0.0191672	0.00294112	0.188213	AT4G39010.1 | Symbols: AtGH9B18, GH9B18 | glycosyl hydrolase 9B18 | chr4:18176162-18179102 REVERSE LENGTH=497
Eucgr.J00457.2	6.03365	6.88523	4.14946	47.2007	37.0095	48.6569	33.0832	18.7817	0.00278104	0.0145494	0.00085417	0.188692	AT5G22510.1 | Symbols: INV-E, At-A/N-InvE | alkaline/neutral invertase | chr5:7474974-7477479 REVERSE LENGTH=617
Eucgr.C00218.1	59.5091	64.1731	61.4932	8.50422	15.5498	7.07163	12.6745	24.1626	0.00687599	0.0194069	0.0085385	0.189168	AT2G23810.1 | Symbols: TET8 | tetraspanin8 | chr2:10135859-10137352 REVERSE LENGTH=273
Eucgr.F00301.1	28.4085	32.3255	24.8902	4.87972	6.30022	4.83243	7.81439	14.6334	0.0035907	0.0118212	0.00103323	0.190125	AT1G78110.1 | Symbols: | unknown protein; FUNCTIONS IN: molecular_function unknown; INVOLVED IN: biological_process unknown; LOCATED IN: plasma membrane; EXPRESSED IN: 17 plant structures; EXPRESSED DURING: 7 growth stages; BEST Arabidopsis thaliana protein match is: unknown protein (TAIR:AT1G22230.1); Has 5452 Blast hits to 3541 proteins in 289 species: Archae - 4; Bacteria - 165; Metazoa - 1756…
Eucgr.K01055.1	40.4006	60.0645	27.682	337.713	302.898	422.465	582.222	200.351	0.0146886	0.0133838	0.00360033	0.191082	No hits found
Eucgr.G02495.1	16.1259	19.1187	13.6735	0.785647	3.23302	0.582	3.33319	7.13347	0.00100648	0.0174857	0.00641922	0.192519	AT1G14190.1 | Symbols: | Glucose-methanol-choline (GMC) oxidoreductase family protein | chr1:4852802-4854307 FORWARD LENGTH=501
Eucgr.H04815.2	3.71956	12.6597	7.65184	133.501	108.782	96.8632	79.7423	77.0338	0.0243475	0.126818	0.00470878	0.19538	AT2G22240.1 | Symbols: ATMIPS2, MIPS2, ATIPS2 | myo-inositol-1-phosphate synthase 2 | chr2:9451901-9453938 REVERSE LENGTH=510
Eucgr.B00170.1	1.06598	0.850225	1.48759	0.223605	0	0	0.0747719	0.0922854	0.228078	0.0761753	0.00969224	0.195855	No hits found
Eucgr.A02150.1	1.0323	1.22799	0.9261	9.41027	3.83412	10.0176	3.51912	3.95271	0.00219953	0.118878	0.0111087	0.196805	AT1G69560.1 | Symbols: MYB105, LOF2, ATMYB105 | myb domain protein 105 | chr1:26157755-26158906 FORWARD LENGTH=330
Eucgr.K01583.1	3.65424	3.91	3.89684	0.0325415	0.0654225	0	0.087053	1.02071	0.000495047	0.00225833	0.000127201	0.197755	AT1G17020.1 | Symbols: SRG1, ATSRG1 | senescence-related gene 1 | chr1:5820258-5821741 FORWARD LENGTH=358
Eucgr.K00778.1	2.47537	3.3	2.04446	0.0556336	0.447391	0.0628005	0.706931	0.596982	0.00205036	0.180936	0.0129477	0.198699	AT2G32540.1 | Symbols: ATCSLB04, CSLB04, ATCSLB4 | cellulose synthase-like B4 | chr2:13814686-13818289 FORWARD LENGTH=755
Eucgr.I02514.1	4.04435	2.98654	4.14907	0.200928	0.312145	0.340219	0.378701	0.527713	0.0223697	0.0681475	0.00284678	0.19917	AT4G17000.1 | Symbols: | unknown protein; Has 2862 Blast hits to 2331 proteins in 349 species: Archae - 6; Bacteria - 408; Metazoa - 833; Fungi - 223; Plants - 134; Viruses - 7; Other Eukaryotes - 1251 (source: NCBI BLink). | chr4:9567046-9569913 REVERSE LENGTH=674
Eucgr.K01967.1	30.8782	27.0303	22.7539	1.99401	5.01775	2.33397	4.77039	10.229	0.0028668	0.0187896	0.00525982	0.20012	AT5G44530.1 | Symbols: | Subtilase family protein | chr5:17937931-17941193 FORWARD LENGTH=840
Eucgr.J00948.1	0	0	0	2.58162	1.02231	3.04666	1.20335	0.22601	0.00262353	0.00987899	0.00331825	0.201549	AT2G28490.1 | Symbols: | RmlC-like cupins superfamily protein | chr2:12178812-12180983 REVERSE LENGTH=511
Eucgr.A01877.1	0	0	0	0.307836	1.39249	0.195464	1.74995	0.222335	0.0346005	0.00582172	0.0295095	0.202492	AT4G35160.1 | Symbols: | O-methyltransferase family protein | chr4:16730989-16732808 REVERSE LENGTH=382
Eucgr.H00467.1	5.96478	8.25769	4.36372	79.3956	57.3391	81.8019	83.4022	24.2888	0.00247804	0.00320848	0.000828403	0.20528	AT1G60710.1 | Symbols: ATB2 | NAD(P)-linked oxidoreductase superfamily protein | chr1:22355073-22356627 REVERSE LENGTH=345
Eucgr.F00649.1	1.36927	1.17523	1.09488	0.0561963	0.197713	0.0713652	0.169125	0.231931	0.00461725	0.0641331	0.0112043	0.205751	AT5G55250.1 | Symbols: IAMT1 | IAA carboxylmethyltransferase 1 | chr5:22407589-22410854 REVERSE LENGTH=386
Eucgr.A02858.1	0.238484	1.12227	0.950882	45.8985	19.0586	50.2937	20.9939	8.40306	0.00255048	0.0148205	0.00995914	0.206228	AT5G51760.1 | Symbols: AHG1 | Protein phosphatase 2C family protein | chr5:21026916-21028912 FORWARD LENGTH=416
Eucgr.H04619.1	0.347126	0.436067	0.23356	29.2443	21.4095	28.0877	23.0096	2.4342	0.000290207	0.000724606	7.10324e-05	0.206703	No hits found
Eucgr.K01580.1	2.81661	3.91332	2.66269	16.9244	14.7999	18.5641	21.7007	10.4538	0.00757011	0.00753564	0.00224523	0.207651	AT3G57190.1 | Symbols: | peptide chain release factor, putative | chr3:21166468-21168198 FORWARD LENGTH=406
Eucgr.A01798.3	12.5009	12.9373	11.8183	0.132288	0.930848	0.134397	0.867029	5.37239	0.000197114	0.00169337	0.000633572	0.208124	AT1G03620.1 | Symbols: | ELMO/CED-12 family protein | chr1:904319-906013 REVERSE LENGTH=265
Eucgr.A02601.1	13.8953	16.7903	20.1941	1.46017	1.99923	1.27884	1.17858	2.97162	0.0282411	0.0320528	0.00557086	0.210467	AT3G52500.1 | Symbols: | Eukaryotic aspartyl protease family protein | chr3:19465644-19467053 REVERSE LENGTH=469
Eucgr.F01151.1	20.4487	24.8812	21.8987	211.064	158.4	158.434	117.636	60.9369	0.00110656	0.013738	0.000218317	0.210933	AT4G27520.1 | Symbols: ENODL2, AtENODL2 | early nodulin-like protein 2 | chr4:13750668-13751819 REVERSE LENGTH=349
Eucgr.F02851.1	149.63	204.232	224.063	1.06197	7.29465	0.749235	7.93089	38.9106	0.00147303	0.0204324	0.00893971	0.214173	AT2G30810.1 | Symbols: | Gibberellin-regulated family protein | chr2:13127945-13128630 REVERSE LENGTH=106
Eucgr.H02896.1	0.0813821	0.116839	0	6.56812	7.87654	8.51989	6.34496	1.14138	0.00353445	0.00615391	0.000184667	0.215548	AT3G24310.1 | Symbols: MYB305, ATMYB71 | myb domain protein 305 | chr3:8811336-8812330 REVERSE LENGTH=269
Eucgr.H02593.1	10.7654	18.8865	9.78272	204.267	134.247	170.359	118.962	62.042	0.00613149	0.0348206	0.0015523	0.216924	AT1G60420.1 | Symbols: | DC1 domain-containing protein | chr1:22261978-22264243 FORWARD LENGTH=578
Eucgr.F02468.1	0.763592	0.681829	0.551369	0.0175802	0.0883595	0.0446511	0.117574	0.130601	0.00294098	0.0984073	0.00810955	0.220093	AT5G45480.1 | Symbols: | Protein of unknown function (DUF594) | chr5:18426296-18428929 REVERSE LENGTH=877
Eucgr.B03303.1	43.7379	44.0668	41.5618	3.32709	8.51313	5.24944	9.77698	19.3488	0.00161562	0.0155024	0.00196973	0.222348	AT1G10750.1 | Symbols: | Protein of Unknown Function (DUF239) | chr1:3574986-3578310 REVERSE LENGTH=467
Eucgr.F03761.1	2.957	3.19937	1.96075	0	0	0	0.0541084	0.534256	0.00157378	0.00215793	0.000145314	0.222796	AT5G08640.2 | Symbols: FLS1 | flavonol synthase 1 | chr5:2804009-2805175 FORWARD LENGTH=336
Eucgr.G00317.1	5.72894	5.18803	4.62559	0.457583	0.543601	0.105654	0.806791	1.64816	0.0100786	0.0324781	0.00259749	0.223688	AT1G09812.1 | Symbols: | unknown protein; BEST Arabidopsis thaliana protein match is: unknown protein (TAIR:AT1G58007.2); Has 93 Blast hits to 93 proteins in 13 species: Archae - 0; Bacteria - 0; Metazoa - 0; Fungi - 0; Plants - 93; Viruses - 0; Other Eukaryotes - 0 (source: NCBI BLink). | chr1:3187817-3188580 FORWARD LENGTH=128
Eucgr.H02966.1	29.5768	17.797	26.7047	0.872464	1.75403	0.782093	1.73331	3.30426	0.0164274	0.0547108	0.00538591	0.225023	No hits found
Eucgr.I01646.1	55.1421	42.8974	47.5985	1.72215	3.32095	1.48776	2.8206	14.3602	0.00320082	0.00892041	0.00111393	0.225465	AT3G27060.1 | Symbols: TSO2, ATTSO2 | Ferritin/ribonucleotide reductase-like family protein | chr3:9979971-9981057 REVERSE LENGTH=332
Eucgr.J01089.1	29.2365	30.1006	26.1374	0.441716	4.11202	0.422743	6.80734	14.2196	0.000154198	0.0098345	0.00232709	0.226348	AT2G39220.1 | Symbols: PLP6, PLA IIB | PATATIN-like protein 6 | chr2:16375055-16376663 REVERSE LENGTH=499
Eucgr.B00827.1	6.55061	6.7922	5.71344	0.572537	3.74091	0.48472	5.47553	2.26843	0.00618389	0.858248	0.0914057	0.226789	No hits found
Eucgr.K01573.1	0.223122	0.52054	0	15.3749	12.8616	17.6081	13.3461	5.95429	0.0142586	0.0269007	0.00265011	0.228544	No hits found
Eucgr.G01350.2	22.7444	28.8121	19.6293	146.287	113.99	138.617	144.552	62.9592	0.00333198	0.012283	0.000998631	0.229856	AT4G34230.1 | Symbols: CAD5, ATCAD5, CAD-5 | cinnamyl alcohol dehydrogenase 5 | chr4:16386898-16388666 REVERSE LENGTH=357
Eucgr.F02055.1	2.61438	3.34543	2.49837	0.214593	0.269641	0.0908393	0.43055	0.664246	0.0126536	0.0612287	0.00293427	0.231596	AT3G13130.1 | Symbols: | unknown protein; FUNCTIONS IN: molecular_function unknown; INVOLVED IN: biological_process unknown; LOCATED IN: endomembrane system; EXPRESSED IN: male gametophyte; Has 140 Blast hits to 132 proteins in 41 species: Archae - 2; Bacteria - 4; Metazoa - 29; Fungi - 20; Plants - 51; Viruses - 0; Other Eukaryotes - 34 (source: NCBI BLink). | chr3:4223008-4223613 FORWARD LENGTH…
Eucgr.E01110.2	3.45229	7.03631	2.51641	59.2107	46.8552	51.4837	51.4498	27.1151	0.0129833	0.0252805	0.00110379	0.232892	AT1G72680.1 | Symbols: ATCAD1, CAD1 | cinnamyl-alcohol dehydrogenase | chr1:27359346-27360876 REVERSE LENGTH=355
Eucgr.I01013.1	5.77149	11.8887	7.20379	0.078956	1.19052	0.100268	1.63694	1.01018	0.00263397	0.245923	0.0454129	0.233753	AT2G23610.1 | Symbols: ATMES3, MES3 | methyl esterase 3 | chr2:10044410-10046403 REVERSE LENGTH=263
Eucgr.A02860.1	4.65821	4.12757	4.83194	0.0687045	0.103594	0.116333	0.137846	0.99244	0.00154017	0.00882788	0.000397331	0.236308	AT2G16280.1 | Symbols: KCS9 | 3-ketoacyl-CoA synthase 9 | chr2:7051186-7052724 FORWARD LENGTH=512
Eucgr.K01314.2	2.15916	5.15352	0.225986	222.003	165.096	191.316	124.8	132.764	0.0463905	0.0872136	0.00578743	0.23715	AT3G08590.2 | Symbols: | Phosphoglycerate mutase, 2,3-bisphosphoglycerate-independent | chr3:2608683-2611237 REVERSE LENGTH=560
Eucgr.F04059.1	22.0164	21.8402	18.1429	2.20007	5.25668	2.42141	5.46672	10.5189	0.00148982	0.0138719	0.00452728	0.238825	AT3G13000.2 | Symbols: | Protein of unknown function, DUF547 | chr3:4158214-4160989 REVERSE LENGTH=582
Eucgr.H03957.1	23.4016	24.8578	30.0849	0.688155	2.07523	0.844776	3.15256	5.85065	0.00471473	0.0483118	0.0031428	0.239242	AT4G02340.1 | Symbols: | alpha/beta-Hydrolases superfamily protein | chr4:1035722-1037403 FORWARD LENGTH=324
Eucgr.I01790.1	0.724129	2.29189	0.177172	11.7755	13.336	12.7839	15.9375	15.7723	0.095875	0.0949477	0.00732413	0.240496	AT3G01500.2 | Symbols: CA1 | carbonic anhydrase 1 | chr3:194853-197873 REVERSE LENGTH=347
Eucgr.G03283.1	7.01689	7.76819	6.15511	23.727	15.3284	18.9662	14.0373	15.5271	0.00593827	0.163463	0.0173187	0.241742	AT3G60910.1 | Symbols: | S-adenosyl-L-methionine-dependent methyltransferases superfamily protein | chr3:22501727-22503182 FORWARD LENGTH=252
Eucgr.H03517.1	15.3935	13.9505	19.9957	0.373111	1.45856	0.438725	1.84375	2.73758	0.00849141	0.079023	0.0104851	0.242155	AT1G05370.1 | Symbols: | Sec14p-like phosphatidylinositol transfer family protein | chr1:1569418-1572280 REVERSE LENGTH=417
Eucgr.F03754.1	14.0656	13.035	11.6866	0.235341	1.10399	0.249055	1.62639	5.8925	0.000516703	0.00661606	0.000909515	0.244222	AT1G38131.1 | Symbols: | O-fucosyltransferase family protein | chr1:14293392-14296020 REVERSE LENGTH=589
Eucgr.C00378.1	3.46339	2.63313	2.52546	0.0161046	0.113321	0.0409034	0.161558	0.677957	0.000602393	0.0157739	0.00049817	0.248302	AT2G24280.1 | Symbols: | alpha/beta-Hydrolases superfamily protein | chr2:10334622-10336927 FORWARD LENGTH=494
Eucgr.E00847.1	35.6368	23.9702	39.1794	1.08358	1.3797	0.652359	1.81976	4.92926	0.0171464	0.0436864	0.00253826	0.252327	AT4G23800.1 | Symbols: | HMG (high mobility group) box protein | chr4:12390228-12392516 FORWARD LENGTH=456
Eucgr.E00078.3	14.5653	21.6735	18.453	242.773	123.418	264.394	127.403	69.038	0.00403968	0.0300561	0.00633756	0.252731	AT2G46270.1 | Symbols: GBF3 | G-box binding factor 3 | chr2:19000859-19002901 FORWARD LENGTH=382
Eucgr.I01891.1	16.2882	13.098	10.62	0.504104	2.02694	0.426783	2.02282	3.25948	0.00694799	0.0695927	0.00950281	0.253942	AT3G28420.1 | Symbols: | Putative membrane lipoprotein | chr3:10654674-10655324 REVERSE LENGTH=216
Eucgr.D01765.2	0.0315349	0.158459	0.0141453	3.2595	7.57038	4.98988	7.06727	1.24082	0.0115342	0.00441955	0.0011389	0.255953	AT4G23990.1 | Symbols: ATCSLG3, CSLG3 | cellulose synthase like G3 | chr4:12456491-12460498 FORWARD LENGTH=751
Eucgr.I00409.1	0.0619018	0.0888713	0.0277667	3.27218	1.93831	6.43102	2.91133	0.602893	0.00223912	0.00449676	0.00286673	0.257949	AT4G34131.1 | Symbols: UGT73B3 | UDP-glucosyl transferase 73B3 | chr4:16343268-16344713 REVERSE LENGTH=481
Eucgr.G03282.1	0	0.122703	0.153348	10.4072	5.67676	12.0211	6.96016	1.53162	0.00290916	0.00844966	0.00211439	0.258348	AT2G28420.1 | Symbols: | Lactoylglutathione lyase / glyoxalase I family protein | chr2:12157946-12158500 FORWARD LENGTH=184
Eucgr.I01627.3	8.48442	9.83959	7.16708	57.8545	43.1912	50.3334	38.0276	19.2853	0.000916795	0.00631852	0.000272163	0.258746	AT3G01990.1 | Symbols: ACR6 | ACT domain repeat 6 | chr3:330256-332066 FORWARD LENGTH=433
Eucgr.J00303.1	8.07307	5.26024	8.15247	0.136779	0.569611	0.165428	0.574989	0.983855	0.0114364	0.0710435	0.00985743	0.259143	AT5G06470.1 | Symbols: | Glutaredoxin family protein | chr5:1974659-1975378 REVERSE LENGTH=239
Eucgr.C04221.1	0.609183	1.44644	0.966903	0	0.0444642	0	0	0.109535	0.0311002	0.0294589	0.0040384	0.25954	AT1G15360.1 | Symbols: SHN1, WIN1 | Integrase-type DNA-binding superfamily protein | chr1:5283609-5284506 FORWARD LENGTH=199
Eucgr.G00501.1	0.936475	0.735263	0.44632	0.0276244	0	0.0467746	0.073899	0.0912081	0.0178354	0.117187	0.00438394	0.259936	AT5G42650.1 | Symbols: AOS, CYP74A, DDE2 | allene oxide synthase | chr5:17097803-17099359 REVERSE LENGTH=518
Eucgr.C00666.1	6.81642	6.44155	2.32221	63.1214	59.1934	92.399	71.3019	30.3202	0.013301	0.0182816	0.00413114	0.260332	AT2G26170.2 | Symbols: CYP711A1 | cytochrome P450, family 711, subfamily A, polypeptide 1 | chr2:11141703-11143270 FORWARD LENGTH=439
Eucgr.L02188.1	12.6216	12.8664	10.6509	0.54402	2.62492	0.921154	3.56556	5.43352	0.00108505	0.0457143	0.00373451	0.261119	AT5G11000.1 | Symbols: | Plant protein of unknown function (DUF868) | chr5:3479166-3480335 REVERSE LENGTH=389
Eucgr.B00302.1	32.6713	21.6627	28.0659	0.981841	2.17638	1.15095	2.43294	6.41081	0.00810078	0.0417383	0.00371864	0.261904	AT2G47160.1 | Symbols: BOR1 | HCO3- transporter family | chr2:19357740-19360787 REVERSE LENGTH=704
Eucgr.H01095.1	101.596	73.0111	62.2945	0.57105	7.26506	0.710084	6.75503	19.3848	0.000957756	0.0251681	0.0399043	0.262298	AT4G02290.1 | Symbols: AtGH9B13, GH9B13 | glycosyl hydrolase 9B13 | chr4:1002654-1005125 REVERSE LENGTH=516
Eucgr.G03200.1	140.048	108.198	222.561	11.3701	8.76647	6.21232	12.0098	15.5969	0.0938061	0.158361	0.00608522	0.263084	AT5G07050.1 | Symbols: | nodulin MtN21 /EamA-like transporter family protein | chr5:2191533-2193416 REVERSE LENGTH=402
Eucgr.K03469.1	63.6029	41.8576	65.3753	1.15286	3.98178	1.45154	3.53877	10.3945	0.00808597	0.0420048	0.00911943	0.265436	AT1G08560.1 | Symbols: SYP111, KN, ATSYP111 | syntaxin of plants 111 | chr1:2709778-2710710 REVERSE LENGTH=310
Eucgr.E00812.1	9.66537	9.6951	7.00571	0.241684	1.27546	0.460381	2.50533	2.9924	0.0015822	0.110807	0.00316427	0.265825	AT1G64160.1 | Symbols: | Disease resistance-responsive (dirigent-like protein) family protein | chr1:23814063-23814611 FORWARD LENGTH=182
Eucgr.C01388.1	85.1425	66.7394	87.6971	0.451357	2.12677	0.429892	1.18858	21.2362	0.00120168	0.00445819	0.00201136	0.268919	AT2G10940.2 | Symbols: | Bifunctional inhibitor/lipid-transfer protein/seed storage 2S albumin superfamily protein | chr2:4311160-4312035 REVERSE LENGTH=291
Eucgr.J01066.1	33.2062	49.6558	30.8635	812.098	807.666	908.274	610.249	159.864	0.00244669	0.00524143	0.000211971	0.269303	AT2G39130.1 | Symbols: | Transmembrane amino acid transporter family protein | chr2:16323171-16326744 REVERSE LENGTH=550
Eucgr.H02629.1	11.6869	24.6538	26.3297	306.078	283.153	295.224	273.683	273.546	0.0470824	0.0826869	0.00571823	0.270068	AT5G48570.1 | Symbols: ROF2, ATFKBP65, FKBP65 | FKBP-type peptidyl-prolyl cis-trans isomerase family protein | chr5:19690746-19693656 REVERSE LENGTH=578
Eucgr.B01279.1	10.4509	11.2531	8.82278	0.075885	0.406831	0.0428304	0.338338	5.19894	7.5539e-05	0.000688208	0.000205427	0.270449	AT3G26700.1 | Symbols: | Protein kinase superfamily protein | chr3:9810669-9812356 FORWARD LENGTH=380
Eucgr.K02082.1	159.674	168.98	155.961	0.888481	5.15648	0.752204	5.95324	52.8449	0.00045679	0.00172482	0.00118909	0.271213	AT2G36570.1 | Symbols: | Leucine-rich repeat protein kinase family protein | chr2:15335583-15337725 FORWARD LENGTH=672
Eucgr.A02790.1	6.82379	23.7048	16.4522	1398.81	583.896	1698.09	647.251	272.456	0.000950865	0.015638	0.030481	0.272354	AT5G52300.2 | Symbols: RD29B, LTI65 | CAP160 protein | chr5:21237205-21239404 FORWARD LENGTH=618
Eucgr.E00266.1	38.2561	32.4823	32.2806	2.37945	10.4351	2.60698	11.4202	13.5174	0.00362487	0.0968975	0.0341717	0.272734	No hits found
Eucgr.F02525.1	21.4497	12.088	27.6552	0	0.481946	0.0936706	0.665955	1.40034	0.00465391	0.0796975	0.0062156	0.273113	No hits found
Eucgr.F02150.1	10.7087	7.81369	11.1489	0.249591	0.564508	0.299353	0.598138	1.78551	0.00928231	0.0329026	0.00203517	0.274631	AT5G60930.1 | Symbols: | P-loop containing nucleoside triphosphate hydrolases superfamily protein | chr5:24515398-24522511 REVERSE LENGTH=1294
Eucgr.H01202.1	8.14191	14.8216	15.6588	0.0502321	0.656424	0	2.38521	1.36828	0.00226886	0.292796	0.0222752	0.275009	AT2G47880.1 | Symbols: | Glutaredoxin family protein | chr2:19605124-19605432 FORWARD LENGTH=102
Eucgr.I01639.1	11.388	11.7656	10.0255	69.2198	62.5117	51.5432	66.7857	28.5266	0.00168162	0.00488234	0.000993651	0.275766	AT5G40960.1 | Symbols: | Protein of unknown function (DUF 3339) | chr5:16412745-16412951 REVERSE LENGTH=68
Eucgr.A02352.1	1.3298	1.03759	1.5042	0.0545763	0.054861	0.0693079	0.0912495	0.157671	0.0137451	0.0758001	0.00505056	0.276522	AT2G41790.1 | Symbols: | Insulinase (Peptidase family M16) family protein | chr2:17429453-17436110 REVERSE LENGTH=970
Eucgr.K03244.2	36.5687	36.8742	15.0578	382.434	365.175	338.687	254.165	266.197	0.0503493	0.163303	0.00643967	0.278027	AT3G53420.2 | Symbols: PIP2A, PIP2, PIP2;1 | plasma membrane intrinsic protein 2A | chr3:19803906-19805454 REVERSE LENGTH=287
Eucgr.E00450.1	18.4798	16.807	15.3533	2.15747	4.2052	1.58152	4.73335	7.62286	0.00674706	0.0512358	0.00891602	0.279149	AT1G62520.1 | Symbols: | unknown protein; BEST Arabidopsis thaliana protein match is: unknown protein (TAIR:AT4G12450.1); Has 388 Blast hits to 388 proteins in 26 species: Archae - 0; Bacteria - 1; Metazoa - 0; Fungi - 8; Plants - 376; Viruses - 0; Other Eukaryotes - 3 (source: NCBI BLink). | chr1:23144506-23145348 FORWARD LENGTH=280
Eucgr.K01030.1	10.1744	13.1894	8.34017	40.5442	40.661	55.8645	41.0823	28.5234	0.0158942	0.0302952	0.00356154	0.279521	AT4G03560.1 | Symbols: ATTPC1, TPC1, ATCCH1, FOU2 | two-pore channel 1 | chr4:1580253-1585691 FORWARD LENGTH=733
Eucgr.B02566.1	2.17615	4.85082	0.616505	53.4802	39.7036	54.9491	37.8395	27.605	0.0242986	0.0666273	0.00653205	0.280641	AT1G24130.1 | Symbols: | Transducin/WD40 repeat-like superfamily protein | chr1:8534183-8535430 REVERSE LENGTH=415
Eucgr.K02050.1	308.753	366.778	252.132	1.76567	11.5922	2.24227	12.7311	116.049	0.000169772	0.00129609	0.00109369	0.281389	AT3G10080.1 | Symbols: | RmlC-like cupins superfamily protein | chr3:3107476-3108159 REVERSE LENGTH=227
Eucgr.L02059.1	1.01408	0.708789	0.670341	0	0	0.0213265	0.0336938	0.124757	0.00764332	0.0129284	0.000702136	0.282136	AT3G63470.1 | Symbols: scpl40 | serine carboxypeptidase-like 40 | chr3:23438561-23440862 FORWARD LENGTH=502
Eucgr.H04021.1	6.06624	3.08989	6.71737	0.0755932	0.189969	0.159996	0.189584	0.343184	0.0216443	0.088176	0.00322964	0.282509	AT4G16120.1 | Symbols: ATSEB1, COBL7, SEB1 | COBRA-like protein-7 precursor | chr4:9116591-9119138 REVERSE LENGTH=661
Eucgr.I00918.1	0.884831	1.29921	1.22678	0.0759301	0.0381631	0.0964257	0.304685	0.188025	0.0175288	0.307477	0.00654233	0.283624	AT4G36950.1 | Symbols: MAPKKK21 | mitogen-activated protein kinase kinase kinase 21 | chr4:17422834-17423844 REVERSE LENGTH=336
Eucgr.F02209.1	11.2004	10.6736	12.6111	101.956	64.5366	120.954	54.4245	38.5756	0.00478752	0.0508174	0.00712984	0.283995	AT1G58520.1 | Symbols: RXW8 | lipases;hydrolases, acting on ester bonds | chr1:21733543-21738165 FORWARD LENGTH=746
Eucgr.F03235.1	10.0397	13.8901	13.2764	0.032792	0.692224	0.111049	0.614062	3.0045	0.000319122	0.0136493	0.00273496	0.284366	AT1G29050.1 | Symbols: TBL38 | TRICHOME BIREFRINGENCE-LIKE 38 | chr1:10136376-10139082 REVERSE LENGTH=380
Eucgr.H00766.1	0.0621576	0.646979	0.39034	32.505	8.52252	39.8384	11.5365	4.89151	0.00235174	0.0219209	0.0305461	0.285845	AT3G07250.1 | Symbols: | nuclear transport factor 2 (NTF2) family protein / RNA recognition motif (RRM)-containing protein | chr3:2300579-2308305 REVERSE LENGTH=1294
Eucgr.H04224.1	7.92423	4.49079	8.18157	0.0524914	0.0791479	0.0888803	0.351055	0.693249	0.00408666	0.0781993	0.000724546	0.286214	AT5G44040.1 | Symbols: | unknown protein; BEST Arabidopsis thaliana protein match is: unknown protein (TAIR:AT1G04030.1); Has 1807 Blast hits to 1807 proteins in 277 species: Archae - 0; Bacteria - 0; Metazoa - 736; Fungi - 347; Plants - 385; Viruses - 0; Other Eukaryotes - 339 (source: NCBI BLink). | chr5:17719896-17721348 REVERSE LENGTH=416
Eucgr.B03841.1	60.1351	80.1372	74.4605	1.99006	6.19185	1.78511	6.95566	24.3661	0.00236219	0.018697	0.00428747	0.286581	AT5G22400.1 | Symbols: | Rho GTPase activating protein with PAK-box/P21-Rho-binding domain | chr5:7423050-7425335 REVERSE LENGTH=466
Eucgr.K03042.1	15.3555	19.9086	10.4021	268.448	209.486	239.92	203.868	53.0463	0.00159903	0.00360095	0.000173886	0.28732	AT5G02020.1 | Symbols: SIS | Encodes a protein involved in salt tolerance, names SIS (Salt Induced Serine rich). | chr5:386557-387921 REVERSE LENGTH=149
Eucgr.F02646.1	2.45076	1.89011	1.61717	0	0.0192186	0.0161864	0.063932	0.441876	0.00138146	0.00864027	8.73595e-05	0.287691	AT5G09360.1 | Symbols: LAC14 | laccase 14 | chr5:2906426-2908658 REVERSE LENGTH=569
Eucgr.F04109.1	8.63351	19.5039	2.24548	734.897	715.601	714.161	986.434	876.559	0.0319986	0.00422427	0.00247307	0.288062	AT4G10250.1 | Symbols: ATHSP22.0 | HSP20-like chaperones superfamily protein | chr4:6370537-6371124 FORWARD LENGTH=195
Eucgr.A00276.1	0	0.0719857	0.179928	2.08251	1.52245	1.84323	1.13952	1.32829	0.0321358	0.148712	0.00971755	0.288433	No hits found
Eucgr.B03207.1	4.493	2.66128	3.50214	0.139054	0.209669	0.0981045	0.278991	0.554767	0.0251626	0.0702807	0.0028869	0.288804	AT1G26760.1 | Symbols: ATXR1, SDG35 | SET domain protein 35 | chr1:9248304-9249941 REVERSE LENGTH=545
Eucgr.A01770.1	0	0	0	0.512186	0.514858	0.915432	0.380602	0.117437	0.0113714	0.0280224	0.00246003	0.293945	AT2G20340.1 | Symbols: | Pyridoxal phosphate (PLP)-dependent transferases superfamily protein | chr2:8779804-8782490 FORWARD LENGTH=490
Eucgr.I01338.1	34.3508	35.0243	39.3552	0.774487	1.86847	0.655694	1.86467	11.635	0.00206809	0.00696703	0.000713126	0.295379	AT4G34760.1 | Symbols: | SAUR-like auxin-responsive protein family | chr4:16582471-16582794 REVERSE LENGTH=107
Eucgr.E00448.1	599.686	642.678	498.959	10.9637	33.3338	6.42899	34.0174	221.461	0.000548924	0.00328833	0.0194237	0.296092	AT4G12510.1 | Symbols: | Bifunctional inhibitor/lipid-transfer protein/seed storage 2S albumin superfamily protein | chr4:7417414-7417803 REVERSE LENGTH=129
Eucgr.B02529.2	51.2208	53.2812	46.8835	4.33948	12.3176	4.96889	14.3108	25.2246	0.00162391	0.0204826	0.00669697	0.296449	AT5G60720.1 | Symbols: | Protein of unknown function, DUF547 | chr5:24418436-24422177 REVERSE LENGTH=691
Eucgr.A01357.2	40.3424	18.042	35.6155	1.4828	2.28097	1.61676	2.58436	3.04133	0.0639935	0.154754	0.00837393	0.296805	AT5G44040.1 | Symbols: | unknown protein; BEST Arabidopsis thaliana protein match is: unknown protein (TAIR:AT1G04030.1); Has 1807 Blast hits to 1807 proteins in 277 species: Archae - 0; Bacteria - 0; Metazoa - 736; Fungi - 347; Plants - 385; Viruses - 0; Other Eukaryotes - 339 (source: NCBI BLink). | chr5:17719896-17721348 REVERSE LENGTH=416
Eucgr.E01049.1	0	0.0217699	0.0272069	0.744299	0.0863287	0.412012	0.172307	0.212666	0.00799772	0.1748	0.0760761	0.297159	AT4G00870.1 | Symbols: | basic helix-loop-helix (bHLH) DNA-binding superfamily protein | chr4:362230-363639 REVERSE LENGTH=423
Eucgr.I02135.1	8.64732	11.5104	9.76133	0.486511	0.706405	0.457655	0.90381	3.12342	0.00530006	0.0168801	0.000507303	0.298218	AT1G72430.1 | Symbols: | SAUR-like auxin-responsive protein family | chr1:27265150-27265509 REVERSE LENGTH=119
Eucgr.A01957.1	0.762504	0.422958	0.559684	0	0.0328871	0.0276983	0.0218802	0.0810155	0.0300265	0.0287996	0.00674883	0.298569	AT2G42800.1 | Symbols: AtRLP29, RLP29 | receptor like protein 29 | chr2:17808157-17809545 REVERSE LENGTH=462
Eucgr.J01883.1	39.7701	36.5077	34.5254	10.5923	10.6476	9.37429	8.14911	17.0483	0.0358165	0.020885	0.00388108	0.300322	AT1G07220.1 | Symbols: | Arabidopsis thaliana protein of unknown function (DUF821) | chr1:2217073-2219379 REVERSE LENGTH=507
Eucgr.J00621.1	18.8588	25.1697	20.9705	0.299187	0.488716	0.158311	0.700322	8.21137	0.000852489	0.0022241	0.000124347	0.300673	AT3G43720.2 | Symbols: | Bifunctional inhibitor/lipid-transfer protein/seed storage 2S albumin superfamily protein | chr3:15615549-15617099 REVERSE LENGTH=191
Eucgr.B03715.1	11.6039	12.4484	24.1168	0	0	0	0	1.00459	0.00823463	0.00825724	0.000543146	0.301725	AT1G74670.1 | Symbols: | Gibberellin-regulated family protein | chr1:28053378-28053893 FORWARD LENGTH=101
Eucgr.F02337.4	4.51889	8.74492	8.53766	113.342	78.5048	147.914	82.204	37.1565	0.00937521	0.0362072	0.0098955	0.302076	AT1G45249.1 | Symbols: ABF2, AREB1, ATAREB1 | abscisic acid responsive elements-binding factor 2 | chr1:17165420-17167415 REVERSE LENGTH=416
Eucgr.J03131.1	7.16534	7.09522	7.75028	0.575632	0.699184	0.548258	0.673705	2.25694	0.00911346	0.019745	0.000796524	0.302426	AT1G79720.1 | Symbols: | Eukaryotic aspartyl protease family protein | chr1:29997259-29998951 REVERSE LENGTH=484
Eucgr.H00807.1	0.788808	0.967325	0.796113	0	0	0	0	0.20487	0.00387522	0.00324852	0.000364405	0.303821	AT3G24750.1 | Symbols: | unknown protein; Has 25 Blast hits to 25 proteins in 12 species: Archae - 0; Bacteria - 8; Metazoa - 2; Fungi - 0; Plants - 15; Viruses - 0; Other Eukaryotes - 0 (source: NCBI BLink). | chr3:9036735-9037564 FORWARD LENGTH=169
Eucgr.D00426.1	10.8203	8.15861	14.3349	0.277117	0.437741	0.33516	0.450091	1.33977	0.0222081	0.0530422	0.00188153	0.304516	AT5G45700.1 | Symbols: | Haloacid dehalogenase-like hydrolase (HAD) superfamily protein | chr5:18537378-18538196 FORWARD LENGTH=272
Eucgr.C01078.1	20.3699	9.86538	18.2405	0.248792	0.785998	0.346038	0.701209	1.61355	0.0192692	0.0653406	0.00632738	0.304863	AT4G13370.1 | Symbols: | Plant protein of unknown function (DUF936) | chr4:7777916-7780334 REVERSE LENGTH=673
Eucgr.F04387.1	3.02325	2.68085	2.83187	0.398689	0.442955	0.213181	0.491174	0.866028	0.0340121	0.0639823	0.00489162	0.305897	AT4G08550.1 | Symbols: | electron carriers;protein disulfide oxidoreductases | chr4:5444345-5446825 FORWARD LENGTH=637
Eucgr.B01477.1	25.059	18.6946	19.7941	0.600916	2.23774	0.474059	2.06422	7.10204	0.0023727	0.0209358	0.0074003	0.306242	AT3G63430.1 | Symbols: | unknown protein; BEST Arabidopsis thaliana protein match is: unknown protein (TAIR:AT1G74160.1); Has 135 Blast hits to 119 proteins in 22 species: Archae - 0; Bacteria - 2; Metazoa - 3; Fungi - 3; Plants - 119; Viruses - 0; Other Eukaryotes - 8 (source: NCBI BLink). | chr3:23420414-23422201 FORWARD LENGTH=540
Eucgr.H02960.1	127.392	138.422	102.283	2.6025	12.3879	3.11057	12.6699	57.7799	0.000267189	0.00426379	0.00157338	0.308302	AT1G04040.1 | Symbols: | HAD superfamily, subfamily IIIB acid phosphatase | chr1:1042564-1043819 REVERSE LENGTH=271
Eucgr.F04160.1	23.3928	13.4544	14.6646	0.0386716	0.388734	0.11459	0.25863	3.08035	0.000744925	0.00910441	0.00119902	0.308645	AT5G09360.1 | Symbols: LAC14 | laccase 14 | chr5:2906426-2908658 REVERSE LENGTH=569
Eucgr.G02547.1	0.0437271	0	0	1.15573	0.539387	1.08329	0.386466	0.238493	0.00736676	0.0665515	0.0055514	0.309671	AT1G27040.1 | Symbols: | Major facilitator superfamily protein | chr1:9386893-9390018 REVERSE LENGTH=567
Eucgr.J03029.1	17.1938	10.2413	16.1205	0.750201	1.39787	1.08437	1.50517	2.28061	0.0302664	0.109576	0.00500369	0.310353	AT3G15550.1 | Symbols: | unknown protein; Has 25732 Blast hits to 16979 proteins in 961 species: Archae - 144; Bacteria - 1801; Metazoa - 12681; Fungi - 1868; Plants - 912; Viruses - 94; Other Eukaryotes - 8232 (source: NCBI BLink). | chr3:5267351-5270095 FORWARD LENGTH=729
Eucgr.D00307.4	6.72794	8.17496	5.06416	36.1531	33.9438	33.8601	37.6664	19.0763	0.00614452	0.0122364	0.000707617	0.311717	No hits found
Eucgr.I01402.1	348.156	248.585	270.552	9.61815	27.4784	11.5337	27.7214	61.0919	0.00701983	0.0559762	0.0448656	0.312733	AT4G34980.1 | Symbols: SLP2 | subtilisin-like serine protease 2 | chr4:16656929-16659223 REVERSE LENGTH=764
Eucgr.J02407.1	72.9566	79.0081	70.8772	18.8927	15.9604	19.6881	19.9502	38.285	0.0143143	0.018512	0.00189892	0.314089	AT3G51160.1 | Symbols: MUR1, MUR_1, GMD2 | NAD(P)-binding Rossmann-fold superfamily protein | chr3:19007232-19008353 REVERSE LENGTH=373
Eucgr.E04312.2	15.3378	23.2747	20.0079	0.517071	1.4108	0.583682	1.71258	5.69075	0.00375921	0.0244941	0.00209605	0.316122	AT4G20050.2 | Symbols: QRT3 | Pectin lyase-like superfamily protein | chr4:10849911-10852090 REVERSE LENGTH=481
Eucgr.H02465.1	4.26871	5.83147	4.55248	30.2618	20.4382	37.1423	18.1625	13.321	0.0035007	0.0367154	0.00613489	0.31646	AT5G14420.2 | Symbols: RGLG2 | RING domain ligase2 | chr5:4648355-4650563 REVERSE LENGTH=468
Eucgr.K01841.1	166.085	205.763	239.122	9.76966	12.677	10.7686	14.9861	51.7359	0.0208037	0.029817	0.000968809	0.316798	AT3G53750.1 | Symbols: ACT3 | actin 3 | chr3:19915924-19917371 FORWARD LENGTH=377
Eucgr.G03262.1	8.70956	4.84536	9.49831	0.488142	0.619817	0.43502	0.773199	0.763442	0.0712909	0.184391	0.00769515	0.317135	AT3G51930.1 | Symbols: | Transducin/WD40 repeat-like superfamily protein | chr3:19271672-19272919 FORWARD LENGTH=415
Eucgr.J00777.1	4.38679	4.29763	4.24193	0.152737	0.153534	0.158046	0.283746	1.59694	0.00163224	0.00611306	0.000112565	0.317472	AT4G12620.1 | Symbols: ORC1B, ATORC1B, UNE13 | origin of replication complex 1B | chr4:7459812-7462253 REVERSE LENGTH=813
Eucgr.D01627.1	99.0769	68.6271	103.26	2.93473	6.48576	3.32498	8.21161	19.0766	0.0110167	0.0581455	0.00708689	0.318811	AT1G30690.2 | Symbols: | Sec14p-like phosphatidylinositol transfer family protein | chr1:10888284-10890085 FORWARD LENGTH=540
Eucgr.I01996.1	71.4864	80.3069	80.4903	0.730491	2.20291	1.15959	3.8778	31.9198	0.000467526	0.00352349	0.000106702	0.319145	AT5G15350.1 | Symbols: ENODL17, AtENODL17 | early nodulin-like protein 17 | chr5:4985184-4986154 REVERSE LENGTH=172
Eucgr.I00988.1	229.167	299.606	332.78	3.86871	6.9959	3.82987	6.76267	52.682	0.00801245	0.0108184	0.00225777	0.320475	AT5G66920.1 | Symbols: sks17 | SKU5 similar 17 | chr5:26722963-26725370 FORWARD LENGTH=546
Eucgr.J02867.3	36.4283	35.7828	37.8231	1.41864	4.0131	1.75374	3.6943	14.7358	0.0021315	0.0103261	0.00242098	0.320808	AT3G13750.1 | Symbols: BGAL1 | beta galactosidase 1 | chr3:4511192-4515756 FORWARD LENGTH=847
Eucgr.F03122.1	6.83029	8.0451	8.43268	1.03597	1.76422	1.45491	1.76064	2.52513	0.0233298	0.0952492	0.0080755	0.321142	AT3G13690.1 | Symbols: | Protein kinase protein with adenine nucleotide alpha hydrolases-like domain | chr3:4486920-4490011 FORWARD LENGTH=753
Eucgr.E02312.1	2.43227	3.52912	2.01955	9.69663	10.6065	12.6759	8.55949	8.93131	0.0509666	0.155557	0.00601582	0.322139	AT4G12020.3 | Symbols: WRKY19, ATWRKY19, MAPKKK11, MEKK4 | protein kinase family protein | chr4:7201656-7209469 FORWARD LENGTH=1879
Eucgr.K02088.1	19.1828	15.362	16.3844	1.59972	2.54895	1.55606	2.25355	6.2792	0.0115017	0.0269594	0.00321512	0.322472	AT5G48460.1 | Symbols: | Actin binding Calponin homology (CH) domain-containing protein | chr5:19636225-19639365 REVERSE LENGTH=654
Eucgr.K02296.1	0.963914	0.509848	0.841991	0.0478885	0	0.0202716	0.0480406	0.0790573	0.0457095	0.0800737	0.00225151	0.322805	AT1G14670.1 | Symbols: | Endomembrane protein 70 protein family | chr1:5037669-5040199 FORWARD LENGTH=592
Eucgr.C02605.1	5.12609	4.28295	6.55883	0	0.31895	0.0671568	0.530504	0.720238	0.00631647	0.129763	0.00559041	0.323474	AT2G25060.1 | Symbols: ENODL14, AtENODL14 | early nodulin-like protein 14 | chr2:10662308-10662930 FORWARD LENGTH=182
Eucgr.G02332.1	18.6403	19.2998	16.6329	5.87298	7.3973	6.96902	7.76087	10.6884	0.0286833	0.0528336	0.00843264	0.32381	AT3G25860.1 | Symbols: LTA2, PLE2 | 2-oxoacid dehydrogenases acyltransferase family protein | chr3:9460632-9462585 FORWARD LENGTH=480
Eucgr.G02612.1	12.9256	14.1738	10.238	34.6325	29.3659	34.2281	25.3911	26.6484	0.0180009	0.177637	0.00690623	0.324814	AT5G23390.1 | Symbols: | Plant protein of unknown function (DUF639) | chr5:7870719-7874283 REVERSE LENGTH=730
Eucgr.H03764.1	28.2882	28.4119	22.8899	6.32033	8.57132	4.49603	8.87908	14.8175	0.0136021	0.0344481	0.00914381	0.325148	AT2G45140.1 | Symbols: PVA12 | plant VAP homolog 12 | chr2:18611029-18612971 FORWARD LENGTH=239
Eucgr.H02855.1	1.61617	1.74023	1.92564	0.190696	0.0958456	0.0807234	0.111593	0.413193	0.0386129	0.0242113	0.00151536	0.325814	AT1G61820.1 | Symbols: BGLU46 | beta glucosidase 46 | chr1:22835452-22838444 FORWARD LENGTH=516
Eucgr.F02578.1	13.4439	19.5374	27.5374	0.221858	0.579841	0.826448	0.504476	2.2708	0.01499	0.0431451	0.00257117	0.326811	AT3G15540.1 | Symbols: IAA19, MSG2 | indole-3-acetic acid inducible 19 | chr3:5264100-5265378 FORWARD LENGTH=197
Eucgr.H02676.1	31.2789	31.2241	25.2841	0.999564	4.9466	0.520768	3.80527	14.9782	0.000618837	0.00619507	0.00431386	0.327143	AT4G13950.1 | Symbols: RALFL31 | ralf-like 31 | chr4:8058268-8058609 REVERSE LENGTH=113
Eucgr.H00764.1	2.80933	6.77667	1.6575	44.293	37.9199	41.7265	29.8462	27.2136	0.0373335	0.121673	0.00317864	0.327806	AT4G31940.1 | Symbols: CYP82C4 | cytochrome P450, family 82, subfamily C, polypeptide 4 | chr4:15452040-15453966 FORWARD LENGTH=524
Eucgr.A02888.1	9.75435	6.59949	5.71409	0.0378134	0.114032	0.0480202	0.0758671	1.54501	0.000865361	0.00492199	0.000283162	0.328466	AT1G62660.1 | Symbols: | Glycosyl hydrolases family 32 protein | chr1:23199949-23203515 FORWARD LENGTH=648
Eucgr.J00695.1	1.23734	1.46294	2.26361	0.0229015	0.0690629	0.0193888	0.153162	0.170133	0.00864286	0.172116	0.00451825	0.328796	AT5G19410.1 | Symbols: | ABC-2 type transporter family protein | chr5:6545237-6547111 REVERSE LENGTH=624
Eucgr.H00729.1	4.11679	5.3421	1.51518	84.0975	76.2729	85.7503	106.789	20.8086	0.00567041	0.00508206	0.000317189	0.330438	No hits found
Eucgr.H04545.1	61.7921	74.4881	38.0848	477.264	530.276	401.122	508.686	234.963	0.0223002	0.0455105	0.00568875	0.33175	AT1G56220.2 | Symbols: | Dormancy/auxin associated family protein | chr1:21043414-21044381 FORWARD LENGTH=112
Eucgr.A01499.1	0.117517	0.309314	0.31628	7.54318	4.2373	8.04535	3.11588	1.55659	0.00293038	0.0367793	0.00241456	0.332076	AT2G36270.1 | Symbols: ABI5, GIA1 | Basic-leucine zipper (bZIP) transcription factor family protein | chr2:15204980-15206571 REVERSE LENGTH=442
Eucgr.D01440.1	47.0212	64.4733	46.0281	560.582	431.648	454.238	396.478	159.632	0.00531269	0.0143677	0.00156285	0.333053	AT2G35760.1 | Symbols: | Uncharacterised protein family (UPF0497) | chr2:15032059-15033094 FORWARD LENGTH=201
Eucgr.A00686.1	17.2024	14.0717	15.971	0.925196	2.73313	1.03905	2.81598	5.54841	0.00602803	0.0575611	0.0104077	0.333377	AT2G38370.1 | Symbols: | Plant protein of unknown function (DUF827) | chr2:16072184-16074168 REVERSE LENGTH=522
Eucgr.F02993.1	50.4093	61.3614	99.6663	0.649533	1.11629	1.09981	0.994911	9.14905	0.00946807	0.0274289	0.000547672	0.334025	AT1G72160.1 | Symbols: | Sec14p-like phosphatidylinositol transfer family protein | chr1:27153823-27155609 REVERSE LENGTH=490
Eucgr.K02228.1	15.1814	16.219	13.0365	37.2211	36.8426	38.3759	37.691	28.1069	0.0118307	0.0184198	0.00263034	0.33532	AT1G48840.1 | Symbols: | Plant protein of unknown function (DUF639) | chr1:18061931-18064811 FORWARD LENGTH=691
Eucgr.B00987.1	2.56201	3.21846	2.71633	0.0549636	0.110501	0	0.367588	0.816636	0.00143069	0.0478283	0.000457836	0.336927	AT1G18290.1 | Symbols: | unknown protein; FUNCTIONS IN: molecular_function unknown; INVOLVED IN: N-terminal protein myristoylation; LOCATED IN: chloroplast; EXPRESSED IN: root; Has 94 Blast hits to 94 proteins in 12 species: Archae - 0; Bacteria - 0; Metazoa - 0; Fungi - 0; Plants - 94; Viruses - 0; Other Eukaryotes - 0 (source: NCBI BLink). | chr1:6297436-6297966 FORWARD LENGTH=176
Eucgr.C00762.2	6.56657	6.17738	6.75179	1.86803	0.654377	1.0783	1.00323	2.00918	0.116626	0.0456464	0.00420912	0.337249	AT5G20850.1 | Symbols: ATRAD51, RAD51 | RAS associated with diabetes protein 51 | chr5:7070758-7072860 REVERSE LENGTH=342
Eucgr.C04062.1	14.4253	13.1325	10.7026	58.8203	44.1625	59.9149	37.3912	30.1799	0.00727991	0.0595409	0.00349216	0.33885	AT5G35180.2 | Symbols: | Protein of unknown function (DUF1336) | chr5:13424538-13432699 FORWARD LENGTH=778
Eucgr.B00670.1	6.68777	4.44301	6.05743	0.40973	0.396614	0.449666	0.436405	1.13987	0.0253122	0.0455785	0.00207771	0.339169	AT1G18550.1 | Symbols: | ATP binding microtubule motor family protein | chr1:6381656-6384340 REVERSE LENGTH=725
Eucgr.I00528.1	5.17218	4.60986	5.20061	0.360434	0.527003	0.388373	0.723159	1.48757	0.0155242	0.0601284	0.00175128	0.339807	AT4G39630.1 | Symbols: | unknown protein; Has 30201 Blast hits to 17322 proteins in 780 species: Archae - 12; Bacteria - 1396; Metazoa - 17338; Fungi - 3422; Plants - 5037; Viruses - 0; Other Eukaryotes - 2996 (source: NCBI BLink). | chr4:18397749-18399263 REVERSE LENGTH=233
Eucgr.D01730.1	16.0029	11.4379	9.14351	0.108832	1.33468	0.313273	1.16456	3.10823	0.0022292	0.0409391	0.0132131	0.340125	AT4G23820.1 | Symbols: | Pectin lyase-like superfamily protein | chr4:12397217-12400050 REVERSE LENGTH=444
Eucgr.I01145.1	23.9714	41.0548	39.9957	260.988	241.821	299.018	233.441	201.239	0.0421133	0.143859	0.00846797	0.340443	AT4G34000.2 | Symbols: ABF3, DPBF5 | abscisic acid responsive elements-binding factor 3 | chr4:16296008-16297971 FORWARD LENGTH=454
Eucgr.B03636.1	10.4416	10.518	10.3404	0.823029	1.13	0.611817	1.65129	4.6892	0.00305775	0.0163693	0.000849073	0.34076	AT5G06700.1 | Symbols: TBR | Plant protein of unknown function (DUF828) | chr5:2063638-2065810 FORWARD LENGTH=608
Eucgr.G02632.1	30.6197	33.3021	27.688	89.7657	82.6818	101.829	73.6019	63.0579	0.00862772	0.0355776	0.00270249	0.342342	AT3G20770.1 | Symbols: EIN3, AtEIN3 | Ethylene insensitive 3 family protein | chr3:7260702-7262588 REVERSE LENGTH=628
Eucgr.D00364.1	0.220667	0.42241	0.296947	0	0	0	0.0232177	0.0573117	0.0617685	0.0629996	0.0083506	0.342973	AT4G19090.1 | Symbols: | Protein of unknown function (DUF594) | chr4:10449900-10452757 FORWARD LENGTH=751
Eucgr.B02141.1	11.1613	15.5705	7.503	69.234	96.4855	66.789	86.6418	39.4269	0.0182515	0.0245503	0.00497547	0.343603	AT1G08650.1 | Symbols: PPCK1, ATPPCK1 | phosphoenolpyruvate carboxylase kinase 1 | chr1:2752206-2753232 FORWARD LENGTH=284
Eucgr.J00083.1	0.906795	1.16785	1.19633	0.0755262	0.0253067	0.0213139	0.0505108	0.228586	0.0186073	0.0150932	0.000493565	0.344867	AT2G38720.1 | Symbols: MAP65-5 | microtubule-associated protein 65-5 | chr2:16188047-16192102 FORWARD LENGTH=587
Eucgr.C03733.1	0	0	0	1.5255	1.53346	0.993476	1.02023	0.387446	0.0178559	0.048939	0.00650113	0.347064	AT1G68180.1 | Symbols: | RING/U-box superfamily protein | chr1:25554816-25555562 FORWARD LENGTH=248
Eucgr.B02161.1	0	0	0	3.54973	1.14184	5.16906	1.32944	0.46881	0.00710613	0.0447686	0.0147527	0.34861	AT5G18450.1 | Symbols: | Integrase-type DNA-binding superfamily protein | chr5:6116097-6117020 REVERSE LENGTH=307
Eucgr.I01246.1	31.4028	53.0235	56.0545	0.152404	0.689394	0.258055	0.713476	8.11401	0.00131191	0.0153661	0.000579372	0.348917	AT5G48485.1 | Symbols: DIR1 | Bifunctional inhibitor/lipid-transfer protein/seed storage 2S albumin superfamily protein | chr5:19646317-19646625 REVERSE LENGTH=102
Eucgr.H01151.1	107.32	145.055	94.2403	644.906	548.022	526.159	547.364	429.409	0.0385831	0.0721785	0.00479068	0.350138	AT2G47710.1 | Symbols: | Adenine nucleotide alpha hydrolases-like superfamily protein | chr2:19555045-19555956 REVERSE LENGTH=162
Eucgr.E00270.1	39.7686	30.0101	21.0769	3.20544	3.62792	2.95501	4.03343	7.99642	0.0380163	0.078648	0.00323689	0.35105	AT2G23910.1 | Symbols: | NAD(P)-binding Rossmann-fold superfamily protein | chr2:10177902-10179789 FORWARD LENGTH=304
Eucgr.B00229.1	24.0674	31.9992	27.0596	1.87673	7.44678	2.90596	8.15833	11.7202	0.00409837	0.0823909	0.0209885	0.351353	AT4G01680.3 | Symbols: MYB55 | myb domain protein 55 | chr4:716401-717415 REVERSE LENGTH=241
Eucgr.F04115.1	0	0.0459483	0	43.0802	5.67883	37.9815	5.79864	0.249367	0.000118353	0.00196094	0.00257775	0.351957	AT1G72100.1 | Symbols: | late embryogenesis abundant domain-containing protein / LEA domain-containing protein | chr1:27127250-27128811 FORWARD LENGTH=480
Eucgr.K02271.1	43.2334	37.9167	33.7639	5.26456	16.5134	4.74987	13.1582	17.9531	0.00700545	0.0849087	0.0782518	0.35286	AT1G73590.1 | Symbols: PIN1, ATPIN1 | Auxin efflux carrier family protein | chr1:27659772-27662876 FORWARD LENGTH=622
Eucgr.L01670.1	1.17819	1.15452	1.12408	6.44336	10.168	6.57597	8.54761	3.22027	0.00595101	0.00516221	0.00177525	0.35346	AT4G11800.1 | Symbols: | Calcineurin-like metallo-phosphoesterase superfamily protein | chr4:7093666-7098519 REVERSE LENGTH=1013
Eucgr.B03139.1	40.6534	40.1359	27.9924	0.408602	3.45701	0.518895	4.46336	15.627	0.000613404	0.0142764	0.00315711	0.353759	AT1G69160.1 | Symbols: | unknown protein; BEST Arabidopsis thaliana protein match is: unknown protein (TAIR:AT3G13980.1); Has 173 Blast hits to 172 proteins in 54 species: Archae - 0; Bacteria - 0; Metazoa - 25; Fungi - 33; Plants - 84; Viruses - 2; Other Eukaryotes - 29 (source: NCBI BLink). | chr1:26000315-26001280 FORWARD LENGTH=321
Eucgr.J00914.1	2.57715	2.98263	3.33433	0.198586	0.149717	0.266201	0.243488	0.778618	0.0186706	0.0322352	0.00205919	0.354356	AT2G28260.1 | Symbols: ATCNGC15, CNGC15 | cyclic nucleotide-gated channel 15 | chr2:12049989-12052453 FORWARD LENGTH=678
Eucgr.B02031.1	80.2438	75.2566	80.865	15.9266	18.6146	16.4547	19.2087	33.1554	0.0284487	0.048799	0.00343089	0.355248	AT1G54690.1 | Symbols: HTA3, H2AXB, G-H2AX, GAMMA-H2AX | gamma histone variant H2AX | chr1:20414607-20415206 REVERSE LENGTH=142
Eucgr.K00155.1	20.5903	13.7713	10.2125	0.171243	0.51641	0.144978	0.9162	2.68564	0.00526218	0.049218	0.0021703	0.355546	AT5G62360.1 | Symbols: | Plant invertase/pectin methylesterase inhibitor superfamily protein | chr5:25040699-25041310 FORWARD LENGTH=203
Eucgr.J02110.2	4.15274	6.02825	6.12639	122.97	46.9345	111.557	49.7522	19.2941	0.00156532	0.012791	0.0060059	0.35614	AT1G07870.2 | Symbols: | Protein kinase superfamily protein | chr1:2428942-2431843 REVERSE LENGTH=538
Eucgr.F00384.1	1.80506	3.41605	4.39188	31.5474	34.9299	45.1992	36.2921	18.5606	0.0323275	0.0391868	0.00319322	0.356733	AT1G72200.1 | Symbols: | RING/U-box superfamily protein | chr1:27169935-27171149 REVERSE LENGTH=404
Eucgr.C00694.1	0.901401	0.727946	2.65343	0	0	0	0.0177828	0.0658441	0.0769194	0.0580723	0.00824667	0.357029	AT5G51160.1 | Symbols: | Ankyrin repeat family protein | chr5:20792280-20793681 FORWARD LENGTH=442
Eucgr.C03431.1	2.62065	3.62478	0.573425	18.523	20.6514	23.2419	26.8942	18.3772	0.0906421	0.0771491	0.00753068	0.358209	AT2G26150.1 | Symbols: ATHSFA2, HSFA2 | heat shock transcription factor A2 | chr2:11135856-11137217 FORWARD LENGTH=345
Eucgr.K02165.1	40.7101	37.7397	28.3999	0.60636	3.12381	1.12296	3.43428	15.7191	0.000538236	0.00739315	0.00135722	0.35909	AT5G48800.1 | Symbols: | Phototropic-responsive NPH3 family protein | chr5:19786881-19789003 FORWARD LENGTH=614
Eucgr.F00651.1	4.49941	7.14844	5.04564	35.2891	19.0865	33.4986	19.9458	17.2453	0.0085823	0.101581	0.0256573	0.359968	AT4G26780.1 | Symbols: AR192 | Co-chaperone GrpE family protein | chr4:13485066-13486560 REVERSE LENGTH=327
Eucgr.F00721.2	11.2926	11.1127	9.00952	2.00772	2.64238	1.57711	3.2807	5.55259	0.00999949	0.0467366	0.00405512	0.361423	AT3G20420.1 | Symbols: RTL2, ATRTL2 | RNAse THREE-like protein 2 | chr3:7119371-7120895 REVERSE LENGTH=391
Eucgr.D02003.1	1.94253	2.57432	0.938367	8.13382	10.9174	14.3297	9.9048	9.12006	0.108118	0.13441	0.00741118	0.363731	AT4G13550.1 | Symbols: | triglyceride lipases;triglyceride lipases | chr4:7871251-7876160 REVERSE LENGTH=715
Eucgr.D01813.1	17.2894	20.4119	12.2915	73.4923	70.7803	60.4819	69.2295	45.1582	0.0147825	0.0357655	0.00430508	0.364019	AT5G41560.1 | Symbols: | FUNCTIONS IN: molecular_function unknown; INVOLVED IN: biological_process unknown; LOCATED IN: chloroplast; EXPRESSED IN: 24 plant structures; EXPRESSED DURING: 15 growth stages; CONTAINS InterPro DOMAIN/s: Ubiquitin ligase, Det1/DDB1-complexing (InterPro:IPR018276); Has 1807 Blast hits to 1807 proteins in 277 species: Archae - 0; Bacteria - 0; Metazoa - 736; Fungi - 347;…
Eucgr.J00194.1	0.161743	0	0	46.261	13.1987	42.1384	16.0309	0.756145	0.000421644	0.00209245	0.00142295	0.36517	AT2G40170.1 | Symbols: ATEM6, GEA6, EM6 | Stress induced protein | chr2:16779792-16780167 REVERSE LENGTH=92
Eucgr.B00829.2	37.4971	46.4929	36.4306	9.60215	12.5787	8.64825	14.9443	20.658	0.0160909	0.0619615	0.0065836	0.366035	AT1G73760.1 | Symbols: | RING/U-box superfamily protein | chr1:27739366-27741161 REVERSE LENGTH=367
Eucgr.A02029.1	8.28141	5.59014	8.23753	1.20686	0.827154	0.8592	0.953883	1.44899	0.112595	0.122855	0.0056395	0.36661	AT1G06660.1 | Symbols: | unknown protein; BEST Arabidopsis thaliana protein match is: unknown protein (TAIR:AT2G30820.2); Has 166 Blast hits to 144 proteins in 35 species: Archae - 0; Bacteria - 17; Metazoa - 13; Fungi - 20; Plants - 104; Viruses - 0; Other Eukaryotes - 12 (source: NCBI BLink). | chr1:2037461-2040148 REVERSE LENGTH=481
Eucgr.A01283.1	11.1242	13.4396	10.3187	41.5665	32.0645	35.4929	36.1202	24.8251	0.00739569	0.029099	0.00399685	0.366898	AT2G37678.1 | Symbols: FHY1, PAT3, FRY1 | far-red elongated hypocotyl 1 | chr2:15801689-15802696 REVERSE LENGTH=202
Eucgr.F02300.1	8.52288	18.0322	19.3968	0.621027	0.73777	0.836456	1.35927	1.67765	0.0521169	0.175352	0.00393058	0.367187	AT3G16150.1 | Symbols: | N-terminal nucleophile aminohydrolases (Ntn hydrolases) superfamily protein | chr3:5471794-5473033 FORWARD LENGTH=325
Eucgr.F03035.1	3.62003	5.09042	2.98068	32.0646	30.7732	27.1068	39.6329	12.2869	0.00394588	0.00476474	0.000741504	0.368919	AT1G52240.2 | Symbols: ATROPGEF11, ROPGEF11, PIRF1 | RHO guanyl-nucleotide exchange factor 11 | chr1:19458844-19459235 REVERSE LENGTH=94
Eucgr.B03399.1	18.8561	23.2767	17.2446	76.6612	64.0331	72.4739	64.6616	42.1144	0.00635668	0.0276062	0.00185827	0.370356	AT1G27150.1 | Symbols: | Tetratricopeptide repeat (TPR)-like superfamily protein | chr1:9429177-9432068 FORWARD LENGTH=468
Eucgr.C01731.1	16.899	23.3207	16.4623	101.852	130.101	124.426	132.481	46.8323	0.00537595	0.0059896	0.000265885	0.371214	No hits found
Eucgr.I01495.1	1.57835	14.0853	7.56256	1562.71	938.24	1485.7	880.368	92.1222	0.00576005	0.0102363	0.00662484	0.372069	AT3G12500.1 | Symbols: ATHCHIB, PR3, PR-3, CHI-B, B-CHI, HCHIB | basic chitinase | chr3:3962501-3963984 REVERSE LENGTH=335
Eucgr.B02467.1	6.45541	6.55816	4.83158	19.7663	17.1626	23.9668	15.3541	12.7422	0.0123301	0.0700516	0.00602574	0.372637	AT1G07910.2 | Symbols: ATRNL, RNL, AtRLG1 | RNAligase | chr1:2446712-2454386 FORWARD LENGTH=1104
Eucgr.F01003.1	2.05034	2.76811	2.07566	43.5379	47.9951	46.7965	43.8899	6.02379	0.000483749	0.000706624	2.17415e-05	0.37292	AT5G48150.2 | Symbols: PAT1 | GRAS family transcription factor | chr5:19522497-19524053 REVERSE LENGTH=490
Eucgr.D02320.1	25.8186	25.1816	23.7666	79.3921	59.6484	67.4839	56.9407	53.8125	0.0126195	0.120116	0.00829286	0.373486	AT4G01280.2 | Symbols: | Homeodomain-like superfamily protein | chr4:535288-536854 FORWARD LENGTH=303
Eucgr.K03370.1	16.8157	14.3994	8.90848	112.454	105.077	131.224	116.79	43.1861	0.00953021	0.0203823	0.00157865	0.375178	AT3G63210.1 | Symbols: MARD1 | Protein of unknown function (DUF581) | chr3:23354019-23354906 REVERSE LENGTH=263
Eucgr.F02465.1	0.316454	0.374821	0.354872	0.0149358	0.0150137	0	0.0199776	0.0862991	0.00789403	0.0113208	0.00076372	0.375458	AT3G46530.1 | Symbols: RPP13 | NB-ARC domain-containing disease resistance protein | chr3:17130739-17133246 REVERSE LENGTH=835
Eucgr.G03232.1	16.9382	15.607	15.876	0.715912	2.63871	0.505087	2.15456	5.90937	0.00511017	0.0311431	0.00773921	0.375739	AT5G12330.1 | Symbols: LRP1 | Lateral root primordium (LRP) protein-related | chr5:3987677-3989074 REVERSE LENGTH=320
Eucgr.J02591.1	14.993	16.0556	14.2443	0.881633	1.86575	0.667837	1.9861	7.77519	0.000971471	0.00657333	0.000884322	0.376298	AT1G53820.1 | Symbols: | RING/U-box superfamily protein | chr1:20091491-20092423 FORWARD LENGTH=310
Eucgr.F03575.1	73.9207	50.6491	64.3939	0.761045	2.09833	0.846813	2.23949	19.1867	0.00221929	0.0132033	0.00126812	0.376577	AT5G24318.1 | Symbols: | O-Glycosyl hydrolases family 17 protein | chr5:8282285-8283956 REVERSE LENGTH=458
Eucgr.F02000.1	8.7015	4.27487	7.18387	0.163729	0.356597	0.161718	0.401498	0.90098	0.0264497	0.0954753	0.00488233	0.378807	AT5G56120.1 | Symbols: | unknown protein; BEST Arabidopsis thaliana protein match is: unknown protein (TAIR:AT3G12870.1); Has 77 Blast hits to 75 proteins in 12 species: Archae - 0; Bacteria - 0; Metazoa - 0; Fungi - 0; Plants - 77; Viruses - 0; Other Eukaryotes - 0 (source: NCBI BLink). | chr5:22721483-22722193 FORWARD LENGTH=236
Eucgr.B03665.1	38.966	37.9303	46.9091	4.86955	5.22763	5.20335	4.67951	13.1902	0.0312352	0.0390531	0.00210824	0.37964	AT4G40030.2 | Symbols: | Histone superfamily protein | chr4:18555840-18556827 REVERSE LENGTH=164
Eucgr.C00665.1	6.65102	6.02349	2.42834	53.2916	61.7152	70.674	45.3563	24.0431	0.0192908	0.0416715	0.000944307	0.379917	AT2G26170.1 | Symbols: CYP711A1, MAX1 | cytochrome P450, family 711, subfamily A, polypeptide 1 | chr2:11140851-11143270 FORWARD LENGTH=522
Eucgr.K02533.1	7.47836	8.07749	9.65592	0.857653	0.79581	0.67025	0.926561	2.34163	0.0247652	0.0453753	0.00180501	0.38075	AT5G60980.1 | Symbols: | Nuclear transport factor 2 (NTF2) family protein with RNA binding (RRM-RBD-RNP motifs) domain | chr5:24543988-24546027 FORWARD LENGTH=459
Eucgr.F01854.1	1.77611	5.33597	5.3703	598.032	222.022	369.832	191.609	25.0123	0.00160735	0.00430326	0.00119406	0.382132	AT3G51030.1 | Symbols: ATTRX1, ATTRX H1, TRX1 | thioredoxin H-type 1 | chr3:18951123-18951955 REVERSE LENGTH=114
Eucgr.H01055.1	125.641	188.923	190.558	2.29032	7.56459	4.00995	8.9924	36.5883	0.0065635	0.0309001	0.00387281	0.382407	AT1G02640.1 | Symbols: BXL2, ATBXL2 | beta-xylosidase 2 | chr1:564293-567580 FORWARD LENGTH=768
Eucgr.C00146.1	6.36486	4.33887	5.81274	0	0.086898	0.0182969	0.0867217	1.24873	0.00126713	0.00873439	0.000466627	0.383231	AT1G73300.1 | Symbols: scpl2 | serine carboxypeptidase-like 2 | chr1:27559673-27562048 REVERSE LENGTH=441
Eucgr.I01275.1	4.61146	4.7881	9.6777	0	0	0.0658088	0.0519856	0.513295	0.0190314	0.0154115	0.00134719	0.384324	AT1G29420.1 | Symbols: | SAUR-like auxin-responsive protein family | chr1:10301483-10301908 REVERSE LENGTH=141
Eucgr.L02979.1	3.33375	3.88446	3.77098	0.319248	0.275069	0.270281	0.579522	1.20465	0.0160121	0.0600549	0.00147406	0.38514	AT3G20290.2 | Symbols: ATEHD1, EHD1 | EPS15 homology domain 1 | chr3:7075057-7078655 REVERSE LENGTH=545
Eucgr.D01672.1	4.62232	4.49911	4.60363	0.480693	0.780555	0.626097	0.939711	1.7092	0.0177328	0.0749008	0.00417428	0.386226	AT4G10630.1 | Symbols: | Glutaredoxin family protein | chr4:6566625-6567629 REVERSE LENGTH=334
Eucgr.I01413.2	2.01969	2.29373	2.02825	0.199183	0.314635	0.457716	0.304482	0.798574	0.0120129	0.0341994	0.00830443	0.387306	AT2G20980.1 | Symbols: MCM10 | minichromosome maintenance 10 | chr2:9011654-9013856 REVERSE LENGTH=396
Eucgr.A02158.1	3.29702	3.43267	2.6643	8.14874	8.59724	9.71474	8.08725	7.07921	0.0421749	0.100827	0.0093402	0.387844	AT3G03620.1 | Symbols: | MATE efflux family protein | chr3:873904-876252 REVERSE LENGTH=500
Eucgr.G02325.1	1.84258	2.74155	2.94537	28.2397	18.4373	21.8735	21.0647	9.5537	0.00518637	0.0233044	0.00179905	0.38838	AT1G68540.1 | Symbols: | NAD(P)-binding Rossmann-fold superfamily protein | chr1:25720066-25721282 FORWARD LENGTH=321
Eucgr.I01172.2	11.5097	12.4436	9.28672	34.8459	29.4672	24.0047	24.7443	22.7205	0.00709174	0.098483	0.0167865	0.388648	AT4G33940.1 | Symbols: | RING/U-box superfamily protein | chr4:16266085-16267612 FORWARD LENGTH=262
Eucgr.D02454.1	0.0443721	0.0318521	0.0796142	3.09947	1.85254	3.61696	1.31656	0.484022	0.00336549	0.0260828	0.00192831	0.389716	AT2G45400.1 | Symbols: BEN1 | NAD(P)-binding Rossmann-fold superfamily protein | chr2:18703960-18706235 REVERSE LENGTH=364
Eucgr.D02266.1	0	0.0399921	0	0.631063	0.475767	0.623314	0.386875	0.217042	0.0217113	0.0736961	0.00664546	0.391043	AT3G61220.1 | Symbols: | NAD(P)-binding Rossmann-fold superfamily protein | chr3:22663025-22664316 FORWARD LENGTH=296
Eucgr.C00147.1	12.2885	8.34241	10.6561	0.0242165	0.0730284	0.102511	0.161956	2.71851	0.000543555	0.0066592	0.000150963	0.391833	AT5G09640.1 | Symbols: SNG2, SCPL19 | serine carboxypeptidase-like 19 | chr5:2988373-2990966 FORWARD LENGTH=465
Eucgr.H00469.1	8.04387	14.8257	9.27812	49.662	46.3848	55.7453	56.6429	35.7173	0.0391207	0.0574158	0.00680126	0.3934	AT1G60710.1 | Symbols: ATB2 | NAD(P)-linked oxidoreductase superfamily protein | chr1:22355073-22356627 REVERSE LENGTH=345
Eucgr.B00095.1	7.82673	8.90035	6.44219	26.1871	31.2993	25.2876	26.1073	15.9803	0.00751163	0.0213919	0.00261719	0.394177	AT5G63520.1 | Symbols: | CONTAINS InterPro DOMAIN/s: F-box domain, Skp2-like (InterPro:IPR022364), FIST C domain (InterPro:IPR019494), FIST domain, N-terminal (InterPro:IPR013702); Has 137 Blast hits to 137 proteins in 56 species: Archae - 0; Bacteria - 88; Metazoa - 6; Fungi - 0; Plants - 32; Viruses - 0; Other Eukaryotes - 11 (source: NCBI BLink). | chr5:25426300-25429093 REVERSE LENGTH=519
Eucgr.H00093.1	31.2256	26.9209	31.9447	0.366285	2.55571	0.419552	1.7724	11.4535	0.00131941	0.0104151	0.00599598	0.394951	AT4G13710.2 | Symbols: | Pectin lyase-like superfamily protein | chr4:7962550-7966012 FORWARD LENGTH=451
Eucgr.I00720.1	12.7366	14.1079	12.3343	1.5924	3.1614	1.88742	4.2599	6.80212	0.00282406	0.053251	0.00340841	0.39649	AT4G24230.5 | Symbols: ACBP3 | acyl-CoA-binding domain 3 | chr4:12567240-12568754 REVERSE LENGTH=362
Eucgr.B02195.1	27.3794	34.7881	22.0072	0.619139	3.04072	0.688915	3.3244	12.6596	0.000839379	0.0140068	0.00339341	0.396745	AT5G26670.1 | Symbols: | Pectinacetylesterase family protein | chr5:9318456-9320816 FORWARD LENGTH=416
Eucgr.A01180.1	22.1362	37.3225	5.30182	1072.43	876.607	925.467	862.255	494.832	0.0401823	0.0397925	0.00552226	0.398532	AT3G09640.2 | Symbols: APX2, APX1B | ascorbate peroxidase 2 | chr3:2956301-2958163 FORWARD LENGTH=251
Eucgr.F00208.1	18.4292	18.3049	14.2688	0.397102	1.79628	0.478429	1.46067	9.35434	0.000360331	0.00236745	0.000823188	0.399806	AT5G67090.1 | Symbols: | Subtilisin-like serine endopeptidase family protein | chr5:26774111-26776321 REVERSE LENGTH=736
Eucgr.A02334.1	2.43584	1.63737	2.38735	0.132907	0.146961	0.123774	0.168884	0.460765	0.039422	0.0644351	0.00266324	0.402346	AT3G10310.1 | Symbols: | P-loop nucleoside triphosphate hydrolases superfamily protein with CH (Calponin Homology) domain | chr3:3190208-3195005 FORWARD LENGTH=922
Eucgr.B03598.1	14.0317	15.5475	14.5619	2.14599	2.71388	2.63734	3.16363	7.56165	0.00935973	0.0255657	0.00116894	0.40285	AT5G36110.1 | Symbols: CYP716A1 | cytochrome P450, family 716, subfamily A, polypeptide 1 | chr5:14195377-14197613 FORWARD LENGTH=477
Eucgr.H01197.1	23.436	18.2493	18.2168	0.397747	3.92206	0.641409	4.01544	7.95768	0.00149828	0.0587301	0.0233663	0.404605	AT1G03010.1 | Symbols: | Phototropic-responsive NPH3 family protein | chr1:693480-696188 FORWARD LENGTH=634
Eucgr.J02961.1	0	0.195142	0	17.0216	4.98695	9.921	5.89211	1.20027	0.00357944	0.0218666	0.0041483	0.404854	No hits found
Eucgr.B00628.1	7.89052	7.19857	7.0314	0.672581	1.12682	1.32864	1.99916	3.22821	0.00606674	0.0802243	0.00204111	0.406347	AT3G02210.1 | Symbols: COBL1 | COBRA-like protein 1 precursor | chr3:409352-411478 REVERSE LENGTH=452
Eucgr.K02109.1	32.7892	31.7726	33.444	0.56381	2.24746	0.773606	2.48344	14.9245	0.000656706	0.00590585	0.00080193	0.407091	AT3G07340.1 | Symbols: | basic helix-loop-helix (bHLH) DNA-binding superfamily protein | chr3:2341188-2343288 REVERSE LENGTH=456
Eucgr.H01519.1	0.135379	3.10978	0.242903	227.041	116.254	432.181	267.446	16.0685	0.00759934	0.0152297	0.0246475	0.407338	AT3G63060.1 | Symbols: EDL3 | EID1-like 3 | chr3:23300638-23301456 REVERSE LENGTH=272
Eucgr.A02002.1	0.25735	0.20321	0.126981	1.23891	2.53959	1.72758	1.38094	0.792044	0.028267	0.0412061	0.00189312	0.408574	AT1G06490.1 | Symbols: ATGSL07, gsl07, atgsl7, GSL7 | glucan synthase-like 7 | chr1:1978762-1989295 FORWARD LENGTH=1958
Eucgr.H01011.1	11.9128	13.0037	8.77175	30.28	31.1294	42.1843	29.9537	25.2185	0.0357593	0.0915184	0.00783918	0.408821	AT4G02020.1 | Symbols: EZA1, SWN, SDG10 | SET domain-containing protein | chr4:886693-891743 FORWARD LENGTH=856
Eucgr.I02738.1	181.92	148.171	142.731	5.61282	9.02737	5.85642	9.61777	60.3042	0.00189332	0.0043423	0.000565416	0.409314	AT2G46890.1 | Symbols: | Protein of unknown function (DUF1295) | chr2:19266879-19268134 REVERSE LENGTH=322
Eucgr.K03279.1	32.9082	38.6567	38.2885	2.45322	8.45491	2.99403	8.68279	15.8052	0.00443816	0.0465997	0.0188599	0.409809	AT5G51560.1 | Symbols: | Leucine-rich repeat protein kinase family protein | chr5:20945807-20948613 FORWARD LENGTH=680
Eucgr.A01044.1	35.1368	43.2744	30.0703	150.936	133.361	155.548	134.06	98.2519	0.0275707	0.0633028	0.00554166	0.41055	AT3G07770.1 | Symbols: Hsp89.1, AtHsp90.6, AtHsp90-6 | HEAT SHOCK PROTEIN 89.1 | chr3:2479611-2483970 FORWARD LENGTH=799
Eucgr.J02057.1	19.2966	17.8273	18.4758	0.326725	0.903181	0.311188	1.55688	7.98954	0.00102059	0.00748858	0.000409024	0.410798	AT5G02440.1 | Symbols: | unknown protein; Has 71 Blast hits to 71 proteins in 12 species: Archae - 0; Bacteria - 0; Metazoa - 0; Fungi - 0; Plants - 71; Viruses - 0; Other Eukaryotes - 0 (source: NCBI BLink). | chr5:531066-532725 FORWARD LENGTH=176
Eucgr.I01789.4	4.33114	4.30829	1.27668	41.0004	40.1379	45.1779	37.1986	18.1589	0.0296032	0.0522079	0.00184652	0.412034	AT3G01510.1 | Symbols: LSF1 | like SEX4 1 | chr3:198855-201682 REVERSE LENGTH=591
Eucgr.G02817.1	12.2338	16.4246	15.1685	0.626423	0.958226	0.345875	0.692166	5.55288	0.00407492	0.0069214	0.00140775	0.413264	AT2G35770.1 | Symbols: scpl28 | serine carboxypeptidase-like 28 | chr2:15034179-15036497 REVERSE LENGTH=462
Eucgr.J03191.1	4.70481	4.04325	3.03183	15.8878	16.9767	16.5047	13.9164	10.6016	0.0212217	0.0696691	0.00240821	0.413754	AT1G78930.1 | Symbols: | Mitochondrial transcription termination factor family protein | chr1:29678285-29680648 REVERSE LENGTH=591
Eucgr.F03345.1	25.7287	20.0007	20.7423	1.38216	2.22299	1.59365	2.12164	9.18134	0.00512278	0.0160021	0.000752691	0.414487	AT5G54380.1 | Symbols: THE1 | protein kinase family protein | chr5:22077313-22079880 REVERSE LENGTH=855
Eucgr.D00636.2	16.5284	17.2263	13.7069	76.5616	63.9186	68.9717	71.3009	29.8501	0.00143909	0.00332745	0.000301028	0.414975	AT3G47160.2 | Symbols: | RING/U-box superfamily protein | chr3:17360238-17361879 REVERSE LENGTH=257
Eucgr.B02770.1	14.5506	13.2397	11.4484	2.54281	4.01137	3.07991	4.43148	6.83298	0.0170861	0.0846857	0.00870373	0.417397	AT2G38040.2 | Symbols: CAC3 | acetyl Co-enzyme a carboxylase carboxyltransferase alpha subunit | chr2:15917612-15920749 FORWARD LENGTH=769
Eucgr.E00105.1	89.5212	55.943	86.9011	1.54696	6.44229	1.77743	6.20752	19.929	0.0084612	0.0682235	0.0219731	0.417637	AT3G61490.3 | Symbols: | Pectin lyase-like superfamily protein | chr3:22758439-22760137 FORWARD LENGTH=476
Eucgr.F02730.1	5.37984	9.48175	2.80938	54.4587	70.8571	52.9077	65.3148	29.3736	0.0357879	0.0375529	0.00565923	0.417878	AT1G21360.1 | Symbols: GLTP2 | glycolipid transfer protein 2 | chr1:7481365-7483237 FORWARD LENGTH=223
Eucgr.B03070.1	2.73801	1.80773	3.94224	0.159539	0.0801854	0.0270136	0.0853576	0.32922	0.0966585	0.0694406	0.00411415	0.418598	AT1G68740.1 | Symbols: PHO1;H1 | EXS (ERD1/XPR1/SYG1) family protein | chr1:25812735-25816574 REVERSE LENGTH=784
Eucgr.F00495.1	10.3975	7.57797	4.64802	83.2573	69.6816	85.0848	55.2012	28.3959	0.0126024	0.0518603	0.00223897	0.420274	No hits found
Eucgr.D01034.1	11.7146	18.111	13.8217	0.537838	1.90307	0.564626	1.91359	5.32738	0.00406315	0.0355149	0.00792891	0.42147	AT3G54950.1 | Symbols: PLP7, PLA IIIA | patatin-like protein 6 | chr3:20359076-20360774 REVERSE LENGTH=488
Eucgr.A02438.1	4.99028	4.91277	4.22106	0.336467	0.608801	0.569719	0.945102	1.88857	0.0069767	0.0615214	0.00281347	0.422424	No hits found
Eucgr.A02689.1	1.88424	1.91759	1.96856	0.0675425	0.0452632	0.0571827	0.0602285	0.687604	0.00242566	0.00402424	0.000351478	0.422901	AT3G16520.1 | Symbols: UGT88A1 | UDP-glucosyl transferase 88A1 | chr3:5618807-5620833 REVERSE LENGTH=451
Eucgr.K03540.1	12.9366	15.9247	10.3363	42.6445	36.202	35.1344	35.2512	31.499	0.0215774	0.120272	0.00967962	0.423376	AT4G02090.1 | Symbols: | unknown protein; FUNCTIONS IN: molecular_function unknown; INVOLVED IN: N-terminal protein myristoylation; LOCATED IN: cellular_component unknown; EXPRESSED IN: root; Has 132 Blast hits to 132 proteins in 12 species: Archae - 0; Bacteria - 0; Metazoa - 0; Fungi - 0; Plants - 132; Viruses - 0; Other Eukaryotes - 0 (source: NCBI BLink). | chr4:923122-923730 FORWARD LENGTH=2…
Eucgr.F01784.1	3.48659	3.57545	2.77042	10.7667	10.3503	10.7473	9.52747	8.03341	0.0266019	0.111268	0.0072697	0.423613	No hits found
Eucgr.K02134.1	23.7796	37.6818	31.6309	0.452813	1.85321	0.246446	2.37941	10.4922	0.00264442	0.0233605	0.00495668	0.424087	AT3G25130.1 | Symbols: | unknown protein; FUNCTIONS IN: molecular_function unknown; INVOLVED IN: biological_process unknown; LOCATED IN: plasma membrane; EXPRESSED IN: 17 plant structures; EXPRESSED DURING: 9 growth stages; Has 3885 Blast hits to 2658 proteins in 280 species: Archae - 12; Bacteria - 208; Metazoa - 970; Fungi - 222; Plants - 148; Viruses - 11; Other Eukaryotes - 2314 (source: NCBI…
Eucgr.J00323.1	4.69641	4.88591	5.31236	0.578237	0.775005	0.435152	1.58983	1.53795	0.0361611	0.293469	0.00697996	0.425267	AT5G23440.1 | Symbols: FTRA1 | ferredoxin/thioredoxin reductase subunit A (variable subunit) 1 | chr5:7903230-7903778 REVERSE LENGTH=182
Eucgr.K01300.1	37.7331	30.1135	37.2903	0.439409	2.28645	0.744022	2.43739	13.0146	0.00184985	0.017627	0.00243387	0.425504	AT3G08600.1 | Symbols: | Protein of unknown function (DUF1191) | chr3:2612646-2613596 FORWARD LENGTH=316
Eucgr.D02381.1	121.302	79.6249	105.865	8.93565	14.583	11.0717	11.8255	27.837	0.03032	0.056404	0.0074981	0.425977	AT1G01300.1 | Symbols: | Eukaryotic aspartyl protease family protein | chr1:117065-118522 FORWARD LENGTH=485
Eucgr.C00368.1	2.82317	2.71626	1.76363	8.19008	9.85973	8.37498	9.70442	6.55305	0.0396039	0.0526251	0.00818945	0.429036	AT5G58050.1 | Symbols: SVL4 | SHV3-like 4 | chr5:23494498-23497386 REVERSE LENGTH=753
Eucgr.B01111.1	59.8058	60.8814	55.8645	12.9342	18.7122	12.5121	17.5948	32.4787	0.0128085	0.025795	0.00959116	0.429503	AT4G14220.1 | Symbols: RHF1A | RING-H2 group F1A | chr4:8196012-8198240 FORWARD LENGTH=371
Eucgr.G02550.2	18.7206	26.4524	15.3803	102.699	84.5992	122.888	103.489	56.6223	0.018398	0.0459174	0.00821225	0.429736	AT1G07040.1 | Symbols: | unknown protein; INVOLVED IN: biological_process unknown; LOCATED IN: chloroplast; EXPRESSED IN: 24 plant structures; EXPRESSED DURING: 14 growth stages; BEST Arabidopsis thaliana protein match is: unknown protein (TAIR:AT1G27030.1); Has 540 Blast hits to 538 proteins in 187 species: Archae - 0; Bacteria - 333; Metazoa - 0; Fungi - 0; Plants - 67; Viruses - 0; Other Eukar…
Eucgr.D00296.1	14.9408	16.324	15.3121	3.15532	4.2771	2.30707	4.46026	8.40543	0.0179592	0.0533206	0.008739	0.430201	AT2G34560.1 | Symbols: | P-loop containing nucleoside triphosphate hydrolases superfamily protein | chr2:14560266-14562695 FORWARD LENGTH=384
Eucgr.H03285.1	45.252	57.362	57.311	489.011	820.219	509.212	513.122	242.383	0.023618	0.0571982	0.00385629	0.430897	AT1G15690.1 | Symbols: AVP1, ATAVP3, AVP-3, AtVHP1;1 | Inorganic H pyrophosphatase family protein | chr1:5399115-5402185 FORWARD LENGTH=770
Eucgr.B03561.1	31.2009	25.2382	29.6557	3.73574	4.3006	3.51708	4.73765	11.4515	0.0217783	0.0408721	0.00213919	0.431821	AT1G57820.1 | Symbols: VIM1, ORTH2 | Zinc finger (C3HC4-type RING finger) family protein | chr1:21414342-21417902 REVERSE LENGTH=645
Eucgr.F01527.1	0.560576	1.51816	0.251452	23.9562	22.7756	29.1601	17.4853	5.5193	0.00781996	0.0224134	0.000934389	0.432511	AT1G47530.1 | Symbols: | MATE efflux family protein | chr1:17451724-17454110 FORWARD LENGTH=484
Eucgr.H04950.1	2.00994	1.67553	1.74499	0.306011	0.215326	0.233167	0.859554	0.555701	0.0738645	0.534239	0.00640902	0.43274	AT1G77120.1 | Symbols: ADH1, ADH, ATADH, ATADH1 | alcohol dehydrogenase 1 | chr1:28975509-28977216 FORWARD LENGTH=379
Eucgr.I01337.1	20.0562	23.7623	21.9669	1.56234	3.97242	1.43942	5.83898	10.3548	0.00332086	0.0623297	0.00541518	0.434575	AT4G34750.2 | Symbols: | SAUR-like auxin-responsive protein family | chr4:16577566-16578018 FORWARD LENGTH=150
Eucgr.F03278.2	36.8311	34.3884	36.8373	5.59866	7.71372	4.34217	8.40503	16.5785	0.0190099	0.0610088	0.00703326	0.435489	AT1G16920.1 | Symbols: RAB11, ATRABA1B, RABA1b | RAB GTPase homolog A1B | chr1:5787489-5789147 REVERSE LENGTH=216
Eucgr.K01646.1	24.1522	28.676	22.66	4.46633	6.12019	4.60902	7.14803	14.82	0.00609263	0.0211896	0.00176928	0.436172	AT3G56750.1 | Symbols: | unknown protein; BEST Arabidopsis thaliana protein match is: unknown protein (TAIR:AT2G41150.2); Has 128 Blast hits to 128 proteins in 16 species: Archae - 0; Bacteria - 0; Metazoa - 0; Fungi - 0; Plants - 117; Viruses - 0; Other Eukaryotes - 11 (source: NCBI BLink). | chr3:21018326-21020192 REVERSE LENGTH=403
Eucgr.H03767.1	35.0251	44.7809	37.972	225.214	219.217	250.98	217.126	115.078	0.0220252	0.0336396	0.00298914	0.436627	AT5G18670.1 | Symbols: BMY3, BAM9 | beta-amylase 3 | chr5:6226138-6227999 FORWARD LENGTH=536
Eucgr.D01613.2	101.125	71.7509	64.7621	16.9882	17.7116	14.8637	19.5974	29.0878	0.0778725	0.137062	0.00805299	0.437758	AT2G34770.1 | Symbols: FAH1, ATFAH1 | fatty acid hydroxylase 1 | chr2:14666776-14668061 FORWARD LENGTH=237
Eucgr.B02615.1	8.26151	6.13402	8.07302	0.321216	0.251138	0.256839	0.35804	2.19478	0.0110806	0.0195514	0.00044131	0.437983	AT1G69770.1 | Symbols: CMT3 | chromomethylase 3 | chr1:26248496-26253519 REVERSE LENGTH=839
Eucgr.A01900.1	18.1257	19.2577	21.8888	1.28254	1.12465	1.68649	2.26299	7.5457	0.00816011	0.0296375	0.0010584	0.438885	AT2G42570.1 | Symbols: TBL39 | TRICHOME BIREFRINGENCE-LIKE 39 | chr2:17717498-17719921 REVERSE LENGTH=367
Eucgr.F04351.1	26.2808	27.282	17.2916	78.3101	75.2996	71.1208	72.2854	59.1583	0.0306964	0.10143	0.00615492	0.439335	AT1G21780.2 | Symbols: | BTB/POZ domain-containing protein | chr1:7652476-7653866 FORWARD LENGTH=326
Eucgr.H01465.1	0	0	0	2.59669	0.499833	3.69519	0.554243	0.136812	0.0036475	0.0403343	0.0192282	0.440905	AT3G22490.1 | Symbols: | Seed maturation protein | chr3:7969785-7970738 REVERSE LENGTH=262
Eucgr.K01373.1	0	0	0	2.22657	0.807214	1.45242	1.02528	0.0903875	0.00280259	0.0111373	0.00201732	0.442679	No hits found
Eucgr.G01861.1	0	0	0	9.27583	3.34948	9.91166	2.40914	0.223007	0.00181574	0.0120505	0.0023395	0.444646	AT2G23240.1 | Symbols: | Plant EC metallothionein-like protein, family 15 | chr2:9895995-9896325 REVERSE LENGTH=85
Eucgr.G00824.1	0	0	0	0.811367	0.32624	0.892993	0.298447	0.100459	0.00965527	0.0613019	0.0103949	0.446156	AT5G45910.1 | Symbols: | GDSL-like Lipase/Acylhydrolase superfamily protein | chr5:18620420-18622264 REVERSE LENGTH=372
Eucgr.H04654.1	70.0307	70.3647	66.9809	4.69205	15.1959	6.25005	14.5118	33.1383	0.00182419	0.020283	0.0114895	0.446585	AT1G67510.1 | Symbols: | Leucine-rich repeat protein kinase family protein | chr1:25297477-25300184 REVERSE LENGTH=719
Eucgr.G00172.1	3.96565	4.1719	2.69892	10.5201	12.7159	12.0211	12.5607	10.0155	0.0850365	0.114951	0.00999758	0.447868	No hits found
Eucgr.H03574.1	6.78026	7.76941	6.96132	0.474088	1.14375	0.602057	1.20484	3.67847	0.00229963	0.0193589	0.00170457	0.450207	AT5G19160.1 | Symbols: TBL11 | TRICHOME BIREFRINGENCE-LIKE 11 | chr5:6430725-6432456 FORWARD LENGTH=464
Eucgr.A02652.1	3.82812	3.8658	2.91041	0.244985	1.2621	0.46667	1.16738	1.59247	0.00570898	0.145726	0.0366297	0.451264	AT4G21580.1 | Symbols: | oxidoreductase, zinc-binding dehydrogenase family protein | chr4:11475822-11477514 FORWARD LENGTH=325
Eucgr.C00351.1	29.405	25.4557	29.4139	1.61625	4.28324	2.21649	4.68995	11.7533	0.00481176	0.035389	0.00609512	0.451475	AT2G24230.1 | Symbols: | Leucine-rich repeat protein kinase family protein | chr2:10301979-10304540 REVERSE LENGTH=853
Eucgr.A00199.1	9.08594	4.56262	7.79249	0.429482	0.5233	0.506846	0.452606	1.23541	0.0526463	0.0916668	0.004183	0.451686	AT3G58650.1 | Symbols: | unknown protein; FUNCTIONS IN: molecular_function unknown; INVOLVED IN: biological_process unknown; LOCATED IN: plasma membrane; EXPRESSED IN: 14 plant structures; EXPRESSED DURING: 8 growth stages; BEST Arabidopsis thaliana protein match is: unknown protein (TAIR:AT5G26910.1); Has 2350 Blast hits to 1412 proteins in 248 species: Archae - 0; Bacteria - 487; Metazoa - 577;…
Eucgr.I01272.1	24.3442	16.7975	17.595	2.96739	3.99074	3.30965	3.71849	7.30634	0.0384937	0.0752755	0.00696934	0.452318	AT2G16250.1 | Symbols: | Leucine-rich repeat protein kinase family protein | chr2:7039682-7042933 REVERSE LENGTH=915
Eucgr.I02050.1	2.18111	2.26755	2.02419	0	0.071365	0	0.237401	0.703215	0.00301487	0.0398604	0.000347239	0.453157	No hits found
Eucgr.I02034.1	1.22515	1.72961	1.94176	0.0770983	0	0.0652728	0.0773432	0.318197	0.0161106	0.028979	0.00197566	0.454411	AT3G02120.1 | Symbols: | hydroxyproline-rich glycoprotein family protein | chr3:377122-377577 FORWARD LENGTH=126
Eucgr.E03946.1	0.581776	0.570751	0.53932	0.0549164	0.018401	0	0.0734544	0.181319	0.0192259	0.0577796	0.00037288	0.456282	AT1G21270.1 | Symbols: WAK2 | wall-associated kinase 2 | chr1:7444997-7447345 FORWARD LENGTH=732
Eucgr.G03101.1	0.109619	0.104918	0.081951	0.948511	1.35218	1.27024	1.00343	0.412818	0.0152751	0.0246624	0.00100851	0.456902	AT5G01660.1 | Symbols: | CONTAINS InterPro DOMAIN/s: Galactose oxidase/kelch, beta-propeller (InterPro:IPR011043), Kelch repeat type 1 (InterPro:IPR006652), Development/cell death domain (InterPro:IPR013989), Kelch related (InterPro:IPR013089), Kelch-type beta propeller (InterPro:IPR015915); BEST Arabidopsis thaliana protein match is: DCD (Development and Cell Death) domain protein (TAIR:AT3G1100…
Eucgr.B02465.1	5.19522	8.03034	7.17822	0.143182	0.287859	0.393968	0.263335	1.95009	0.00494718	0.016787	0.00106343	0.457314	AT1G07900.1 | Symbols: LBD1 | LOB domain-containing protein 1 | chr1:2442624-2443631 FORWARD LENGTH=190
Eucgr.C00688.1	1.11961	1.2502	3.29227	0	0	0	0.0589002	0.12116	0.0471488	0.108656	0.00444604	0.459368	AT5G51160.1 | Symbols: | Ankyrin repeat family protein | chr5:20792280-20793681 FORWARD LENGTH=442
Eucgr.J01649.1	6.74071	4.69388	6.91629	0.361958	0.248948	0.258055	0.331257	1.44668	0.0260431	0.0373583	0.00107858	0.460185	AT5G37010.1 | Symbols: | unknown protein; FUNCTIONS IN: molecular_function unknown; INVOLVED IN: N-terminal protein myristoylation; EXPRESSED IN: 22 plant structures; EXPRESSED DURING: 13 growth stages; BEST Arabidopsis thaliana protein match is: unknown protein (TAIR:AT1G65710.1); Has 6746 Blast hits to 5259 proteins in 486 species: Archae - 7; Bacteria - 485; Metazoa - 3508; Fungi - 577; Plants…
Eucgr.B00858.1	2.86517	2.2771	1.9737	0.217331	0.194191	0.081776	0.129198	0.777363	0.0238605	0.0150015	0.00192236	0.460388	AT1G18090.1 | Symbols: | 5'-3' exonuclease family protein | chr1:6224539-6227715 FORWARD LENGTH=577
Eucgr.C00602.1	2.43252	2.35061	2.43406	0.14719	0.325507	0.199382	0.570943	0.899065	0.00843097	0.125149	0.00346915	0.460591	AT5G25830.1 | Symbols: GATA12 | GATA transcription factor 12 | chr5:9004398-9005502 REVERSE LENGTH=331
Eucgr.H04126.1	0.133116	0.350373	0.159228	116.858	29.1355	105.388	27.1715	1.14091	5.63622e-05	0.000448796	0.000445372	0.461201	No hits found
Eucgr.F01532.1	2.42354	3.723	4.43539	0.549046	0.229962	0.271152	0.489591	0.604266	0.191708	0.227719	0.00775024	0.46181	AT5G42610.1 | Symbols: | Protein of unknown function (DUF607) | chr5:17062507-17063934 FORWARD LENGTH=293
Eucgr.F03192.1	9.82773	5.63085	8.57399	0.581574	1.01237	0.900679	1.05301	1.82653	0.0428906	0.142809	0.00832752	0.463428	AT1G72250.2 | Symbols: | Di-glucose binding protein with Kinesin motor domain | chr1:27192902-27198118 FORWARD LENGTH=1203
Eucgr.E03164.1	1.11423	2.43029	1.07649	0	0	0	0	0.200346	0.0214435	0.0218127	0.00190478	0.463629	AT2G34060.1 | Symbols: | Peroxidase superfamily protein | chr2:14384914-14386530 FORWARD LENGTH=346
Eucgr.D02141.1	53.4356	51.6806	43.1075	4.95371	11.4893	6.00689	12.1993	28.7292	0.00191089	0.0166004	0.00314995	0.46383	AT2G35190.1 | Symbols: NPSN11, ATNPSN11, NSPN11 | novel plant snare 11 | chr2:14831087-14832979 FORWARD LENGTH=265
Eucgr.H03412.1	2.67699	2.52061	0.873303	25.3677	18.7045	28.0893	17.9971	8.93917	0.0138173	0.0503306	0.00625623	0.464232	AT3G22830.1 | Symbols: AT-HSFA6B, HSFA6B | heat shock transcription factor A6B | chr3:8078981-8080895 FORWARD LENGTH=406
Eucgr.E02751.1	10.9856	7.96952	10.7434	1.00767	1.30759	0.977196	1.17628	3.0397	0.0330684	0.0609357	0.00545421	0.464634	AT3G19390.1 | Symbols: | Granulin repeat cysteine protease family protein | chr3:6723024-6724768 FORWARD LENGTH=452
Eucgr.E00653.1	20.5537	34.4355	7.58969	998.816	763.185	877.176	566.159	475.378	0.0453212	0.05047	0.00776126	0.464834	AT5G52640.1 | Symbols: HSP81-1, ATHS83, HSP81.1, HSP83, ATHSP90.1, AtHsp90-1, HSP90.1 | heat shock protein 90.1 | chr5:21352542-21355147 FORWARD LENGTH=705
Eucgr.K02631.1	4.94424	3.39231	2.92846	0.116032	0.246235	0.15281	0.241424	1.03226	0.00954586	0.032599	0.00159494	0.465234	AT3G42660.1 | Symbols: | transducin family protein / WD-40 repeat family protein | chr3:14751280-14755701 FORWARD LENGTH=953
Eucgr.H01935.1	0.312835	0.112283	0.210488	16.0938	7.71781	17.2503	11.3557	1.34062	0.00107777	0.00300307	0.00144853	0.465434	No hits found
Eucgr.H00738.1	23.7189	19.0806	15.7986	1.55842	5.58736	1.7152	5.55865	7.37518	0.00992052	0.155235	0.0422514	0.466231	AT3G25290.2 | Symbols: | Auxin-responsive family protein | chr3:9208955-9210353 FORWARD LENGTH=393
Eucgr.C03734.2	23.6946	27.674	12.869	114.733	99.7355	115.423	113.737	67.9929	0.0301595	0.0706627	0.00551255	0.466628	AT3G46500.1 | Symbols: | 2-oxoglutarate (2OG) and Fe(II)-dependent oxygenase superfamily protein | chr3:17120793-17122602 FORWARD LENGTH=251
Eucgr.A00685.1	3.87312	5.10797	5.73723	0.765212	0.512803	0.215947	1.25097	1.1229	0.131526	0.334183	0.00879784	0.468601	AT2G40475.1 | Symbols: | unknown protein; BEST Arabidopsis thaliana protein match is: unknown protein (TAIR:AT3G56260.2); Has 477 Blast hits to 219 proteins in 41 species: Archae - 0; Bacteria - 4; Metazoa - 91; Fungi - 61; Plants - 144; Viruses - 0; Other Eukaryotes - 177 (source: NCBI BLink). | chr2:16907222-16907803 REVERSE LENGTH=193
Eucgr.G02914.1	1.68922	2.1076	3.86076	0.037965	0.0763262	0	0.0253904	0.282038	0.0173272	0.0183738	0.0047543	0.468797	AT2G39510.1 | Symbols: | nodulin MtN21 /EamA-like transporter family protein | chr2:16491358-16493085 REVERSE LENGTH=374
Eucgr.I02446.1	23.9658	28.8894	22.9468	76.2906	54.5979	55.2157	49.5718	50.5124	0.0153327	0.191136	0.00860946	0.470359	AT5G13970.1 | Symbols: | unknown protein; FUNCTIONS IN: molecular_function unknown; INVOLVED IN: biological_process unknown; LOCATED IN: endomembrane system; EXPRESSED IN: 23 plant structures; EXPRESSED DURING: 13 growth stages; BEST Arabidopsis thaliana protein match is: unknown protein (TAIR:AT5G13310.1); Has 1807 Blast hits to 1807 proteins in 277 species: Archae - 0; Bacteria - 0; Metazoa - 7…
Eucgr.A01510.1	5.04624	6.93282	6.06499	0.0683736	0.893495	0.21225	1.1127	2.21989	0.000781598	0.0722542	0.0078952	0.470554	AT3G52780.1 | Symbols: ATPAP20, PAP20 | Purple acid phosphatases superfamily protein | chr3:19561525-19564195 REVERSE LENGTH=427
Eucgr.J03116.1	43.3468	30.6416	32.6151	243.222	189.441	252.422	205.307	109.048	0.0239092	0.0905493	0.00880963	0.472105	AT5G25110.1 | Symbols: CIPK25, SnRK3.25 | CBL-interacting protein kinase 25 | chr5:8657740-8659206 REVERSE LENGTH=488
Eucgr.G01719.1	8.46	6.16955	5.77847	0.32669	0.583813	0.291947	0.546214	2.35204	0.00767268	0.0231926	0.00215161	0.472491	AT2G21340.1 | Symbols: | MATE efflux family protein | chr2:9132629-9136236 FORWARD LENGTH=559
Eucgr.K01326.1	4.08461	4.17868	4.12518	0.230877	0.696244	0.312743	0.586746	1.79139	0.00399286	0.0226876	0.00327368	0.473838	AT1G47056.1 | Symbols: VFB1 | VIER F-box proteine 1 | chr1:17276103-17277659 REVERSE LENGTH=518
Eucgr.A02419.1	4.41854	3.43613	4.95495	0.231714	0.194103	0.196173	0.542384	1.02008	0.0315892	0.120505	0.00202326	0.474221	AT2G42260.1 | Symbols: UVI4, PYM | uv-b-insensitive 4 | chr2:17602240-17603283 REVERSE LENGTH=259
Eucgr.F02608.1	47.7098	38.6671	36.5883	0.882028	3.54652	0.439259	3.74752	19.272	0.00128956	0.0120966	0.00366324	0.474413	AT1G71970.1 | Symbols: | unknown protein; FUNCTIONS IN: molecular_function unknown; INVOLVED IN: biological_process unknown; LOCATED IN: chloroplast; EXPRESSED IN: 22 plant structures; EXPRESSED DURING: 13 growth stages; BEST Arabidopsis thaliana protein match is: unknown protein (TAIR:AT1G22680.1); Has 58 Blast hits to 58 proteins in 13 species: Archae - 0; Bacteria - 0; Metazoa - 4; Fungi - 0; …
Eucgr.C03407.2	26.5386	44.5335	38.2283	450.654	320.531	485.102	402.686	157.738	0.0280597	0.0564756	0.00907091	0.47518	AT1G17550.1 | Symbols: HAB2 | homology to ABI2 | chr1:6034917-6036939 FORWARD LENGTH=511
Eucgr.F03662.1	1.11351	1.09381	1.36699	0.0184402	0.0185364	0.0312235	0.0616625	0.304422	0.00273833	0.0295186	0.000638184	0.476136	AT5G59810.1 | Symbols: ATSBT5.4, SBT5.4 | Subtilase family protein | chr5:24096895-24100387 REVERSE LENGTH=778
Eucgr.G02658.1	20.9541	12.96	26.5873	0.467363	1.34229	0.692436	1.26142	3.58221	0.0254121	0.105756	0.00941512	0.476327	AT3G03130.1 | Symbols: | unknown protein; BEST Arabidopsis thaliana protein match is: unknown protein (TAIR:AT5G17160.1); Has 7130 Blast hits to 3690 proteins in 504 species: Archae - 22; Bacteria - 2666; Metazoa - 1654; Fungi - 721; Plants - 246; Viruses - 56; Other Eukaryotes - 1765 (source: NCBI BLink). | chr3:721439-723564 REVERSE LENGTH=520
Eucgr.B02372.1	6.03262	7.09008	8.70163	32.9944	32.5492	40.3407	42.2467	23.1102	0.0382848	0.0472137	0.00747634	0.477089	AT3G46540.1 | Symbols: | ENTH/VHS family protein | chr3:17134204-17135411 REVERSE LENGTH=307
Eucgr.A01404.1	0.852679	0.706255	0.353057	9.22518	6.34817	7.12877	5.79699	2.55529	0.00639718	0.0380074	0.00172164	0.477848	AT5G53730.1 | Symbols: | Late embryogenesis abundant (LEA) hydroxyproline-rich glycoprotein family | chr5:21808072-21808713 REVERSE LENGTH=213
Eucgr.A01247.1	1.53342	1.46767	1.2774	0.137854	0.10393	0.0583547	0.0691458	0.512049	0.0200472	0.00648763	0.00223271	0.478226	AT5G02540.1 | Symbols: | NAD(P)-binding Rossmann-fold superfamily protein | chr5:568609-570720 FORWARD LENGTH=331
Eucgr.K00764.1	0.933271	1.18225	0.738756	7.77314	4.7403	4.29951	3.84693	3.037	0.00730887	0.119651	0.00767319	0.478415	AT2G22475.1 | Symbols: GEM | GRAM domain family protein | chr2:9541523-9544778 FORWARD LENGTH=299
Eucgr.B02355.1	365.78	347.121	257.851	2.45038	16.6121	2.36401	18.0075	119.17	0.000597163	0.00410313	0.0113945	0.478604	AT2G39700.1 | Symbols: ATEXPA4, ATEXP4, ATHEXP ALPHA 1.6, EXPA4 | expansin A4 | chr2:16544246-16545434 REVERSE LENGTH=257
Eucgr.A02869.1	22.381	22.798	19.9924	5.23182	8.13434	3.63237	8.02703	13.6578	0.00871809	0.0337642	0.0160868	0.478793	AT5G51710.2 | Symbols: KEA5, ATKEA5 | K+ efflux antiporter 5 | chr5:21004566-21008580 REVERSE LENGTH=565
Eucgr.G02884.1	22.2454	26.0061	19.3866	0.39997	0.402056	0.169311	1.47122	10.7298	0.000433861	0.00586388	6.09925e-05	0.480675	AT5G04310.1 | Symbols: | Pectin lyase-like superfamily protein | chr5:1203356-1207352 REVERSE LENGTH=518
Eucgr.J00542.1	92.2349	93.7065	119.715	11.0517	12.4652	7.18317	10.6503	36.3818	0.0316436	0.0397246	0.00668663	0.481238	AT3G44220.1 | Symbols: | Late embryogenesis abundant (LEA) hydroxyproline-rich glycoprotein family | chr3:15928216-15929645 FORWARD LENGTH=206
Eucgr.F01953.2	16.4459	16.4189	12.3188	0.433315	1.93168	0.350902	1.83957	8.49083	0.000691333	0.00678892	0.00254485	0.481802	AT1G21060.1 | Symbols: | Protein of unknown function, DUF547 | chr1:7371799-7374085 FORWARD LENGTH=505
Eucgr.D02489.1	5.36299	3.67636	3.81432	0.456068	0.458448	0.347504	0.640524	1.16701	0.0531783	0.118339	0.0046092	0.482177	AT3G60660.1 | Symbols: | unknown protein; CONTAINS InterPro DOMAIN/s: Protein of unknown function DUF1395 (InterPro:IPR009829); Has 131 Blast hits to 131 proteins in 44 species: Archae - 0; Bacteria - 0; Metazoa - 83; Fungi - 0; Plants - 45; Viruses - 0; Other Eukaryotes - 3 (source: NCBI BLink). | chr3:22421481-22423167 FORWARD LENGTH=272
Eucgr.J00903.1	15.7763	13.9544	11.9758	0.466698	1.64196	0.341235	1.29104	7.35434	0.0012308	0.00607217	0.00290717	0.483111	AT5G04250.2 | Symbols: | Cysteine proteinases superfamily protein | chr5:1176397-1178492 FORWARD LENGTH=345
Eucgr.F03301.1	1.3564	1.12348	0.936042	0.0492448	0.396014	0	0.559881	0.325186	0.00940619	0.614341	0.0758427	0.483484	No hits found
Eucgr.F02302.1	24.313	20.9897	34.308	0.78239	1.81325	0.662385	1.68603	6.63749	0.0167063	0.0582187	0.00885692	0.483671	AT4G34160.1 | Symbols: CYCD3;1, CYCD3 | CYCLIN D3;1 | chr4:16357903-16359304 FORWARD LENGTH=376
Eucgr.E02910.1	19.418	17.2766	17.267	3.06568	3.40606	2.04905	3.53943	8.95	0.0183142	0.0301159	0.00392233	0.484229	No hits found
Eucgr.B01911.5	53.0422	49.5495	33.8142	276.969	233.347	273.404	191.661	159.728	0.0584603	0.250364	0.00737853	0.484415	AT1G09140.2 | Symbols: ATSRP30, SR30, At-SR30 | SERINE-ARGININE PROTEIN 30 | chr1:2943528-2945818 REVERSE LENGTH=256
Eucgr.B00048.1	6.22321	7.46105	7.86292	0	0.587409	0.0260384	0.390811	2.43713	0.000639981	0.016277	0.0062359	0.484787	AT1G72210.1 | Symbols: | basic helix-loop-helix (bHLH) DNA-binding superfamily protein | chr1:27180066-27182268 FORWARD LENGTH=320
Eucgr.K02942.1	32.2466	24.7676	27.0454	4.378	5.79841	5.00878	5.69762	11.94	0.0342355	0.0798477	0.00499429	0.484973	AT5G01710.1 | Symbols: | methyltransferases | chr5:263709-265250 REVERSE LENGTH=513
Eucgr.J03133.1	3.80035	2.52539	4.0328	0.0819957	0.226665	0.0867738	0.329025	0.795262	0.0148201	0.104691	0.00460011	0.485159	AT1G16070.1 | Symbols: AtTLP8, TLP8 | tubby like protein 8 | chr1:5511899-5513779 REVERSE LENGTH=397
Eucgr.H00185.1	0.432521	0.439849	0.517365	0	0	0	0.136524	0.112335	0.0231391	0.42295	0.00251851	0.485344	AT4G23990.1 | Symbols: ATCSLG3, CSLG3 | cellulose synthase like G3 | chr4:12456491-12460498 FORWARD LENGTH=751
Eucgr.K00751.1	3.57965	9.13034	10.2491	0.0359467	0.144537	0.152165	0.0961623	0.830802	0.00917481	0.0424719	0.00346147	0.485529	AT4G03965.1 | Symbols: | RING/U-box superfamily protein | chr4:1889576-1890205 FORWARD LENGTH=209
Eucgr.G02816.1	12.5762	19.9368	17.6536	1.25695	1.86518	1.68914	1.84138	5.78052	0.0194418	0.049842	0.00219518	0.485714	AT3G07990.1 | Symbols: SCPL27 | serine carboxypeptidase-like 27 | chr3:2552544-2554644 FORWARD LENGTH=459
Eucgr.E03124.1	9.61025	10.307	9.16679	2.72505	2.66718	2.97491	4.77199	5.26819	0.0283707	0.228765	0.00579733	0.487006	AT4G04930.1 | Symbols: DES-1-LIKE | fatty acid desaturase family protein | chr4:2509236-2510918 FORWARD LENGTH=332
Eucgr.A01002.1	11.1074	6.73035	10.9119	0.93685	1.04192	1.06316	0.986485	2.23765	0.0666961	0.112876	0.00670733	0.487374	AT4G01730.1 | Symbols: | DHHC-type zinc finger family protein | chr4:749574-752034 FORWARD LENGTH=508
Eucgr.J00148.1	3.49044	2.55032	1.84526	0.176506	0.177427	0	0.0786964	0.582775	0.0292345	0.0114586	0.00620546	0.488106	No hits found
Eucgr.D00751.1	0	0.0543973	0	7.90419	1.90546	5.78343	1.41125	0.206654	0.00111375	0.0166471	0.00324418	0.489018	AT4G21440.1 | Symbols: ATMYB102, ATM4, MYB102 | MYB-like 102 | chr4:11418425-11419652 REVERSE LENGTH=350
Eucgr.G01894.3	32.2887	25.4337	26.685	3.38966	4.85547	2.36754	5.79963	12.5441	0.0169261	0.0646617	0.00675923	0.490288	AT1G47740.2 | Symbols: | PPPDE putative thiol peptidase family protein | chr1:17567903-17569035 FORWARD LENGTH=279
Eucgr.K02233.1	8.84068	4.54483	8.78508	0.258657	0.520014	0.276611	0.400599	1.26979	0.040213	0.0950986	0.00962912	0.490829	AT1G18370.1 | Symbols: HIK, ATNACK1, NACK1 | ATP binding microtubule motor family protein | chr1:6319732-6323820 REVERSE LENGTH=974
Eucgr.D01694.1	20.5098	19.9521	7.1055	131.021	113.009	111.042	96.8224	79.445	0.0629716	0.22172	0.00731326	0.491369	AT5G63830.1 | Symbols: | HIT-type Zinc finger family protein | chr5:25543585-25544802 REVERSE LENGTH=405
Eucgr.F03980.1	17.4945	35.6548	36.4993	1058.66	869.168	972.785	642.106	1318.09	0.0118804	0.0433484	0.00089445	0.491549	AT3G12580.1 | Symbols: HSP70, ATHSP70 | heat shock protein 70 | chr3:3991487-3993689 REVERSE LENGTH=650
Eucgr.H04428.2	44.3625	35.1901	32.3288	7.58919	8.19052	7.52398	8.52352	17.1861	0.0322454	0.0517215	0.0032515	0.492981	AT3G06350.1 | Symbols: EMB3004, MEE32 | dehydroquinate dehydratase, putative / shikimate dehydrogenase, putative | chr3:1924536-1927701 REVERSE LENGTH=603
Eucgr.G01342.1	238.159	180.006	162.248	1.29295	3.47373	1.43297	4.00908	67.1585	0.00132704	0.00356238	0.000529992	0.493338	AT4G15480.1 | Symbols: UGT84A1 | UDP-Glycosyltransferase superfamily protein | chr4:8849000-8850472 REVERSE LENGTH=490
Eucgr.D01985.1	3.82186	3.88518	6.53789	0.0672227	0.112622	0.113824	0.0749292	0.887804	0.0103486	0.0247742	0.00154177	0.493516	AT1G12370.2 | Symbols: PHR1, UVR2 | photolyase 1 | chr1:4206500-4208842 REVERSE LENGTH=496
Eucgr.L03161.1	0.803778	0.824264	0.515061	0.108389	0.0544771	0	0.0362444	0.178935	0.0865829	0.0223586	0.00384801	0.49405	AT1G21270.1 | Symbols: WAK2 | wall-associated kinase 2 | chr1:7444997-7447345 FORWARD LENGTH=732
Eucgr.K01547.1	8.59279	10.7842	5.3604	26.6968	30.8318	33.6984	37.7925	24.4751	0.0935918	0.0719521	0.00898721	0.494228	AT1G08710.2 | Symbols: | F-box family protein | chr1:2771720-2773011 FORWARD LENGTH=295
Eucgr.G02912.1	2.43079	2.98325	6.08488	0.0370085	0.0372016	0.0313321	0.0990029	0.366576	0.017428	0.0808984	0.00152594	0.494405	AT2G39510.1 | Symbols: | nodulin MtN21 /EamA-like transporter family protein | chr2:16491358-16493085 REVERSE LENGTH=374
Eucgr.H00919.1	6.55061	7.96778	3.53689	489.176	133.867	253.654	106.409	20.0851	0.000445562	0.00406359	0.000958968	0.494582	AT4G08570.1 | Symbols: | Heavy metal transport/detoxification superfamily protein | chr4:5455123-5455975 REVERSE LENGTH=150
Eucgr.A01714.1	36.0652	46.0787	37.3449	7.62169	10.8963	8.02998	11.1007	22.2289	0.0160515	0.0494268	0.0062664	0.498956	AT1G05210.1 | Symbols: | Transmembrane protein 97, predicted | chr1:1510469-1511485 FORWARD LENGTH=168
Eucgr.C01067.1	13.0699	16.014	15.4669	0.503562	0.966361	0.503838	0.719473	6.91501	0.00217979	0.00480417	0.000521007	0.500165	AT3G24460.1 | Symbols: | Serinc-domain containing serine and sphingolipid biosynthesis protein | chr3:8886160-8889717 REVERSE LENGTH=409
Eucgr.B00137.1	14.03	12.2321	10.6611	1.8284	3.07979	1.92449	4.21372	6.24083	0.0131595	0.132563	0.00838563	0.500337	AT5G63380.1 | Symbols: | AMP-dependent synthetase and ligase family protein | chr5:25387581-25390026 REVERSE LENGTH=562
Eucgr.J00969.2	43.8259	32.8603	26.8725	2.04596	3.88703	1.95732	4.22806	13.7975	0.0089604	0.0372934	0.00393881	0.500851	AT2G39870.1 | Symbols: | unknown protein; BEST Arabidopsis thaliana protein match is: unknown protein (TAIR:AT3G55690.1); Has 73 Blast hits to 71 proteins in 14 species: Archae - 0; Bacteria - 0; Metazoa - 2; Fungi - 2; Plants - 69; Viruses - 0; Other Eukaryotes - 0 (source: NCBI BLink). | chr2:16643697-16644950 FORWARD LENGTH=330
Eucgr.J00271.1	4.98007	11.1324	8.89625	299.909	100.975	284.142	122.446	31.1783	0.00239398	0.0153206	0.0120033	0.501364	AT5G04760.1 | Symbols: | Duplicated homeodomain-like superfamily protein | chr5:1373752-1374529 REVERSE LENGTH=215
Eucgr.L03024.1	1.18407	0.818497	1.06226	0	0.0416123	0	0.0276852	0.239189	0.0133187	0.0119126	0.0016825	0.501534	AT4G18780.1 | Symbols: CESA8, IRX1, ATCESA8, LEW2 | cellulose synthase family protein | chr4:10312846-10316719 REVERSE LENGTH=985
Eucgr.C02352.1	17.4122	7.74314	9.3689	0	0.268338	0.113	0.140273	2.09328	0.00275952	0.0243247	0.00213299	0.502385	AT1G33540.1 | Symbols: scpl18 | serine carboxypeptidase-like 18 | chr1:12162349-12164700 REVERSE LENGTH=446
Eucgr.F02338.1	0.127236	0.700237	0.418536	11.0896	4.2658	9.42253	6.31879	2.77585	0.00968643	0.0572707	0.0184985	0.503062	No hits found
Eucgr.E00226.1	10.5263	6.96326	12.9053	0.534688	0.806216	0.745029	0.677933	2.11479	0.0443042	0.0878063	0.00377486	0.503232	AT3G03050.1 | Symbols: CSLD3, KJK, ATCSLD3 | cellulose synthase-like D3 | chr3:687873-691629 FORWARD LENGTH=1145
Eucgr.K02618.1	1.74269	2.69947	2.22167	0.259736	0.174061	0.183248	0.318464	0.643184	0.0609869	0.116418	0.00521169	0.503739	AT4G31400.1 | Symbols: CTF7 | damaged DNA binding;DNA-directed DNA polymerases | chr4:15237411-15239266 FORWARD LENGTH=345
Eucgr.A00994.1	22.4787	22.0355	18.195	2.91158	4.77103	3.1741	4.36124	13.0042	0.00382875	0.0116857	0.00199345	0.506423	AT2G46930.1 | Symbols: | Pectinacetylesterase family protein | chr2:19283625-19286090 FORWARD LENGTH=416
Eucgr.G00557.1	15.7215	19.9935	15.1923	46.3297	46.3642	48.3363	51.156	34.0454	0.0250631	0.0422044	0.00333316	0.506756	AT1G60940.2 | Symbols: SNRK2-10, SNRK2.10, SRK2B | SNF1-related protein kinase 2.10 | chr1:22439398-22441896 REVERSE LENGTH=361
Eucgr.H03092.1	5.31062	6.40686	6.88449	0.104983	0.184678	0.133321	0.38616	2.07975	0.00228921	0.021139	0.000279549	0.506922	AT5G43420.1 | Symbols: | RING/U-box superfamily protein | chr5:17451790-17452917 FORWARD LENGTH=375
Eucgr.A00530.1	39.9497	36.7905	46.2464	2.3537	7.02078	2.31757	5.8345	16.1972	0.00982663	0.049773	0.0213771	0.507255	AT5G01360.1 | Symbols: TBL3 | Plant protein of unknown function (DUF828) | chr5:147608-149316 REVERSE LENGTH=434
Eucgr.L00249.1	0.267246	0.465898	0.274002	280.159	61.8376	208.874	52.3728	1.24937	3.64498e-05	0.000141694	0.000115647	0.508083	AT1G56600.1 | Symbols: AtGolS2, GolS2 | galactinol synthase 2 | chr1:21207620-21209291 FORWARD LENGTH=335
Eucgr.A02410.1	29.8225	25.3214	20.9862	1.88791	4.39998	1.83513	5.75186	12.4321	0.00389876	0.0391199	0.00616502	0.508248	AT5G06940.1 | Symbols: | Leucine-rich repeat receptor-like protein kinase family protein | chr5:2148078-2150771 REVERSE LENGTH=872
Eucgr.J00169.1	18.0828	10.2843	13.6711	0.354551	0.763716	0.343051	1.28721	3.34466	0.0146512	0.0947214	0.00298227	0.508743	AT2G38310.1 | Symbols: PYL4, RCAR10 | PYR1-like 4 | chr2:16050251-16050874 FORWARD LENGTH=207
Eucgr.E00402.1	14.5565	13.6582	10.7465	40.5868	35.1981	48.1141	32.0727	27.1176	0.0207386	0.111345	0.00836226	0.509073	AT2G39810.1 | Symbols: HOS1 | ubiquitin-protein ligases | chr2:16612941-16617802 FORWARD LENGTH=927
Eucgr.C04023.1	5.17659	6.47602	4.67768	20.5725	18.473	23.5775	21.1944	11.048	0.00853687	0.018929	0.00305752	0.510715	AT5G24970.2 | Symbols: | Protein kinase superfamily protein | chr5:8604358-8608656 REVERSE LENGTH=761
Eucgr.F00103.2	20.4492	17.3086	25.5371	0.553205	1.52925	0.585441	1.50633	6.4744	0.00905228	0.0430775	0.00527916	0.511042	AT1G58440.1 | Symbols: XF1, SQE1 | FAD/NAD(P)-binding oxidoreductase family protein | chr1:21714094-21717246 REVERSE LENGTH=531
Eucgr.F02263.1	29.8635	30.3449	23.0568	3.11067	10.4729	4.08263	13.3482	16.3887	0.00250905	0.160114	0.0232509	0.511694	AT1G49890.1 | Symbols: QWRF2 | Family of unknown function (DUF566) | chr1:18470282-18473463 FORWARD LENGTH=659
Eucgr.H03407.1	8.28361	9.76647	10.6286	0.386417	0.799715	0.577319	1.21614	3.60238	0.00619703	0.0413392	0.00129287	0.513313	No hits found
Eucgr.A02144.1	7.01111	7.50537	5.94474	17.9728	16.0426	20.4698	15.9604	12.0018	0.011177	0.0440229	0.00800798	0.515403	AT3G09360.1 | Symbols: | Cyclin/Brf1-like TBP-binding protein | chr3:2873796-2878432 FORWARD LENGTH=604
Eucgr.F01560.1	42.8508	41.4552	28.851	2.91814	5.58155	3.60289	6.96616	19.0022	0.00504718	0.036271	0.0019638	0.515722	AT3G46940.1 | Symbols: DUT1 | DUTP-PYROPHOSPHATASE-LIKE 1 | chr3:17288367-17288867 REVERSE LENGTH=166
Eucgr.D01775.1	1.4102	1.82214	1.47597	0.0443716	0.624444	0.413224	0.563827	0.549386	0.00321178	0.317118	0.14026	0.5162	AT4G23750.2 | Symbols: CRF2, TMO3 | cytokinin response factor 2 | chr4:12376751-12377782 FORWARD LENGTH=343
Eucgr.F02691.1	1.42805	3.26172	1.63053	16.6172	15.4474	19.7538	13.572	7.68762	0.0208255	0.0704336	0.00413965	0.516677	AT5G50080.1 | Symbols: ERF110 | ethylene response factor 110 | chr5:20365948-20366835 FORWARD LENGTH=220
Eucgr.F01369.1	6.24428	6.07201	5.61977	1.26171	1.64689	1.22762	1.98988	3.29535	0.0176301	0.0856526	0.00560998	0.516994	AT1G78570.1 | Symbols: RHM1, ROL1, ATRHM1 | rhamnose biosynthesis 1 | chr1:29550110-29552207 FORWARD LENGTH=669
Eucgr.B03763.1	7.63445	5.86015	4.61122	0.0713514	0.0717236	0.362444	0.524906	1.82577	0.00173941	0.0479663	0.00268946	0.518731	AT4G13870.2 | Symbols: WRNEXO | Werner syndrome-like exonuclease | chr4:8023563-8025542 REVERSE LENGTH=288
Eucgr.K00770.2	5.85226	6.79379	4.14272	33.2747	23.3401	23.3114	23.2638	13.7508	0.00742461	0.043619	0.00266982	0.51936	AT2G32650.2 | Symbols: | RmlC-like cupins superfamily protein | chr2:13851547-13851966 FORWARD LENGTH=139
Eucgr.J01951.2	41.7498	44.4449	41.871	16.9791	14.822	14.7531	15.6983	24.3912	0.0955718	0.0773744	0.00537617	0.519517	AT2G29570.1 | Symbols: PCNA2, ATPCNA2 | proliferating cell nuclear antigen 2 | chr2:12650139-12651598 REVERSE LENGTH=264
Eucgr.I02584.1	13.7326	11.776	13.7962	2.99013	3.00573	2.94163	3.31802	5.7636	0.072595	0.129843	0.00681177	0.519674	AT2G04305.1 | Symbols: | Magnesium transporter CorA-like family protein | chr2:1501679-1503448 REVERSE LENGTH=434
Eucgr.B00246.1	23.1392	25.167	18.512	63.4933	54.795	49.752	51.9489	41.4436	0.0149332	0.0676139	0.00966699	0.520301	AT1G17100.1 | Symbols: | SOUL heme-binding family protein | chr1:5844766-5845539 FORWARD LENGTH=232
Eucgr.C00213.3	0.207002	0.52008	0.123804	9.02088	3.66646	7.99566	5.09649	1.586	0.0048973	0.0306566	0.00857396	0.521238	No hits found
Eucgr.J00420.1	43.0709	43.7405	36.424	2.63222	7.46914	2.66144	5.87466	25.5884	0.000832731	0.0027904	0.00212679	0.52217	AT5G22740.1 | Symbols: ATCSLA02, CSLA02, ATCSLA2, CSLA2 | cellulose synthase-like A02 | chr5:7555379-7559866 REVERSE LENGTH=534
Eucgr.K01046.1	21.8903	22.5334	14.2048	2.24194	3.19265	2.34094	4.5481	8.75934	0.0145952	0.0835739	0.00374251	0.524177	AT2G47070.1 | Symbols: SPL1 | squamosa promoter binding protein-like 1 | chr2:19337144-19340552 FORWARD LENGTH=881
Eucgr.E00628.2	218.398	261.913	197.208	1457.57	1107.72	1175.48	1015.46	836.978	0.00398112	0.216882	0.057022	0.525712	AT2G45960.3 | Symbols: PIP1B, TMP-A, ATHH2, PIP1;2 | plasma membrane intrinsic protein 1B | chr2:18910450-18911744 FORWARD LENGTH=301
Eucgr.E02426.1	1.81269	1.61625	1.57485	11.4192	6.71706	12.5497	7.39606	3.99925	0.00307961	0.023756	0.00704396	0.525865	AT1G30220.1 | Symbols: ATINT2, INT2 | inositol transporter 2 | chr1:10632957-10635439 REVERSE LENGTH=580
Eucgr.H00564.1	10.7181	12.3578	14.8494	142.247	79.4102	125.073	81.7533	36.6243	0.00632985	0.0451054	0.00596618	0.526019	AT1G68090.1 | Symbols: ANNAT5, ANN5 | annexin 5 | chr1:25519442-25520774 REVERSE LENGTH=316
Eucgr.A01107.1	4.81994	3.73191	4.58842	0.834452	0.758919	0.689641	0.969977	1.44316	0.0815599	0.161224	0.00716208	0.526478	AT2G32590.1 | Symbols: | LOCATED IN: chloroplast; EXPRESSED IN: 17 plant structures; EXPRESSED DURING: 9 growth stages; CONTAINS InterPro DOMAIN/s: Barren (InterPro:IPR008418); Has 467 Blast hits to 447 proteins in 202 species: Archae - 0; Bacteria - 4; Metazoa - 147; Fungi - 168; Plants - 39; Viruses - 1; Other Eukaryotes - 108 (source: NCBI BLink). | chr2:13829420-13833209 REVERSE LENGTH=671
Eucgr.J01598.1	24.5571	17.6183	16.1173	0.426873	1.61238	0.262835	1.50529	8.00806	0.00265481	0.019263	0.00812094	0.526631	AT5G16720.1 | Symbols: | Protein of unknown function, DUF593 | chr5:5494309-5496562 FORWARD LENGTH=675
Eucgr.J01910.1	0.912669	0.436767	0.272925	7.08351	6.06202	6.64535	4.03314	2.68644	0.0234496	0.132323	0.00426989	0.526783	No hits found
Eucgr.F01907.1	5.43035	4.31283	3.59823	0.654376	0.626467	0.540816	0.771075	1.77476	0.0323002	0.0695166	0.00267638	0.527848	AT1G75150.1 | Symbols: | unknown protein; Has 38228 Blast hits to 24529 proteins in 1168 species: Archae - 169; Bacteria - 4103; Metazoa - 14594; Fungi - 5866; Plants - 1861; Viruses - 317; Other Eukaryotes - 11318 (source: NCBI BLink). | chr1:28204709-28208512 REVERSE LENGTH=784
Eucgr.C03593.1	0.274882	0.230208	0.0411003	5.75165	2.60826	3.22189	2.40052	1.03519	0.00676129	0.0629242	0.00425246	0.529057	AT5G20610.1 | Symbols: | unknown protein; BEST Arabidopsis thaliana protein match is: unknown protein (TAIR:AT5G26160.1); Has 918 Blast hits to 759 proteins in 180 species: Archae - 6; Bacteria - 105; Metazoa - 264; Fungi - 89; Plants - 167; Viruses - 5; Other Eukaryotes - 282 (source: NCBI BLink). | chr5:6969184-6972794 FORWARD LENGTH=1164
Eucgr.K01424.1	10.049	7.56481	10.3995	0.390796	0.607109	0.39101	1.09295	2.75655	0.0142029	0.0836481	0.001677	0.529358	AT4G28660.1 | Symbols: PSB28 | photosystem II reaction center PSB28 protein | chr4:14150008-14150933 FORWARD LENGTH=183
Eucgr.C02424.1	11.0536	11.4471	8.93876	0.923735	3.06001	1.1553	3.11698	6.60238	0.00153185	0.0322959	0.00786155	0.529659	AT5G57670.2 | Symbols: | Protein kinase superfamily protein | chr5:23360531-23363694 REVERSE LENGTH=579
Eucgr.L03349.1	0.578544	0.674866	0.973169	0	0	0	0.045654	0.169042	0.058608	0.0604953	0.00759647	0.530109	AT3G63470.1 | Symbols: scpl40 | serine carboxypeptidase-like 40 | chr3:23438561-23440862 FORWARD LENGTH=502
Eucgr.A02688.1	11.5661	6.47872	9.83009	0.0749504	0.979438	0.0846057	0.384297	2.1447	0.00386346	0.0410728	0.0433179	0.530409	AT5G52860.1 | Symbols: | ABC-2 type transporter family protein | chr5:21419776-21421545 REVERSE LENGTH=589
Eucgr.I01972.1	8.29884	5.24766	7.36257	0.282098	0.676204	0.698116	0.812701	1.89864	0.0188815	0.102336	0.00403002	0.531156	AT3G01015.1 | Symbols: | TPX2 (targeting protein for Xklp2) protein family | chr3:1798-4017 REVERSE LENGTH=488
Eucgr.I01041.1	14.0824	6.50126	3.80416	0.0494162	0.049674	0.0209183	0.0495732	0.836189	0.0128957	0.0242681	0.00115378	0.531305	AT2G22990.1 | Symbols: SNG1, SCPL8 | sinapoylglucose 1 | chr2:9786393-9789925 FORWARD LENGTH=433
Eucgr.A01014.3	18.7766	21.825	19.5394	0.974038	1.80088	0.75101	2.21018	11.7011	0.00116481	0.00532104	0.000479863	0.533536	AT1G75250.1 | Symbols: ATRL6, RSM3, RL6 | RAD-like 6 | chr1:28245073-28245453 REVERSE LENGTH=126
Eucgr.B03001.1	11.6096	10.0759	10.6505	0.371484	0.746843	0.995931	0.869549	4.39509	0.00379391	0.0171116	0.000949208	0.533684	AT1G68360.1 | Symbols: | C2H2 and C2HC zinc fingers superfamily protein | chr1:25621678-25622412 REVERSE LENGTH=244
Eucgr.I02165.1	6.59796	7.23478	7.87412	0.371401	0.574366	0.70143	1.20372	2.80626	0.00690486	0.0673092	0.0012138	0.534571	AT1G53820.1 | Symbols: | RING/U-box superfamily protein | chr1:20091491-20092423 FORWARD LENGTH=310
Eucgr.E02665.1	1.84449	2.3285	0.855895	0.0300189	0	0.0254145	0.0401523	0.297342	0.0115833	0.0200857	0.000988672	0.537065	AT1G53210.1 | Symbols: | sodium/calcium exchanger family protein / calcium-binding EF hand family protein | chr1:19844790-19847533 FORWARD LENGTH=585
Eucgr.E03762.2	0.255062	0.450693	0.0880083	9.63058	6.64626	13.9862	6.7876	1.51344	0.0032227	0.0117758	0.00331082	0.537357	AT4G05200.1 | Symbols: CRK25 | cysteine-rich RLK (RECEPTOR-like protein kinase) 25 | chr4:2679793-2682309 REVERSE LENGTH=675
Eucgr.F03057.1	0.316011	0.24953	0.1701	6.74151	4.16796	6.23782	3.0124	0.861783	0.00117962	0.0141861	0.000502744	0.537503	AT3G11560.4 | Symbols: | LETM1-like protein | chr3:3639553-3645506 FORWARD LENGTH=872
Eucgr.E01053.1	57.855	56.6311	55.3888	8.06911	22.1977	7.25975	24.6818	31.5486	0.00642426	0.143535	0.048153	0.538229	AT2G46770.1 | Symbols: NST1, EMB2301, ANAC043 | NAC (No Apical Meristem) domain transcriptional regulator superfamily protein | chr2:19220917-19222822 REVERSE LENGTH=365
Eucgr.K02999.1	5.79511	4.17227	6.06027	0.113289	0.797162	0.30144	0.746838	1.563	0.0092978	0.121282	0.0213587	0.538518	AT5G38690.1 | Symbols: | Zinc-finger domain of monoamine-oxidase A repressor R1 protein | chr5:15479424-15482992 REVERSE LENGTH=572
Eucgr.J00337.1	0	0.0178773	0	4.30199	2.05588	3.18439	1.33636	0.0582131	0.000576063	0.00312713	0.000188154	0.540532	AT4G27420.1 | Symbols: | ABC-2 type transporter family protein | chr4:13712434-13714797 REVERSE LENGTH=638
Eucgr.E01674.1	2.993	3.18952	2.85117	0.393201	1.03937	0.998673	0.847338	1.69493	0.00622325	0.0516523	0.0160387	0.54181	AT4G08850.2 | Symbols: | Leucine-rich repeat receptor-like protein kinase family protein | chr4:5637467-5640496 REVERSE LENGTH=1009
Eucgr.C00887.2	6.61352	7.22068	5.32916	16.3359	16.1393	16.5995	15.8753	12.0957	0.0188604	0.0591721	0.00479974	0.542376	AT5G56900.2 | Symbols: | CwfJ-like family protein / zinc finger (CCCH-type) family protein | chr5:23019750-23022670 REVERSE LENGTH=596
Eucgr.J00100.1	130.495	109.276	123.701	6.53089	10.6893	5.5682	11.8495	46.1707	0.0103804	0.0200369	0.00409719	0.542799	AT5G58300.2 | Symbols: | Leucine-rich repeat protein kinase family protein | chr5:23572821-23574871 FORWARD LENGTH=654
Eucgr.H01073.1	10.9647	12.3296	14.3854	0.897404	0.781808	1.11431	1.16033	4.14818	0.0202628	0.0414056	0.00186411	0.543503	No hits found
Eucgr.G01011.1	1.41736	1.70571	1.15935	0.0196752	0.217556	0.0333147	0.289486	0.61714	0.000750781	0.0839442	0.00722642	0.543784	AT5G10530.1 | Symbols: | Concanavalin A-like lectin protein kinase family protein | chr5:3324978-3326933 REVERSE LENGTH=651
Eucgr.G02554.1	0.196202	0.623727	0.854938	17.3827	10.7978	19.0844	10.369	3.40688	0.00666198	0.0293391	0.00508804	0.544205	AT1G69850.1 | Symbols: ATNRT1:2, NTL1, NRT1:2 | nitrate transporter 1:2 | chr1:26296945-26300407 REVERSE LENGTH=585
Eucgr.D00605.1	8.87955	8.4542	11.9946	0.447882	0.868279	0.419812	0.984192	3.0764	0.0162887	0.0663242	0.00597612	0.544624	AT1G28340.1 | Symbols: AtRLP4, RLP4 | receptor like protein 4 | chr1:9940175-9943252 FORWARD LENGTH=626
Eucgr.B00988.1	8.43069	9.046	8.00123	1.21466	2.27358	0.92197	2.74516	4.84022	0.00671864	0.0697455	0.0082697	0.545042	AT3G17950.1 | Symbols: | unknown protein; FUNCTIONS IN: molecular_function unknown; INVOLVED IN: biological_process unknown; LOCATED IN: chloroplast; EXPRESSED IN: 17 plant structures; EXPRESSED DURING: 10 growth stages; Has 63 Blast hits to 63 proteins in 12 species: Archae - 0; Bacteria - 0; Metazoa - 0; Fungi - 0; Plants - 63; Viruses - 0; Other Eukaryotes - 0 (source: NCBI BLink). | chr3:6146…
Eucgr.K03267.1	4.46762	3.40593	2.98269	0.0653826	0.394342	0.027677	0.218635	1.29525	0.0018413	0.02124	0.00883322	0.545599	AT5G43420.1 | Symbols: | RING/U-box superfamily protein | chr5:17451790-17452917 FORWARD LENGTH=375
Eucgr.B00599.1	10.2725	7.28711	6.75334	0.190504	0.746843	0.112899	0.78992	3.01917	0.00458057	0.0334533	0.00823518	0.546015	AT5G08020.1 | Symbols: ATRPA70B, RPA70B | RPA70-kDa subunit B | chr5:2572107-2574879 FORWARD LENGTH=604
Eucgr.B00551.1	40.219	40.8065	26.4013	2.17228	5.94347	2.56985	5.91698	17.0757	0.00450878	0.0266076	0.00751983	0.54712	AT1G18670.1 | Symbols: IBS1 | Protein kinase superfamily protein | chr1:6427242-6430696 REVERSE LENGTH=709
Eucgr.B01491.1	6.42616	4.89209	5.34276	0.11591	0.563153	0.147197	0.581389	2.21648	0.00304694	0.033951	0.00421782	0.547395	AT3G54650.1 | Symbols: FBL17 | RNI-like superfamily protein | chr3:20226004-20228882 REVERSE LENGTH=593
Eucgr.E02340.1	2.04875	1.33522	2.56349	0.127231	0.0767366	0.0861725	0.153162	0.357068	0.0789955	0.146456	0.00575776	0.547533	AT1G79740.1 | Symbols: | hAT transposon superfamily | chr1:30004367-30006715 REVERSE LENGTH=651
Eucgr.F02385.1	5.37219	6.38713	5.21109	0.697269	1.27438	0.643986	0.869056	3.11319	0.00696235	0.0151843	0.00422651	0.547671	AT1G06870.1 | Symbols: | Peptidase S24/S26A/S26B/S26C family protein | chr1:2108832-2110642 FORWARD LENGTH=367
Eucgr.E01067.3	71.2565	78.2252	88.869	2.94511	12.7825	3.19465	12.3616	30.5646	0.00426288	0.038397	0.0452565	0.547947	AT1G32860.1 | Symbols: | Glycosyl hydrolase superfamily protein | chr1:11907308-11908803 REVERSE LENGTH=426
Eucgr.K03005.1	76.0322	83.6783	76.6473	14.6	21.5036	16.9336	25.8771	44.3427	0.0111127	0.053529	0.00394706	0.549184	AT5G01090.1 | Symbols: | Concanavalin A-like lectin family protein | chr5:33055-34116 FORWARD LENGTH=353
Eucgr.B00050.1	36.7887	56.3626	55.0892	3.54352	6.03666	4.80001	8.20716	18.4425	0.022881	0.108274	0.00351521	0.549458	AT4G40080.1 | Symbols: | ENTH/ANTH/VHS superfamily protein | chr4:18579371-18580542 FORWARD LENGTH=365
Eucgr.J00390.1	19.2932	21.1262	29.1601	0.679079	0.372339	0.574921	1.32119	6.52257	0.0151607	0.0432128	0.000611031	0.550548	AT5G22880.1 | Symbols: H2B, HTB2 | histone B2 | chr5:7652130-7652567 REVERSE LENGTH=145
Eucgr.B00944.1	414.881	286.47	323.579	3.14301	15.4374	2.37969	12.4069	90.7598	0.00446156	0.0128365	0.0343834	0.550819	AT1G73620.1 | Symbols: | Pathogenesis-related thaumatin superfamily protein | chr1:27681432-27682954 FORWARD LENGTH=264
Eucgr.L00518.1	2.26188	3.4869	1.5302	0	0.387025	0	0.655437	0.548935	0.00615764	0.435404	0.0551105	0.551361	AT2G02220.1 | Symbols: ATPSKR1, PSKR1 | phytosulfokin receptor 1 | chr2:584098-587124 REVERSE LENGTH=1008
Eucgr.L00984.1	4.22045	3.82198	3.14551	0.245161	0.554491	1.14157	1.06574	1.56832	0.00855202	0.185333	0.0400015	0.551766	No hits found
Eucgr.B01142.1	29.3417	23.3863	15.9202	0.880693	2.8004	0.730394	2.57234	8.87178	0.0081898	0.0513054	0.0159269	0.552707	AT3G06130.2 | Symbols: | Heavy metal transport/detoxification superfamily protein | chr3:1853193-1854673 REVERSE LENGTH=349
Eucgr.B02240.1	11.6065	10.957	9.4634	1.1983	2.15099	1.40098	2.19433	6.1231	0.00381717	0.021705	0.00240191	0.552841	AT5G58600.1 | Symbols: PMR5, TBL44 | Plant protein of unknown function (DUF828) | chr5:23683944-23685679 REVERSE LENGTH=402
Eucgr.L01545.1	6.85699	4.58965	7.56474	0	0.527544	0.44431	0.818959	1.37177	0.00723648	0.203378	0.00847972	0.553778	AT5G27550.1 | Symbols: | P-loop containing nucleoside triphosphate hydrolases superfamily protein | chr5:9727634-9731323 REVERSE LENGTH=765
Eucgr.C00641.1	22.4316	25.8355	15.7778	84.1995	67.3513	80.2059	62.2616	47.5716	0.0182305	0.107434	0.00637836	0.554443	AT5G26040.2 | Symbols: HDA2 | histone deacetylase 2 | chr5:9099321-9101598 REVERSE LENGTH=387
Eucgr.B00321.1	0.400391	0.236696	0.31694	0.0222321	0	0	0.029737	0.0734044	0.0487891	0.0702043	0.00378296	0.554575	AT3G48150.1 | Symbols: APC8, CDC23 | anaphase-promoting complex subunit 8 | chr3:17779800-17782565 REVERSE LENGTH=579
Eucgr.H01542.1	14.7135	16.8773	11.839	59.6713	56.5283	52.3371	56.8325	28.2468	0.00588733	0.0140515	0.00135221	0.555503	AT1G03360.1 | Symbols: ATRRP4, RRP4 | ribosomal RNA processing 4 | chr1:824653-826179 FORWARD LENGTH=322
Eucgr.I01044.2	4.95522	3.25304	5.01536	0.0199891	0.0602802	0.0169231	0.0668421	1.17147	0.001657	0.0134728	0.000488949	0.556559	AT1G33540.1 | Symbols: scpl18 | serine carboxypeptidase-like 18 | chr1:12162349-12164700 REVERSE LENGTH=446
Eucgr.D01652.1	45.783	37.7925	61.4219	5.46546	3.96472	3.81621	5.23789	13.6271	0.0866247	0.113796	0.00294796	0.55669	AT5G59970.1 | Symbols: | Histone superfamily protein | chr5:24146352-24146663 REVERSE LENGTH=103
Eucgr.J02063.1	69.8272	67.856	77.8629	5.50876	6.88968	5.31458	9.9387	33.7332	0.00949915	0.0342616	0.000774716	0.55761	No hits found
Eucgr.A02875.1	15.1725	9.08986	17.486	0.769173	1.05153	0.729339	1.23459	3.1364	0.0519407	0.134008	0.00583693	0.559301	AT5G51600.1 | Symbols: PLE, ATMAP65-3, MAP65-3 | Microtubule associated protein (MAP65/ASE1) family protein | chr5:20961061-20964080 REVERSE LENGTH=707
Eucgr.C00778.1	7.35958	6.77764	6.41749	0.467027	1.58444	0.543666	1.54869	3.5498	0.00266519	0.0381368	0.00815521	0.560588	AT1G74960.3 | Symbols: FAB1 | fatty acid biosynthesis 1 | chr1:28152564-28155948 REVERSE LENGTH=541
Eucgr.I01037.1	53.6523	38.53	30.5344	0.254816	1.34476	0.251687	1.36334	16.0379	0.00138934	0.00960823	0.00274146	0.561992	AT1G73270.1 | Symbols: scpl6 | serine carboxypeptidase-like 6 | chr1:27549021-27552517 REVERSE LENGTH=452
Eucgr.A02902.1	140.313	112.987	134.645	3.57967	14.1483	4.74687	11.2065	44.7982	0.00551582	0.025451	0.0254737	0.562246	AT5G61480.1 | Symbols: PXY | Leucine-rich repeat protein kinase family protein | chr5:24724541-24727842 REVERSE LENGTH=1041
Eucgr.C02505.1	9.60136	12.784	7.52993	37.7436	32.9151	34.8256	37.4823	23.5531	0.0289452	0.0566911	0.00550284	0.5625	AT2G24060.1 | Symbols: | Translation initiation factor 3 protein | chr2:10229453-10231390 FORWARD LENGTH=312
Eucgr.B02268.1	2.55194	2.19464	1.29204	0	0.191798	0	0.191409	0.551232	0.00347815	0.0887664	0.0172688	0.562881	AT2G29680.2 | Symbols: CDC6, ATCDC6 | cell division control 6 | chr2:12689586-12692854 FORWARD LENGTH=508
Eucgr.D00303.1	33.1308	42.7472	25.5373	91.2146	88.7998	93.0111	113.922	75.6623	0.0633123	0.0669304	0.00993365	0.563261	AT1G53560.1 | Symbols: | Ribosomal protein L18ae family | chr1:19984908-19985960 REVERSE LENGTH=153
Eucgr.F03082.1	4.90586	2.78235	4.92189	0.0883751	0.266508	0.134676	0.200953	0.948318	0.0198741	0.0655679	0.00519264	0.563388	No hits found
Eucgr.H04906.1	8.79202	7.53489	11.6703	0.254056	0.170255	0	0.339818	2.37667	0.0125511	0.0340131	0.000864238	0.564145	No hits found
Eucgr.D01657.1	20.0884	23.2423	24.13	2.41587	3.87181	2.85573	5.01476	11.0242	0.0144079	0.0764751	0.00345378	0.565025	AT1G32930.1 | Symbols: | Galactosyltransferase family protein | chr1:11931980-11934399 REVERSE LENGTH=399
Eucgr.F02441.1	15.7892	14.8662	18.186	0.111343	0.847426	0.148131	0.787199	6.94549	0.00121637	0.0107284	0.00278034	0.565276	AT1G78060.1 | Symbols: | Glycosyl hydrolase family protein | chr1:29349796-29352868 REVERSE LENGTH=767
Eucgr.E01240.1	21.9072	20.3358	20.1954	3.30801	5.6677	4.13885	5.37285	12.0117	0.0121623	0.0394547	0.00647036	0.566029	AT1G31850.2 | Symbols: | S-adenosyl-L-methionine-dependent methyltransferases superfamily protein | chr1:11431165-11433443 FORWARD LENGTH=603
Eucgr.F03071.1	26.8758	28.5575	22.9614	1.38646	6.90916	1.2737	6.56962	18.1648	0.000354679	0.00978978	0.00454537	0.567029	AT1G79760.1 | Symbols: DTA4 | downstream target of AGL15-4 | chr1:30012054-30013042 FORWARD LENGTH=299
Eucgr.K00289.1	10.8235	6.45405	12.176	0.567597	0.787913	0.594951	1.24726	2.03022	0.0544921	0.206337	0.00642945	0.567153	No hits found
Eucgr.E00787.1	59.5706	105.754	154.313	5.92612	7.12157	5.96024	10.7873	18.8309	0.087673	0.246069	0.00678021	0.567527	AT2G46150.1 | Symbols: | Late embryogenesis abundant (LEA) hydroxyproline-rich glycoprotein family | chr2:18961424-18962089 FORWARD LENGTH=221
Eucgr.F01793.1	85.0478	86.2323	169.971	0.77698	2.25121	0.83193	3.30119	23.6354	0.00960847	0.0813485	0.00734584	0.567652	AT1G42970.1 | Symbols: GAPB | glyceraldehyde-3-phosphate dehydrogenase B subunit | chr1:16127552-16129584 FORWARD LENGTH=447
Eucgr.I01534.1	58.4145	46.7399	20.2181	346.795	297.161	292.329	241.427	181.85	0.0638422	0.239275	0.00725888	0.568397	AT4G35300.5 | Symbols: TMT2 | tonoplast monosaccharide transporter2 | chr4:16796432-16798332 REVERSE LENGTH=542
Eucgr.A02961.1	7.30873	3.65124	5.55997	0.479225	0.372655	0.3751	0.326546	1.37329	0.0742634	0.0726336	0.00328112	0.568645	AT1G50240.2 | Symbols: FU | Protein kinase family protein with ARM repeat domain | chr1:18607063-18614094 FORWARD LENGTH=1322
Eucgr.C02984.1	6.80516	6.2362	12.1668	0.136674	0.274774	0.115711	0.700776	1.61702	0.0176098	0.171878	0.00389756	0.56914	AT3G16500.1 | Symbols: PAP1, IAA26 | phytochrome-associated protein 1 | chr3:5612801-5614208 REVERSE LENGTH=269
Eucgr.A02093.1	5.14367	3.44491	4.4242	0.475522	0.377371	0.466152	0.384974	1.38412	0.0552791	0.0562608	0.00375053	0.569263	AT1G54385.2 | Symbols: | ARM repeat superfamily protein | chr1:20301289-20303048 REVERSE LENGTH=560
Eucgr.B03344.1	11.1406	6.44497	11.8289	0.488088	0.780555	0.563487	0.84574	2.25248	0.0452568	0.124832	0.00629686	0.569387	AT1G23790.1 | Symbols: | Plant protein of unknown function (DUF936) | chr1:8410099-8411917 FORWARD LENGTH=518
Eucgr.F02669.1	51.8474	39.7035	44.3469	4.39425	8.39264	4.53406	6.83273	21.0148	0.0131772	0.0357028	0.00922926	0.56951	AT1G14290.1 | Symbols: SBH2 | sphingoid base hydroxylase 2 | chr1:4880307-4881784 REVERSE LENGTH=259
Eucgr.G03410.1	0.455822	0.892385	1.30113	0	0	0	0	0.129149	0.0656642	0.0676902	0.00736765	0.570865	AT2G27660.1 | Symbols: | Cysteine/Histidine-rich C1 domain family protein | chr2:11798694-11800850 REVERSE LENGTH=718
Eucgr.D02102.1	2.88626	3.12425	5.75404	52.2838	34.7334	49.3535	29.1533	15.8134	0.0154476	0.0975746	0.00782802	0.571355	AT2G35700.1 | Symbols: ATERF38, ERF38 | ERF family protein 38 | chr2:15005205-15005789 FORWARD LENGTH=194
Eucgr.G00453.1	18.7162	18.3533	17.6438	5.14099	4.286	4.2661	4.14769	11.0635	0.0368594	0.0273114	0.00212059	0.572699	AT3G18830.1 | Symbols: ATPLT5, PMT5, ATPMT5 | polyol/monosaccharide transporter 5 | chr3:6489000-6491209 REVERSE LENGTH=539
Eucgr.G02470.1	48.0235	56.2484	47.119	5.37286	11.4809	5.69276	14.8035	31.8943	0.00216002	0.0222488	0.00312129	0.57282	No hits found
Eucgr.G03393.1	298.526	220.788	304.067	0.824241	14.0852	0.921119	13.5385	89.2625	0.00154855	0.0236988	0.0419242	0.574033	AT3G20820.1 | Symbols: | Leucine-rich repeat (LRR) family protein | chr3:7280930-7282027 FORWARD LENGTH=365
Eucgr.J02497.1	0.968532	1.00425	1.02979	5.24841	6.22884	6.04876	6.11429	2.68317	0.0167463	0.0232486	0.00127307	0.574757	AT1G65770.1 | Symbols: AMR1 | ascorbic acid mannose pathway regulator 1 | chr1:24460656-24461738 REVERSE LENGTH=360
Eucgr.B03204.1	15.3717	15.9881	9.49492	55.5149	53.1191	56.7128	47.9084	32.6989	0.0242009	0.0861732	0.00311418	0.575238	AT2G03220.1 | Symbols: FT1, ATFUT1, ATFT1, MUR2 | fucosyltransferase 1 | chr2:970401-972353 REVERSE LENGTH=558
Eucgr.F03752.1	2.3267	3.25792	1.80386	0	0.109024	0.0229556	0.308273	0.828101	0.00195414	0.078798	0.00153649	0.575957	AT1G75710.1 | Symbols: | C2H2-like zinc finger protein | chr1:28428806-28431128 FORWARD LENGTH=462
Eucgr.F04123.1	6.47823	3.84504	2.97675	24.1173	23.8533	31.5427	19.1616	14.1209	0.0574283	0.171482	0.00945257	0.576197	AT1G35660.1 | Symbols: | unknown protein; FUNCTIONS IN: molecular_function unknown; INVOLVED IN: biological_process unknown; LOCATED IN: plasma membrane; EXPRESSED IN: 19 plant structures; EXPRESSED DURING: 11 growth stages; Has 309 Blast hits to 256 proteins in 99 species: Archae - 0; Bacteria - 11; Metazoa - 192; Fungi - 12; Plants - 36; Viruses - 0; Other Eukaryotes - 58 (source: NCBI BLink). …
Eucgr.K02028.1	9.37281	8.95832	7.69996	1.98818	1.29906	1.22034	1.39615	4.75921	0.0256637	0.0182354	0.00112401	0.576556	AT4G18590.1 | Symbols: | Nucleic acid-binding, OB-fold-like protein | chr4:10236524-10236940 FORWARD LENGTH=106
Eucgr.A02614.1	27.5127	31.4607	17.6124	108.737	109.33	110.046	117.897	62.1992	0.0344038	0.0626255	0.00337081	0.577033	AT5G06260.1 | Symbols: | TLD-domain containing nucleolar protein | chr5:1902755-1904835 REVERSE LENGTH=424
Eucgr.A02807.2	28.6105	33.6521	27.4907	7.05149	8.39021	7.37102	8.56567	19.5997	0.0112255	0.0210374	0.00229578	0.57739	AT5G07240.1 | Symbols: IQD24 | IQ-domain 24 | chr5:2272028-2274051 FORWARD LENGTH=401
Eucgr.G02888.1	2.55716	2.55549	2.42903	0.283979	0.333037	0.120211	0.253227	1.09389	0.0258914	0.0288593	0.00466358	0.577865	AT5G13550.1 | Symbols: SULTR4;1 | sulfate transporter 4.1 | chr5:4355412-4359490 REVERSE LENGTH=685
Eucgr.D01969.1	10.4979	6.3471	14.8564	0	0.0280596	0.0236325	0.0746739	1.75112	0.00670439	0.0219751	0.000230946	0.57893	AT4G22790.1 | Symbols: | MATE efflux family protein | chr4:11975153-11976628 REVERSE LENGTH=491
Eucgr.B00460.1	28.517	40.5378	36.0824	2.60501	7.41938	2.36882	9.64659	16.1668	0.00967085	0.159478	0.0237953	0.579048	AT5G08139.1 | Symbols: | RING/U-box superfamily protein | chr5:2616487-2617617 FORWARD LENGTH=376
Eucgr.C01259.2	28.5605	32.6823	25.1301	0.379712	4.51092	0.409145	4.2709	19.9168	0.000144822	0.00304465	0.00305061	0.57999	AT2G46225.2 | Symbols: ABIL1 | ABI-1-like 1 | chr2:18982113-18984074 FORWARD LENGTH=329
Eucgr.C03720.3	14.2335	15.659	7.56871	64.3498	64.4485	75.9323	66.1532	36.0085	0.0428281	0.0990122	0.00490091	0.580225	AT5G19740.1 | Symbols: | Peptidase M28 family protein | chr5:6673986-6676767 FORWARD LENGTH=681
Eucgr.F04353.1	34.1391	27.6562	31.587	7.91324	6.60056	6.47142	7.72444	14.8426	0.0966149	0.111882	0.00468166	0.580577	AT1G21830.1 | Symbols: | unknown protein; CONTAINS InterPro DOMAIN/s: Protein of unknown function DUF740 (InterPro:IPR008004); BEST Arabidopsis thaliana protein match is: unknown protein (TAIR:AT1G44608.1); Has 49 Blast hits to 49 proteins in 12 species: Archae - 0; Bacteria - 0; Metazoa - 0; Fungi - 0; Plants - 49; Viruses - 0; Other Eukaryotes - 0 (source: NCBI BLink). | chr1:7661429-7662521 RE…
Eucgr.B02400.1	7.97168	8.38351	8.35182	1.05242	1.05791	1.55925	1.44288	4.25664	0.0115505	0.0327812	0.00307846	0.582327	AT5G59790.1 | Symbols: | Domain of unknown function (DUF966) | chr5:24090950-24092804 FORWARD LENGTH=423
Eucgr.K02419.1	14.5549	14.2296	9.45169	57.1694	50.7067	48.5223	53.8429	27.5924	0.0121458	0.0324174	0.00227048	0.582443	AT5G03560.1 | Symbols: | Tetratricopeptide repeat (TPR)-like superfamily protein | chr5:900673-902719 REVERSE LENGTH=241
Eucgr.B00609.1	5.98775	4.67136	4.98937	0.402319	1.18366	0.556608	1.10251	2.4785	0.00847631	0.0708153	0.0180561	0.582675	AT1G74160.1 | Symbols: | unknown protein; BEST Arabidopsis thaliana protein match is: unknown protein (TAIR:AT1G18620.1); Has 3407 Blast hits to 2217 proteins in 314 species: Archae - 0; Bacteria - 264; Metazoa - 1296; Fungi - 318; Plants - 346; Viruses - 34; Other Eukaryotes - 1149 (source: NCBI BLink). | chr1:27887164-27891151 FORWARD LENGTH=1025
Eucgr.C00618.1	0.353933	0.973925	0.15876	38.7547	18.303	31.0191	18.359	2.84963	0.00164052	0.00969946	0.00161132	0.582907	AT2G25890.1 | Symbols: | Oleosin family protein | chr2:11037435-11037884 FORWARD LENGTH=149
Eucgr.F04267.1	0.809442	0.842524	0.762475	0.0382034	0.192014	0.0646873	0.102199	0.283809	0.00873314	0.0622561	0.0350918	0.583485	AT4G25980.1 | Symbols: | Peroxidase superfamily protein | chr4:13189393-13191507 FORWARD LENGTH=371
Eucgr.G01567.1	11.7496	11.5508	8.86142	58.8385	33.2575	42.5247	28.815	20.544	0.00246763	0.0635297	0.00408027	0.5836	AT5G67210.1 | Symbols: | Protein of unknown function (DUF579) | chr5:26819019-26819972 FORWARD LENGTH=317
Eucgr.K01750.1	15.4797	14.6856	14.2982	1.64823	4.73547	1.91004	4.93304	8.90597	0.00495967	0.0687566	0.0205798	0.583946	AT2G41820.1 | Symbols: | Leucine-rich repeat protein kinase family protein | chr2:17447170-17449914 FORWARD LENGTH=890
Eucgr.D02018.1	19.4302	17.1607	10.8177	0.347932	2.29834	0.631211	1.49587	5.99004	0.00532536	0.0419382	0.0144429	0.584524	AT4G12390.1 | Symbols: PME1 | pectin methylesterase inhibitor 1 | chr4:7336553-7337173 FORWARD LENGTH=206
Eucgr.G02689.1	8.84375	11.8114	4.55156	50.0001	38.9766	44.1723	43.9883	26.3841	0.045097	0.121204	0.00868021	0.58487	AT2G25100.1 | Symbols: | Polynucleotidyl transferase, ribonuclease H-like superfamily protein | chr2:10679767-10681654 REVERSE LENGTH=296
Eucgr.H03461.1	0	0	0.102621	5.9927	1.46529	6.94754	1.80533	0.311946	0.00545198	0.0385932	0.0198238	0.5851	AT3G22490.1 | Symbols: | Seed maturation protein | chr3:7969785-7970738 REVERSE LENGTH=262
Eucgr.L00712.1	6.82528	6.56434	8.85769	0.375302	0.691643	0.264781	0.711156	2.37503	0.0261699	0.0716502	0.00598605	0.585788	AT4G19840.1 | Symbols: ATPP2-A1, ATPP2A-1, PP2-A1 | phloem protein 2-A1 | chr4:10774336-10775701 FORWARD LENGTH=246
Eucgr.D00432.1	26.1973	31.8489	31.9392	1.79057	7.14282	2.42549	8.2439	14.9355	0.0050346	0.0927779	0.0252493	0.586246	AT1G17030.1 | Symbols: | unknown protein; FUNCTIONS IN: molecular_function unknown; INVOLVED IN: biological_process unknown; LOCATED IN: endomembrane system; BEST Arabidopsis thaliana protein match is: unknown protein (TAIR:AT2G47010.2); Has 70 Blast hits to 70 proteins in 13 species: Archae - 0; Bacteria - 0; Metazoa - 0; Fungi - 0; Plants - 69; Viruses - 0; Other Eukaryotes - 1 (source: NCBI BL…
Eucgr.C02127.1	3.17074	2.43866	7.67008	0	0.0537252	0.0452487	0.214465	0.441164	0.043517	0.230556	0.00335571	0.586474	AT4G31330.1 | Symbols: | Protein of unknown function, DUF599 | chr4:15202354-15203151 FORWARD LENGTH=239
Eucgr.K01221.2	26.1287	25.7784	19.7826	2.62346	7.11337	2.33797	7.68763	14.674	0.00337668	0.0446333	0.0141979	0.586816	AT3G59110.1 | Symbols: | Protein kinase superfamily protein | chr3:21855673-21857847 FORWARD LENGTH=512
Eucgr.K03427.1	14.4197	23.0929	27.3404	0.926807	1.38833	0.95389	1.6772	6.19513	0.0294453	0.0892852	0.00336326	0.587272	AT4G03100.1 | Symbols: | Rho GTPase activating protein with PAK-box/P21-Rho-binding domain | chr4:1374361-1375913 FORWARD LENGTH=430
Eucgr.B03400.1	17.6434	15.2361	17.2149	0.747312	1.89591	0.843584	1.78497	7.96037	0.00412182	0.0213414	0.00317147	0.587385	AT1G69910.1 | Symbols: | Protein kinase superfamily protein | chr1:26330166-26332076 FORWARD LENGTH=636
Eucgr.H04811.1	7.08536	5.27908	6.35642	0.714943	0.556392	0.741961	0.832895	2.39862	0.0302397	0.0658708	0.0030165	0.587613	AT5G10110.1 | Symbols: | unknown protein; BEST Arabidopsis thaliana protein match is: unknown protein (TAIR:AT5G65120.1); Has 30201 Blast hits to 17322 proteins in 780 species: Archae - 12; Bacteria - 1396; Metazoa - 17338; Fungi - 3422; Plants - 5037; Viruses - 0; Other Eukaryotes - 2996 (source: NCBI BLink). | chr5:3166660-3167938 REVERSE LENGTH=321
Eucgr.F03619.1	23.0746	22.2174	29.326	0.347571	1.7081	0.506781	1.61424	10.1848	0.00328796	0.0247183	0.00464546	0.587726	AT2G33570.1 | Symbols: | Domain of unknown function (DUF23) | chr2:14217361-14219043 FORWARD LENGTH=496
Eucgr.H03555.1	14.273	17.6757	15.5252	0.808997	2.43965	1.34348	2.6428	8.83513	0.0021131	0.0207337	0.00235813	0.58784	AT1G47480.1 | Symbols: | alpha/beta-Hydrolases superfamily protein | chr1:17417623-17419296 FORWARD LENGTH=314
Eucgr.D01977.1	20.1922	22.767	17.5659	62.6678	50.9958	42.2164	52.7915	34.3264	0.00691925	0.02737	0.0164267	0.588745	AT1G12340.1 | Symbols: | Cornichon family protein | chr1:4197396-4198032 FORWARD LENGTH=129
Eucgr.I00628.1	162.982	122.225	127.755	23.2284	25.1394	28.6411	21.207	51.7426	0.0746223	0.0561185	0.00809815	0.589759	AT4G37870.1 | Symbols: PCK1, PEPCK | phosphoenolpyruvate carboxykinase 1 | chr4:17802974-17806332 REVERSE LENGTH=671
Eucgr.C02915.1	0.589888	0.820426	0.429975	0	0.0349829	0	0	0.172357	0.0177122	0.0159566	0.00269599	0.590208	AT4G28890.1 | Symbols: | RING/U-box superfamily protein | chr4:14256437-14257735 REVERSE LENGTH=432
Eucgr.A02622.1	24.1889	23.2885	18.9598	3.40639	6.95004	4.01178	8.14267	14.017	0.00558001	0.0606422	0.00905884	0.59032	AT3G11590.1 | Symbols: | unknown protein; LOCATED IN: plasma membrane; EXPRESSED IN: 22 plant structures; EXPRESSED DURING: 13 growth stages; BEST Arabidopsis thaliana protein match is: unknown protein (TAIR:AT5G22310.1); Has 22320 Blast hits to 15179 proteins in 1213 species: Archae - 372; Bacteria - 2307; Metazoa - 10906; Fungi - 1700; Plants - 1146; Viruses - 65; Other Eukaryotes - 5824 (sourc…
Eucgr.E00596.1	21.4822	25.6124	20.9893	1.22188	6.99059	1.58471	7.26763	14.3454	0.000826119	0.0305961	0.0153031	0.590432	AT4G11450.1 | Symbols: | Protein of unknown function (DUF3527) | chr4:6959065-6961223 REVERSE LENGTH=694
Eucgr.G02657.1	14.9535	14.8677	11.8892	3.76297	5.34607	4.72914	5.26811	9.263	0.021622	0.053808	0.00955321	0.591437	AT5G04885.1 | Symbols: | Glycosyl hydrolase family protein | chr5:1423369-1426628 FORWARD LENGTH=665
Eucgr.E01250.1	35.3404	40.6595	40.2977	3.7211	6.43105	2.92927	7.66231	21.1503	0.00758473	0.0370987	0.00441026	0.591549	AT1G32100.1 | Symbols: ATPRR1, PRR1 | pinoresinol reductase 1 | chr1:11546472-11547953 REVERSE LENGTH=317
Eucgr.F02355.1	9.20785	6.16817	8.63441	0.842944	0.602554	0.872241	0.601332	2.70586	0.0451289	0.0449035	0.00469975	0.592216	AT4G33400.1 | Symbols: | Vacuolar import/degradation, Vid27-related protein | chr4:16078189-16080410 REVERSE LENGTH=645
Eucgr.C03813.1	31.5465	25.2387	20.7194	0.974337	2.2343	1.03111	1.95486	12.6669	0.00317876	0.013339	0.00161676	0.595306	AT4G28950.1 | Symbols: ARAC7, ATROP9, ATRAC7, RAC7, ROP9 | RHO-related protein from plants 9 | chr4:14278289-14279705 FORWARD LENGTH=209
Eucgr.C00897.1	13.9913	14.5275	14.1231	0.146949	1.07094	0.171063	1.14247	8.50589	0.00037139	0.00453584	0.00118408	0.596506	AT4G29720.1 | Symbols: ATPAO5, PAO5 | polyamine oxidase 5 | chr4:14553456-14555057 REVERSE LENGTH=533
Eucgr.G02614.1	16.7683	20.4009	13.7711	56.0974	43.9304	46.6555	57.3264	33.7197	0.0175895	0.0372282	0.00886875	0.59694	AT5G63670.1 | Symbols: SPT42 | SPT4 homolog 2 | chr5:25488012-25489247 FORWARD LENGTH=116
Eucgr.G00958.1	32.3149	32.2266	29.9856	9.45845	11.8847	9.58063	12.0301	19.7413	0.0268814	0.0686804	0.00951539	0.597157	AT2G07050.1 | Symbols: CAS1 | cycloartenol synthase 1 | chr2:2924629-2930295 FORWARD LENGTH=759
Eucgr.C03290.1	2.12615	4.11149	3.73697	0.0409584	0.205861	0.0346761	0.10957	0.811401	0.00556708	0.0340751	0.00808679	0.597482	AT5G20740.1 | Symbols: | Plant invertase/pectin methylesterase inhibitor superfamily protein | chr5:7025867-7026484 REVERSE LENGTH=205
Eucgr.I01487.1	0.91349	0.590166	0.983413	0	0	0	0	0.213527	0.0706205	0.0582919	0.00937768	0.598238	AT1G29420.1 | Symbols: | SAUR-like auxin-responsive protein family | chr1:10301483-10301908 REVERSE LENGTH=141
Eucgr.C00584.1	12.3536	13.192	11.6933	1.02798	2.32501	1.55023	2.62108	8.00795	0.00146462	0.0179087	0.00147912	0.598345	AT1G27600.2 | Symbols: IRX9-L, I9H | Nucleotide-diphospho-sugar transferases superfamily protein | chr1:9604083-9605881 REVERSE LENGTH=394
Eucgr.H01480.1	11.2364	7.75475	11.539	0.375152	0.788501	0.404231	0.980775	3.18107	0.0181469	0.0847599	0.00402166	0.598453	AT4G02800.1 | Symbols: | unknown protein; FUNCTIONS IN: molecular_function unknown; INVOLVED IN: biological_process unknown; LOCATED IN: chloroplast; EXPRESSED IN: 16 plant structures; EXPRESSED DURING: 9 growth stages; BEST Arabidopsis thaliana protein match is: unknown protein (TAIR:AT5G01970.1); Has 3209 Blast hits to 2720 proteins in 308 species: Archae - 13; Bacteria - 213; Metazoa - 1207; F…
Eucgr.K01099.1	7.98697	16.2446	20.0628	131.811	86.9011	86.807	75.7161	59.1198	0.0378672	0.21711	0.00849145	0.599526	AT2G31090.1 | Symbols: | unknown protein; FUNCTIONS IN: molecular_function unknown; INVOLVED IN: biological_process unknown; LOCATED IN: endomembrane system; EXPRESSED IN: 24 plant structures; EXPRESSED DURING: 13 growth stages; BEST Arabidopsis thaliana protein match is: unknown protein (TAIR:AT2G20562.1); Has 70 Blast hits to 70 proteins in 13 species: Archae - 0; Bacteria - 0; Metazoa - 0; Fun…
Eucgr.G01371.1	89.0138	59.9647	69.729	1.89723	1.82876	2.24432	2.41601	31.2993	0.00475106	0.0105498	0.00022784	0.600485	AT5G67260.1 | Symbols: CYCD3;2 | CYCLIN D3;2 | chr5:26836313-26837665 FORWARD LENGTH=367
Eucgr.I02121.1	23.9513	18.4977	17.2532	1.50089	3.68799	1.53289	4.63648	9.95041	0.00802716	0.0983316	0.010511	0.60091	AT5G38560.1 | Symbols: | Protein kinase superfamily protein | chr5:15439844-15443007 FORWARD LENGTH=681
Eucgr.I02501.1	8.26871	8.6511	6.50204	1.3114	2.41413	1.0835	2.20846	5.00806	0.007614	0.0338888	0.010382	0.601545	AT3G22960.1 | Symbols: PKP1, PKP-ALPHA | Pyruvate kinase family protein | chr3:8139369-8141771 FORWARD LENGTH=596
Eucgr.F01814.1	29.6825	23.2542	33.4211	3.69788	4.00311	3.31131	4.5657	10.918	0.0633501	0.122698	0.00607532	0.601862	AT1G20930.1 | Symbols: CDKB2;2 | cyclin-dependent kinase B2;2 | chr1:7292752-7294664 REVERSE LENGTH=315
Eucgr.J02626.1	11.3595	12.9525	8.73058	1.99417	3.28619	2.79538	3.27952	5.85562	0.0185864	0.0909972	0.00988283	0.601967	AT5G25170.1 | Symbols: | PPPDE putative thiol peptidase family protein | chr5:8693257-8694438 FORWARD LENGTH=218
Eucgr.K02806.1	22.8488	31.8696	20.4412	1.52773	7.07628	1.95279	7.19214	13.0555	0.0043449	0.118262	0.0364851	0.602072	AT5G26660.1 | Symbols: ATMYB86, MYB86 | myb domain protein 86 | chr5:9331775-9333044 REVERSE LENGTH=352
Eucgr.H00370.1	82.5657	100.778	189.353	5.84604	6.64433	5.6955	6.60138	26.2614	0.0677344	0.164184	0.00485456	0.602178	AT2G43290.1 | Symbols: MSS3 | Calcium-binding EF-hand family protein | chr2:17991308-17991955 REVERSE LENGTH=215
Eucgr.J01835.1	23.3246	19.5544	18.4714	2.30293	4.23177	3.25364	3.92398	11.4539	0.00841588	0.0270182	0.00300968	0.602388	AT1G60630.1 | Symbols: | Leucine-rich repeat protein kinase family protein | chr1:22334754-22336785 REVERSE LENGTH=652
Eucgr.H04041.1	1.51889	1.833	1.57986	0.207789	0.146211	0.087959	0.194553	0.823276	0.0209569	0.0253368	0.00116384	0.604371	AT3G17030.1 | Symbols: | Nucleic acid-binding proteins superfamily | chr3:5804509-5808462 REVERSE LENGTH=668
Eucgr.D01080.1	5.10738	6.89841	6.84276	0.253741	0.892727	0.402791	0.890915	2.35627	0.00959281	0.0713473	0.00682229	0.605611	AT5G17670.1 | Symbols: | alpha/beta-Hydrolases superfamily protein | chr5:5821082-5822600 FORWARD LENGTH=309
Eucgr.H00778.1	2.36574	1.99541	2.72368	0.186093	0.130945	0.25208	0.149348	0.814119	0.0440197	0.0384625	0.00573801	0.606022	AT3G25100.1 | Symbols: CDC45 | cell division cycle 45 | chr3:9144292-9146082 FORWARD LENGTH=596
Eucgr.K03502.1	4.2306	2.84944	4.02964	0.295811	0.297354	0.125219	0.329723	1.05808	0.0547779	0.0970476	0.00572811	0.607658	AT2G47560.1 | Symbols: | RING/U-box superfamily protein | chr2:19511934-19512617 REVERSE LENGTH=227
Eucgr.G02798.1	15.5879	16.3315	34.3332	0.708337	0.161825	0.517914	0.258395	4.03963	0.0657404	0.0426058	0.00544446	0.608268	AT3G54770.1 | Symbols: | RNA-binding (RRM/RBD/RNP motifs) family protein | chr3:20273863-20275827 REVERSE LENGTH=261
Eucgr.A02602.2	4.93285	4.06559	3.87219	0.732941	0.780103	0.857778	0.922691	1.95733	0.0339287	0.0793226	0.00512604	0.609584	AT2G36010.1 | Symbols: E2F3, ATE2FA | E2F transcription factor 3 | chr2:15119688-15122893 FORWARD LENGTH=483
Eucgr.F04077.1	0.726439	0.385886	0.573499	0.0137144	0.0137859	0.0116108	0.0183439	0.124523	0.0151797	0.0244378	0.0017931	0.609686	AT3G47570.1 | Symbols: | Leucine-rich repeat protein kinase family protein | chr3:17527611-17530748 FORWARD LENGTH=1010
Eucgr.G00446.1	26.2706	24.126	20.3676	3.60786	7.85781	3.88937	10.3915	14.7314	0.00861256	0.170137	0.0198422	0.610993	AT4G34500.1 | Symbols: | Protein kinase superfamily protein | chr4:16488005-16490792 REVERSE LENGTH=437
Eucgr.J03181.2	13.6208	12.0392	9.98813	0.268326	1.2812	0.302893	1.67489	6.75529	0.00103488	0.016231	0.00268293	0.613579	AT3G20260.1 | Symbols: | Protein of unknown function (DUF1666) | chr3:7064190-7065751 REVERSE LENGTH=437
Eucgr.C04266.1	18.4074	20.8654	38.9953	1317.97	687.466	1326.88	544.495	193.244	0.00509757	0.0714231	0.0226174	0.613973	AT5G20250.4 | Symbols: DIN10 | Raffinose synthase family protein | chr5:6833730-6836635 FORWARD LENGTH=844
Eucgr.I00199.1	3.33751	3.60088	2.94037	0.980971	0.75853	0.894393	0.630826	2.03988	0.0395433	0.0170655	0.00459099	0.614366	AT4G33440.1 | Symbols: | Pectin lyase-like superfamily protein | chr4:16092020-16094732 FORWARD LENGTH=475
Eucgr.B02583.1	2.39413	3.04728	2.05758	0.151928	0.229081	0.128625	0.215915	1.22271	0.00741017	0.0156831	0.00115882	0.614758	AT5G23400.1 | Symbols: | Leucine-rich repeat (LRR) family protein | chr5:7880603-7882372 FORWARD LENGTH=589
Eucgr.I00804.1	14.5721	16.0213	15.6031	1.59738	4.33543	1.92337	5.42461	9.09784	0.00587457	0.115878	0.0155108	0.616705	AT3G19420.1 | Symbols: ATPEN2, PEN2 | PTEN 2 | chr3:6731824-6735354 FORWARD LENGTH=611
Eucgr.B03781.1	31.7964	20.2423	20.0927	0.0392597	1.59831	0.116333	1.39158	9.77047	0.000348921	0.0238131	0.015335	0.61796	AT5G21105.1 | Symbols: | Plant L-ascorbate oxidase | chr5:7172727-7177409 FORWARD LENGTH=588
Eucgr.F04121.1	48.6345	72.2274	53.8831	2.55882	6.35477	3.18579	3.7917	29.9839	0.00342177	0.00816049	0.00208995	0.618345	AT1G71970.1 | Symbols: | unknown protein; FUNCTIONS IN: molecular_function unknown; INVOLVED IN: biological_process unknown; LOCATED IN: chloroplast; EXPRESSED IN: 22 plant structures; EXPRESSED DURING: 13 growth stages; BEST Arabidopsis thaliana protein match is: unknown protein (TAIR:AT1G22680.1); Has 58 Blast hits to 58 proteins in 13 species: Archae - 0; Bacteria - 0; Metazoa - 4; Fungi - 0; …
Eucgr.H01238.1	2.01582	1.74791	0.626684	8.25183	11.0788	9.72957	11.7052	5.19402	0.0791576	0.0778247	0.00671767	0.619782	AT4G36790.1 | Symbols: | Major facilitator superfamily protein | chr4:17336360-17338304 FORWARD LENGTH=489
Eucgr.D00086.1	5.05299	7.61092	5.18822	0.220566	0.886866	0.37347	1.05102	2.52611	0.00547755	0.0752006	0.00580723	0.620923	AT4G20840.1 | Symbols: | FAD-binding Berberine family protein | chr4:11157916-11159535 FORWARD LENGTH=539
Eucgr.J00152.1	8.09772	8.79858	4.95316	0.104234	0.558813	0.088246	0.975938	2.78188	0.00179872	0.0636052	0.00407183	0.621208	AT3G28050.1 | Symbols: | nodulin MtN21 /EamA-like transporter family protein | chr3:10442984-10445216 FORWARD LENGTH=367
Eucgr.J03121.1	9.98523	12.3668	13.9944	130.824	91.0057	114.971	110.435	30.6529	0.00444981	0.013517	0.00140266	0.621869	AT1G80920.1 | Symbols: J8 | Chaperone DnaJ-domain superfamily protein | chr1:30403863-30404549 REVERSE LENGTH=163
Eucgr.B03123.1	3.74026	3.31794	4.11931	0.631489	0.634783	0.583232	0.537511	1.46898	0.0926052	0.0907733	0.00961648	0.622528	AT3G45070.1 | Symbols: | P-loop containing nucleoside triphosphate hydrolases superfamily protein | chr3:16486378-16487349 REVERSE LENGTH=323
Eucgr.H05115.1	36.5038	31.4243	380.123	0.201245	0.112386	0.113585	0.269179	2.51016	0.110687	0.076999	0.00447306	0.623651	AT5G63850.1 | Symbols: AAP4 | amino acid permease 4 | chr5:25551494-25553374 FORWARD LENGTH=466
Eucgr.G02452.1	23.852	19.276	19.8795	1.74309	4.23445	1.53722	4.39586	11.0308	0.00733778	0.0557635	0.012428	0.623838	AT1G18650.1 | Symbols: PDCB3 | plasmodesmata callose-binding protein 3 | chr1:6419036-6420413 REVERSE LENGTH=184
Eucgr.J01238.1	0.974776	7.12083	4.26958	217.963	101.852	151.126	113.373	21.2215	0.0115179	0.0266661	0.00549311	0.624862	AT5G02220.1 | Symbols: | unknown protein; Has 30201 Blast hits to 17322 proteins in 780 species: Archae - 12; Bacteria - 1396; Metazoa - 17338; Fungi - 3422; Plants - 5037; Viruses - 0; Other Eukaryotes - 2996 (source: NCBI BLink). | chr5:441884-442102 REVERSE LENGTH=72
Eucgr.J00928.1	1.90675	0.456248	0.760259	69.4614	34.0408	56.9449	33.1246	5.61251	0.00180723	0.0107734	0.00186992	0.625141	AT5G60680.1 | Symbols: | Protein of unknown function, DUF584 | chr5:24386247-24386738 FORWARD LENGTH=163
Eucgr.D00683.1	8.63033	13.0204	16.994	0.48327	1.11038	1.02286	1.26973	3.30522	0.0362764	0.145321	0.00638858	0.625419	AT1G11090.1 | Symbols: | alpha/beta-Hydrolases superfamily protein | chr1:3702655-3703629 FORWARD LENGTH=324
Eucgr.G01236.1	0.053404	0.115007	0.0479098	0.604925	0.912121	1.28035	0.404564	0.416103	0.125069	0.355345	0.00926604	0.625973	AT3G18990.1 | Symbols: VRN1, REM39 | AP2/B3-like transcriptional factor family protein | chr3:6549077-6551568 REVERSE LENGTH=341
Eucgr.J00232.1	4.23392	3.74183	1.56515	28.7192	25.4774	31.6764	31.8191	10.2946	0.0262972	0.0325386	0.00350754	0.626065	AT5G05700.1 | Symbols: ATE1, DLS1, ATATE1 | arginine-tRNA protein transferase 1 | chr5:1712950-1715639 REVERSE LENGTH=632
Eucgr.F04216.1	5.07921	4.67078	4.2092	0.376038	1.869	0.795902	1.69755	2.81941	0.00240459	0.119187	0.0383486	0.626341	AT5G64740.1 | Symbols: CESA6, IXR2, E112, PRC1 | cellulose synthase 6 | chr5:25881555-25886333 FORWARD LENGTH=1084
Eucgr.I01414.1	137.187	163.209	118.771	25.9365	38.7161	27.2359	41.7643	80.5205	0.0106809	0.037163	0.00520214	0.626525	AT1G75840.1 | Symbols: ARAC5, ATGP3, ROP4, ATROP4 | RAC-like GTP binding protein 5 | chr1:28475964-28477377 FORWARD LENGTH=196
Eucgr.A02452.1	5.79709	5.50772	9.22868	0.268242	0.647139	0.499616	0.825222	1.8156	0.0423606	0.185962	0.00980663	0.627534	No hits found
Eucgr.G01455.1	7.50562	3.85796	6.60875	0.262403	0.307734	0.296207	0.292485	1.55227	0.0525404	0.0751258	0.00429628	0.627625	AT3G19184.1 | Symbols: | AP2/B3-like transcriptional factor family protein | chr3:6637555-6639035 FORWARD LENGTH=277
Eucgr.G01601.1	4.87853	3.75736	8.89003	0	0	0.0406117	0	1.02948	0.0179176	0.018189	0.00109874	0.628082	AT4G13440.1 | Symbols: | Calcium-binding EF-hand family protein | chr4:7810215-7810679 FORWARD LENGTH=154
Eucgr.F02674.1	8.86235	6.04279	6.48893	0.279629	0.374783	0.157826	0.420776	2.90441	0.0100469	0.0228551	0.00137705	0.628264	AT5G09360.1 | Symbols: LAC14 | laccase 14 | chr5:2906426-2908658 REVERSE LENGTH=569
Eucgr.C02185.1	49.8637	24.5429	19.1612	0.485506	0.436667	0.281237	0.649398	7.61429	0.0230683	0.0416047	0.000769233	0.628991	AT1G73270.1 | Symbols: scpl6 | serine carboxypeptidase-like 6 | chr1:27549021-27552517 REVERSE LENGTH=452
Eucgr.K02684.1	0.565494	2.11086	0.152195	59.5181	16.2047	46.4122	17.2428	6.16855	0.00600223	0.0733172	0.0388832	0.629082	AT5G23660.1 | Symbols: MTN3, SWEET12, AtSWEET12 | homolog of Medicago truncatula MTN3 | chr5:7971936-7973796 REVERSE LENGTH=285
Eucgr.K02629.1	0.188616	0.304642	1.01527	16.38	10.6041	19.8969	13.4552	3.41687	0.0141284	0.03333	0.0092415	0.629807	AT5G23680.1 | Symbols: | Sterile alpha motif (SAM) domain-containing protein | chr5:7985573-7986460 REVERSE LENGTH=295
Eucgr.F03763.1	0.667921	0.898989	0.636656	0	0	0.033361	0.105414	0.260209	0.0102219	0.101882	0.00131254	0.630618	AT5G08640.2 | Symbols: FLS1 | flavonol synthase 1 | chr5:2804009-2805175 FORWARD LENGTH=336
Eucgr.F01637.1	48.2251	46.1024	34.9858	5.04835	7.18732	5.83321	7.10029	25.9503	0.00487257	0.0124221	0.000859222	0.631156	AT1G19920.1 | Symbols: APS2, ASA1 | Pseudouridine synthase/archaeosine transglycosylase-like family protein | chr1:6914835-6916657 REVERSE LENGTH=476
Eucgr.I02055.1	3.83176	3.70273	3.2789	0.19476	0.531392	0.070666	0.167468	1.99803	0.00335425	0.00348421	0.00449109	0.631425	AT3G02230.1 | Symbols: RGP1, ATRGP1 | reversibly glycosylated polypeptide 1 | chr3:415463-417304 FORWARD LENGTH=357
Eucgr.C01038.1	5.05052	3.60734	3.03572	0.23837	0.33546	0.46416	0.494197	1.45601	0.0230919	0.0833515	0.0039058	0.631782	AT3G18830.1 | Symbols: ATPLT5, PMT5, ATPMT5 | polyol/monosaccharide transporter 5 | chr3:6489000-6491209 REVERSE LENGTH=539
Eucgr.F03951.1	6.23379	4.24972	3.62279	0	0.0372016	0.0313321	0.123754	1.68014	0.00241515	0.0147755	0.000139342	0.631871	AT5G10970.1 | Symbols: | C2H2 and C2HC zinc fingers superfamily protein | chr5:3469268-3470086 FORWARD LENGTH=272
Eucgr.E02613.1	0	0	0	3.8683	1.05218	4.35378	1.43049	0.0751298	0.00215018	0.00933414	0.00531774	0.633816	AT1G16770.1 | Symbols: | unknown protein; Has 109 Blast hits to 109 proteins in 52 species: Archae - 0; Bacteria - 4; Metazoa - 0; Fungi - 71; Plants - 32; Viruses - 0; Other Eukaryotes - 2 (source: NCBI BLink). | chr1:5737900-5739110 FORWARD LENGTH=324
Eucgr.B02320.1	0	0	0	3.18193	0.825427	2.95458	0.549168	0.169449	0.00555422	0.0963004	0.0125708	0.637945	No hits found
Eucgr.C00635.1	3.72768	4.14247	3.60142	0.609009	0.680207	0.601531	1.08612	2.15042	0.0185027	0.091741	0.00292069	0.640944	AT5G26010.1 | Symbols: | Protein phosphatase 2C family protein | chr5:9085512-9087372 REVERSE LENGTH=331
Eucgr.F01221.1	46.1807	45.6745	34.9018	141.235	146.62	149.044	152.959	85.3811	0.0299999	0.0458498	0.0044281	0.641274	AT1G53280.1 | Symbols: | Class I glutamine amidotransferase-like superfamily protein | chr1:19864942-19867341 REVERSE LENGTH=438
Eucgr.F00754.1	1.22941	1.76503	1.23268	0	0.205861	0	0.045654	0.507126	0.00943714	0.00782172	0.012357	0.641932	No hits found
Eucgr.H04911.1	10.9621	16.1968	22.05	0.464017	0.792945	0.86426	0.930983	4.05995	0.0317799	0.0935972	0.00320783	0.642014	No hits found
Eucgr.F04010.1	8.37468	6.22699	7.92705	0.108887	0.634842	0.0737489	0.466063	3.05589	0.00344434	0.0248867	0.0088214	0.642504	AT4G31590.1 | Symbols: ATCSLC05, CSLC05, ATCSLC5, CSLC5 | Cellulose-synthase-like C5 | chr4:15309889-15312336 REVERSE LENGTH=692
Eucgr.H02961.1	0.222298	0.106383	0.199428	7.694	1.47652	5.32954	1.02913	0.808293	0.00277027	0.247379	0.0238546	0.643239	AT5G55240.1 | Symbols: ATPXG2 | ARABIDOPSIS THALIANA PEROXYGENASE 2 | chr5:22405963-22407158 FORWARD LENGTH=243
Eucgr.D01317.1	31.6558	27.8083	24.2669	2.37902	7.25676	1.63213	6.21334	16.7932	0.00384031	0.0279031	0.0182087	0.643807	AT1G61900.1 | Symbols: | unknown protein; FUNCTIONS IN: molecular_function unknown; INVOLVED IN: biological_process unknown; LOCATED IN: anchored to plasma membrane, plasma membrane, anchored to membrane; EXPRESSED IN: 23 plant structures; EXPRESSED DURING: 13 growth stages; BEST Arabidopsis thaliana protein match is: unknown protein (TAIR:AT2G30700.1); Has 65 Blast hits to 65 proteins in 12 spec…
Eucgr.I01535.1	29.1924	17.2851	11.3611	108.989	112.435	133.895	78.8583	61.1491	0.069247	0.25985	0.00765124	0.643888	AT3G51490.2 | Symbols: TMT3 | tonoplast monosaccharide transporter3 | chr3:19105018-19107562 REVERSE LENGTH=737
Eucgr.B03167.1	2.9103	1.80098	2.70092	0.126306	0.190448	0.2406	0.147825	0.703736	0.0324644	0.0691368	0.00877425	0.644777	AT5G61210.1 | Symbols: SNAP33, ATSNAP33, SNP33, ATSNAP33B | soluble N-ethylmaleimide-sensitive factor adaptor protein 33 | chr5:24624027-24625366 FORWARD LENGTH=300
Eucgr.E00809.1	137.749	213.041	232.576	4.97647	30.9325	6.33908	36.549	66.9298	0.00956148	0.181721	0.117217	0.645741	AT4G23690.1 | Symbols: | Disease resistance-responsive (dirigent-like protein) family protein | chr4:12339152-12339715 REVERSE LENGTH=187
Eucgr.F03961.1	3.95448	4.05628	2.40638	13.7118	13.0441	18.1813	13.1359	7.87582	0.0293399	0.0732411	0.00918043	0.645821	AT2G07680.1 | Symbols: ATMRP11, MRP11, ABCC13 | multidrug resistance-associated protein 11 | chr2:3514774-3522491 FORWARD LENGTH=1404
Eucgr.H00187.1	0.283992	0.407723	0.356686	0	0.0269471	0	0.0358566	0.110638	0.0236422	0.0510268	0.00406346	0.646061	AT4G23990.1 | Symbols: ATCSLG3, CSLG3 | cellulose synthase like G3 | chr4:12456491-12460498 FORWARD LENGTH=751
Eucgr.K00318.2	58.5828	62.78	67.084	6.58014	12.842	8.02266	15.1879	31.3481	0.0136198	0.0867683	0.00688526	0.646141	AT5G53320.1 | Symbols: | Leucine-rich repeat protein kinase family protein | chr5:21636453-21638337 REVERSE LENGTH=601
Eucgr.G03039.1	0.82961	0.799261	0.195858	15.0232	10.3785	15.6326	13.1346	2.67065	0.00664781	0.0160936	0.00290039	0.647336	AT1G07280.3 | Symbols: | Tetratricopeptide repeat (TPR)-like superfamily protein | chr1:2238505-2240991 FORWARD LENGTH=552
Eucgr.J00985.1	269.373	424.656	416.57	7.20289	13.5675	6.34202	17.0158	101.823	0.0100627	0.0310215	0.00780569	0.648678	AT3G54260.1 | Symbols: TBL36 | TRICHOME BIREFRINGENCE-LIKE 36 | chr3:20085097-20086745 REVERSE LENGTH=379
Eucgr.B00868.1	51.0125	71.1761	57.6008	3.14041	10.7924	3.11321	12.1528	32.1919	0.00279182	0.0335772	0.0134205	0.650475	AT3G18050.1 | Symbols: | unknown protein; BEST Arabidopsis thaliana protein match is: unknown protein (TAIR:AT4G28100.1); Has 67 Blast hits to 66 proteins in 12 species: Archae - 0; Bacteria - 0; Metazoa - 0; Fungi - 0; Plants - 67; Viruses - 0; Other Eukaryotes - 0 (source: NCBI BLink). | chr3:6180931-6182593 FORWARD LENGTH=335
Eucgr.K02307.1	7.08107	13.5844	63.4593	0	0.0234112	0.0394349	0.0311515	1.42258	0.0499393	0.0330846	0.00283346	0.652256	AT1G73220.1 | Symbols: AtOCT1, 1-Oct | organic cation/carnitine transporter1 | chr1:27538387-27540109 FORWARD LENGTH=539
Eucgr.H04662.1	17.6829	21.4383	15.22	1.66493	4.36842	2.84301	5.88823	11.6465	0.00268591	0.0522775	0.00370274	0.652486	AT1G67560.1 | Symbols: LOX6 | PLAT/LH2 domain-containing lipoxygenase family protein | chr1:25319926-25324117 FORWARD LENGTH=917
Eucgr.J02055.1	41.3752	50.4391	61.228	4.70362	4.51565	4.56383	8.97763	21.0703	0.0359023	0.138355	0.00168798	0.65264	AT4G40030.2 | Symbols: | Histone superfamily protein | chr4:18555840-18556827 REVERSE LENGTH=164
Eucgr.H01659.1	0	0.0433649	0	6.55774	1.54768	5.69673	1.25851	0.0941385	0.000978425	0.0147302	0.0030856	0.655002	AT4G34410.1 | Symbols: RRTF1 | redox responsive transcription factor 1 | chr4:16451992-16452798 FORWARD LENGTH=268
Eucgr.L01090.1	2.87289	3.20446	2.49802	0.166883	0.880704	0.353214	0.864966	1.54969	0.00437988	0.147426	0.025967	0.658056	AT4G36890.1 | Symbols: IRX14 | Nucleotide-diphospho-sugar transferases superfamily protein | chr4:17379631-17381627 REVERSE LENGTH=525
Eucgr.F03342.1	16.3489	14.7578	15.1065	2.69121	3.74085	3.84484	4.30274	9.00712	0.0189244	0.0822425	0.00410567	0.658496	AT5G54400.1 | Symbols: | S-adenosyl-L-methionine-dependent methyltransferases superfamily protein | chr5:22090680-22091998 FORWARD LENGTH=292
Eucgr.D01942.1	15.118	17.586	20.8343	0.0859673	1.38265	0.0727814	1.23611	7.34437	0.000721039	0.0282018	0.0119052	0.659082	AT4G22900.1 | Symbols: | Protein of unknown function (DUF1191) | chr4:12010221-12011252 FORWARD LENGTH=343
Eucgr.H01211.1	4.58461	4.87913	6.31289	0.654174	0.682879	0.660342	1.4976	1.86915	0.0592765	0.313003	0.00569857	0.65981	AT1G48910.1 | Symbols: YUC10 | Flavin-containing monooxygenase family protein | chr1:18091681-18093774 FORWARD LENGTH=383
Eucgr.J01214.2	35.0022	26.1514	21.3644	0.610213	3.28464	0.891581	2.85012	13.0553	0.0028774	0.0295781	0.01494	0.660246	AT3G28860.1 | Symbols: ATMDR1, ATMDR11, PGP19, MDR11, MDR1, ATPGP19, ABCB19, ATABCB19 | ATP binding cassette subfamily B19 | chr3:10870287-10877286 REVERSE LENGTH=1252
Eucgr.F02624.1	31.28	23.4168	28.844	1.83552	3.62657	2.30419	3.42873	13.1657	0.012722	0.0445654	0.00435764	0.661041	AT5G54160.1 | Symbols: ATOMT1, OMT1 | O-methyltransferase 1 | chr5:21982075-21984167 FORWARD LENGTH=363
Eucgr.A01822.1	27.8494	28.3521	15.3453	0.24341	1.34574	0.137384	1.62789	10.1799	0.00261305	0.0260251	0.00591633	0.668117	AT4G28310.1 | Symbols: | unknown protein; BEST Arabidopsis thaliana protein match is: unknown protein (TAIR:AT1G52270.1); Has 30201 Blast hits to 17322 proteins in 780 species: Archae - 12; Bacteria - 1396; Metazoa - 17338; Fungi - 3422; Plants - 5037; Viruses - 0; Other Eukaryotes - 2996 (source: NCBI BLink). | chr4:14017458-14018066 FORWARD LENGTH=202
Eucgr.L02974.1	5.39053	8.25502	5.61891	0.242303	0.29228	0.123083	0.550964	2.80006	0.00876317	0.0312645	0.000718815	0.668185	AT3G07880.1 | Symbols: SCN1 | Immunoglobulin E-set superfamily protein | chr3:2514175-2515544 FORWARD LENGTH=240
Eucgr.F01185.1	3.01345	4.47057	2.45561	38.6856	19.8011	38.6922	22.4797	7.98307	0.00369228	0.0201347	0.00693772	0.66866	AT5G54080.2 | Symbols: HGO | homogentisate 1,2-dioxygenase | chr5:21945920-21948070 FORWARD LENGTH=461
Eucgr.B02771.1	11.1523	16.9602	20.7318	0.596898	1.36366	1.47009	1.48791	4.74782	0.0301062	0.122303	0.00540541	0.668931	AT1G58170.1 | Symbols: | Disease resistance-responsive (dirigent-like protein) family protein | chr1:21536188-21536745 FORWARD LENGTH=185
Eucgr.I00910.1	4.57104	3.74384	5.52791	0.171071	0.191071	0.144832	0.317805	1.58466	0.0172269	0.050957	0.00102819	0.669472	AT5G67090.1 | Symbols: | Subtilisin-like serine endopeptidase family protein | chr5:26774111-26776321 REVERSE LENGTH=736
Eucgr.K01836.1	0.182329	0.392649	0.0817855	140.01	41.5215	164.579	43.7393	1.06548	8.91092e-05	0.000568592	0.00069151	0.671882	AT5G06760.1 | Symbols: LEA4-5 | Late Embryogenesis Abundant 4-5 | chr5:2089754-2090313 REVERSE LENGTH=158
Eucgr.H04042.1	8.48475	9.11253	9.16947	0.603003	0.901453	0.929396	1.36495	5.21987	0.00352316	0.020633	0.000484319	0.672279	AT3G17040.1 | Symbols: HCF107 | high chlorophyll fluorescent 107 | chr3:5809378-5812605 REVERSE LENGTH=652
Eucgr.F00115.1	18.476	17.6039	28.3611	0.629897	0.831053	0.433292	0.789873	6.98665	0.0213989	0.0385279	0.0021454	0.67261	AT3G49940.1 | Symbols: LBD38 | LOB domain-containing protein 38 | chr3:18514465-18515302 FORWARD LENGTH=247
Eucgr.H02335.1	8.06391	7.8627	6.66875	0.148766	0.772636	0.14694	1.07784	5.03466	0.000511326	0.00937974	0.000899506	0.673268	AT4G37750.1 | Symbols: ANT, DRG, CKC, CKC1 | Integrase-type DNA-binding superfamily protein | chr4:17739782-17742189 FORWARD LENGTH=555
Eucgr.H00130.1	21.7671	22.2543	20.5276	3.90757	4.79124	3.799	6.49023	14.7625	0.00829497	0.0314459	0.00165498	0.67613	AT1G04520.1 | Symbols: PDLP2 | plasmodesmata-located protein 2 | chr1:1231852-1233787 FORWARD LENGTH=307
Eucgr.L03019.1	8.95524	14.5807	7.22605	235.227	97.7907	184.794	102.835	25.6494	0.0017143	0.0108636	0.00329597	0.676773	No hits found
Eucgr.C03048.1	0.808717	1.24399	1.65832	0	0	0.0184655	0.087521	0.306059	0.0137992	0.137142	0.00103829	0.677222	AT4G26150.1 | Symbols: CGA1, GATA22, GNL | cytokinin-responsive gata factor 1 | chr4:13253210-13254659 FORWARD LENGTH=352
Eucgr.G03115.1	1.6929	3.07606	4.46129	0	0.0501981	0	0.0333975	0.618301	0.023282	0.0202334	0.00207156	0.678242	AT2G40435.1 | Symbols: | BEST Arabidopsis thaliana protein match is: transcription regulators (TAIR:AT3G56220.1); Has 289 Blast hits to 289 proteins in 30 species: Archae - 0; Bacteria - 0; Metazoa - 0; Fungi - 0; Plants - 289; Viruses - 0; Other Eukaryotes - 0 (source: NCBI BLink). | chr2:16887048-16888407 FORWARD LENGTH=158
Eucgr.C02213.1	0.739777	2.30118	1.43795	20.9492	12.4011	18.3272	12.2203	5.47585	0.0138897	0.0960762	0.00720491	0.679569	No hits found
Eucgr.H04937.1	19.5421	12.7239	8.75633	0.0199423	0.260603	0.033767	0.213394	4.65847	0.000884757	0.0164613	0.00245348	0.68051	AT5G09360.1 | Symbols: LAC14 | laccase 14 | chr5:2906426-2908658 REVERSE LENGTH=569
Eucgr.C02874.1	164.236	179.943	130.991	1402.3	1351.49	1544.65	1241.28	372.498	0.00338786	0.019648	0.00038117	0.680885	AT5G25560.2 | Symbols: | CHY-type/CTCHY-type/RING-type Zinc finger protein | chr5:8899486-8901453 FORWARD LENGTH=328
Eucgr.I02220.2	30.2459	29.6875	22.9415	84.3196	71.7904	80.4243	78.9233	49.8812	0.0221851	0.070357	0.00595622	0.681756	AT4G35510.1 | Symbols: | unknown protein; BEST Arabidopsis thaliana protein match is: unknown protein (TAIR:AT2G17540.3); Has 182 Blast hits to 179 proteins in 73 species: Archae - 0; Bacteria - 87; Metazoa - 17; Fungi - 9; Plants - 50; Viruses - 0; Other Eukaryotes - 19 (source: NCBI BLink). | chr4:16860712-16861713 REVERSE LENGTH=333
Eucgr.K02439.1	48.3572	30.7477	57.5001	0.295128	2.47223	0.166574	1.18426	13.642	0.00508496	0.0382662	0.0228466	0.682066	No hits found
Eucgr.C00963.1	1.40355	1.40443	1.10653	23.6069	23.9722	21.9574	34.7979	2.98253	0.000462223	0.000316532	4.42789e-05	0.682129	AT5G56550.1 | Symbols: OXS3, ATOXS3 | oxidative stress 3 | chr5:22895847-22896502 REVERSE LENGTH=172
Eucgr.H02314.1	28.9602	44.3727	30.3161	1.34551	9.1378	1.58367	11.2811	18.3659	0.00368115	0.184705	0.0555904	0.682438	AT5G67620.1 | Symbols: | unknown protein; FUNCTIONS IN: molecular_function unknown; INVOLVED IN: N-terminal protein myristoylation; LOCATED IN: microtubule; BEST Arabidopsis thaliana protein match is: unknown protein (TAIR:AT5G62900.1); Has 1807 Blast hits to 1807 proteins in 277 species: Archae - 0; Bacteria - 0; Metazoa - 736; Fungi - 347; Plants - 385; Viruses - 0; Other Eukaryotes - 339 (sour…
Eucgr.B00846.1	2.87747	4.7071	6.75144	0	0.0262532	0.0663333	0.1048	1.18568	0.00957716	0.0543639	0.00172749	0.682624	AT1G16390.1 | Symbols: ATOCT3, 3-Oct | organic cation/carnitine transporter 3 | chr1:5602921-5604477 FORWARD LENGTH=518
Eucgr.G01751.1	5.91932	4.84692	3.73541	0.233698	0.619327	0.21584	1.1651	2.22714	0.00770199	0.145239	0.0050693	0.684342	AT4G34860.2 | Symbols: | Plant neutral invertase family protein | chr4:16609955-16612019 REVERSE LENGTH=571
Eucgr.D01066.2	10.5877	12.6123	17.4309	0.351147	0.407283	0.114341	1.08388	4.77134	0.0163481	0.0733932	0.00236438	0.684708	AT1G54730.2 | Symbols: | Major facilitator superfamily protein | chr1:20424471-20429978 FORWARD LENGTH=470
Eucgr.A02407.1	13.7117	15.7116	11.3193	4.89164	4.30633	4.03846	5.40501	8.97828	0.0712121	0.119728	0.00667633	0.685194	AT3G12170.1 | Symbols: | Chaperone DnaJ-domain superfamily protein | chr3:3881021-3882655 FORWARD LENGTH=262
Eucgr.D01021.1	4.30589	3.06641	4.75198	0.516129	0.30805	0.368688	0.4099	1.37128	0.0822172	0.10226	0.00365538	0.685739	AT3G25690.3 | Symbols: CHUP1 | Hydroxyproline-rich glycoprotein family protein | chr3:9354061-9357757 FORWARD LENGTH=863
Eucgr.E03592.1	12.0051	7.72522	12.6548	0.870148	0.610247	0.976533	0.717277	3.77498	0.0493624	0.0610821	0.00634777	0.686462	AT4G21270.1 | Symbols: ATK1, KATA, KATAP | kinesin 1 | chr4:11329579-11333884 REVERSE LENGTH=793
Eucgr.K00540.1	0.308557	0.276868	0.346016	4.87861	2.12265	2.15763	1.31483	1.08187	0.00838571	0.277341	0.0145663	0.686822	AT1G28200.1 | Symbols: FIP1 | FH interacting protein 1 | chr1:9850395-9852300 REVERSE LENGTH=259
Eucgr.J03010.1	0.743842	1.15691	1.11219	0	0.0588173	0	0	0.338084	0.0191826	0.0175328	0.00297542	0.686941	AT1G12663.1 | Symbols: | Predicted to encode a PR (pathogenesis-related) protein. Belongs to the plant thionin (PR-13) family with the following members: At1g66100, At5g36910, At1g72260, At2g15010, At1g12663, At1g12660. | chr1:4310969-4311457 FORWARD LENGTH=115
Eucgr.H04817.1	6.25597	5.2692	13.4697	0.0787371	0.237444	0.0666603	0.57924	1.42983	0.0194202	0.237587	0.00858578	0.687061	No hits found
Eucgr.K00711.1	48.5273	36.095	36.0877	2.51991	5.13551	1.81193	3.50907	21.199	0.00774599	0.0179554	0.0061449	0.68724	AT2G04780.2 | Symbols: FLA7 | FASCICLIN-like arabinoogalactan 7 | chr2:1677488-1678252 FORWARD LENGTH=254
Eucgr.B00946.1	35.9302	36.235	85.8491	1.74038	1.98414	2.24609	2.73951	11.3699	0.0745426	0.195899	0.00498487	0.687479	AT3G18000.1 | Symbols: NMT1, XPL1, PEAMT | S-adenosyl-L-methionine-dependent methyltransferases superfamily protein | chr3:6154578-6157331 FORWARD LENGTH=491
Eucgr.J00336.1	15.7644	17.1495	11.2752	0.869322	1.90192	0.649397	1.60737	8.14648	0.00427462	0.0175797	0.0028001	0.687837	AT5G23420.1 | Symbols: HMGB6 | high-mobility group box 6 | chr5:7888712-7890111 REVERSE LENGTH=241
Eucgr.C03199.1	1051.72	1228.8	2317.74	66.9131	123.502	77.2657	132.042	213.149	0.000365818	0.00640208	0.0301353	0.687956	AT3G43190.1 | Symbols: SUS4, ATSUS4 | sucrose synthase 4 | chr3:15179204-15182577 REVERSE LENGTH=808
Eucgr.J02706.1	1.57122	2.81972	1.36812	0.218109	0.131548	0.147724	0.160455	0.612117	0.103694	0.096748	0.0054347	0.688905	AT3G21340.1 | Symbols: | Leucine-rich repeat protein kinase family protein | chr3:7511848-7515937 REVERSE LENGTH=899
Eucgr.K01509.1	0	0.0402905	0	0.741735	0.479317	0.807385	0.620076	0.0874645	0.0144454	0.0348837	0.00558062	0.689495	AT5G13530.2 | Symbols: KEG | protein kinases;ubiquitin-protein ligases | chr5:4345618-4354369 FORWARD LENGTH=1624
Eucgr.B01598.1	1.96158	3.28799	2.97528	0.0477221	0.134319	0.00808048	0.127663	1.07145	0.00654957	0.0285609	0.00624607	0.68973	AT3G06880.2 | Symbols: | Transducin/WD40 repeat-like superfamily protein | chr3:2170516-2175686 REVERSE LENGTH=1264
Eucgr.F01224.1	26.3914	26.6269	22.7136	5.69417	10.0168	5.12209	9.15427	18.6198	0.00754084	0.0327204	0.0171854	0.690258	AT1G53290.1 | Symbols: | Galactosyltransferase family protein | chr1:19871353-19873251 FORWARD LENGTH=345
Eucgr.A02891.1	190.431	174.11	154.896	26.4282	36.4521	23.0942	40.4517	84.8869	0.0263481	0.0312038	0.0067697	0.690316	AT5G62390.1 | Symbols: ATBAG7, BAG7 | BCL-2-associated athanogene 7 | chr5:25052377-25054170 REVERSE LENGTH=446
Eucgr.J00806.1	28.8772	43.5914	45.7317	2.71708	3.70041	4.00702	4.80663	15.4823	0.025942	0.0925559	0.00342338	0.690375	AT4G40030.2 | Symbols: | Histone superfamily protein | chr4:18555840-18556827 REVERSE LENGTH=164
Eucgr.B02618.1	4.26607	3.6664	6.10944	0.25861	0.427076	0.500443	0.518864	1.43326	0.0439253	0.147667	0.00718352	0.690842	AT5G13770.1 | Symbols: | Pentatricopeptide repeat (PPR-like) superfamily protein | chr5:4445461-4447290 FORWARD LENGTH=609
Eucgr.J02473.1	10.4668	9.33565	7.1409	0.976176	1.24889	0.851492	1.187	4.88343	0.0118472	0.0255084	0.00191061	0.6909	AT4G35930.1 | Symbols: | F-box family protein | chr4:17019482-17020744 FORWARD LENGTH=321
Eucgr.B03097.1	21.7275	25.2873	23.8751	1.21358	4.02572	0.821953	4.46394	13.0225	0.00401627	0.0435515	0.00617511	0.691599	AT1G13600.1 | Symbols: AtbZIP58, bZIP58 | basic leucine-zipper 58 | chr1:4650787-4651377 REVERSE LENGTH=196
Eucgr.H00477.2	1.12728	0.834495	0.790082	7.8144	6.55154	3.46274	4.89257	2.27817	0.0063701	0.0533902	0.0167372	0.691773	AT1G60730.2 | Symbols: | NAD(P)-linked oxidoreductase superfamily protein | chr1:22358613-22360082 REVERSE LENGTH=251
Eucgr.D00242.1	6.32613	4.38088	4.58475	0.163924	0.447257	0.317213	0.485503	2.12627	0.0077755	0.0430098	0.00178121	0.692642	AT4G21070.1 | Symbols: ATBRCA1, BRCA1 | breast cancer susceptibility1 | chr4:11248174-11252633 FORWARD LENGTH=941
Eucgr.I00230.1	22.5279	18.9343	26.4824	0.466631	1.00514	0.423277	1.18143	9.98697	0.00634324	0.0226327	0.00153122	0.692988	AT5G64660.1 | Symbols: ATCMPG2, CMPG2 | CYS, MET, PRO, and GLY protein 2 | chr5:25842119-25843381 REVERSE LENGTH=420
Eucgr.E00451.1	50.9395	68.5053	109.249	1.407	3.00546	1.48898	4.56374	23.3727	0.0216666	0.116957	0.00649084	0.694592	AT4G22570.1 | Symbols: APT3 | adenine phosphoribosyl transferase 3 | chr4:11882310-11885250 REVERSE LENGTH=183
Eucgr.A00251.1	5.96283	6.56224	4.88341	13.1007	14.3913	15.6075	16.7099	9.66434	0.0449058	0.0319922	0.00535669	0.695444	AT1G54380.1 | Symbols: | spliceosome protein-related | chr1:20298287-20300899 REVERSE LENGTH=515
Eucgr.F00117.1	8.34655	14.6166	15.0991	136.405	90.2071	108.703	101.619	35.2322	0.0123471	0.0425389	0.00304377	0.696122	AT5G43150.1 | Symbols: | unknown protein; FUNCTIONS IN: molecular_function unknown; INVOLVED IN: biological_process unknown; LOCATED IN: mitochondrion; EXPRESSED IN: 22 plant structures; EXPRESSED DURING: 13 growth stages; Has 1807 Blast hits to 1807 proteins in 277 species: Archae - 0; Bacteria - 0; Metazoa - 736; Fungi - 347; Plants - 385; Viruses - 0; Other Eukaryotes - 339 (source: NCBI BLink…
Eucgr.I01724.1	14.3141	16.2357	16.5822	1.14159	3.54541	1.51465	3.06532	9.24024	0.00597653	0.0501912	0.0134798	0.696852	AT5G14430.1 | Symbols: | S-adenosyl-L-methionine-dependent methyltransferases superfamily protein | chr5:4653092-4655741 FORWARD LENGTH=612
Eucgr.B03932.1	33.3753	34.5506	20.4345	0.531827	2.87666	0.686101	3.43822	15.2182	0.00202387	0.0316275	0.00584684	0.697744	AT5G22930.1 | Symbols: | Protein of unknown function (DUF1635) | chr5:7668229-7669315 REVERSE LENGTH=238
Eucgr.K02904.1	2.37646	2.53993	1.01861	7.47749	10.6233	10.4666	8.73479	5.67839	0.13111	0.181093	0.00661455	0.698464	AT1G74780.1 | Symbols: | Nodulin-like / Major Facilitator Superfamily protein | chr1:28095916-28097912 FORWARD LENGTH=533
Eucgr.K01906.1	1.53753	1.4532	1.51728	10.2077	10.1881	11.8982	11.7447	3.25451	0.00454411	0.00627686	0.000615466	0.699015	AT3G11900.1 | Symbols: ANT1 | aromatic and neutral transporter 1 | chr3:3758523-3760103 FORWARD LENGTH=432
Eucgr.K00555.1	8.11016	11.5393	13.4439	0.479899	0.987778	0.619111	0.962848	4.22532	0.0199391	0.0670062	0.00505993	0.700544	AT4G01680.3 | Symbols: MYB55 | myb domain protein 55 | chr4:716401-717415 REVERSE LENGTH=241
Eucgr.I02367.1	10.2638	6.74559	7.87782	0.452127	0.876507	0.674419	0.575953	3.89194	0.0134599	0.0272527	0.00288014	0.701195	AT4G36180.1 | Symbols: | Leucine-rich receptor-like protein kinase family protein | chr4:17120209-17123698 REVERSE LENGTH=1136
Eucgr.F01871.2	9.17102	11.0871	9.45526	25.9205	24.4536	29.6857	24.9425	17.4073	0.0343758	0.0870652	0.00872725	0.702487	AT4G39170.1 | Symbols: | Sec14p-like phosphatidylinositol transfer family protein | chr4:18240887-18243621 FORWARD LENGTH=614
Eucgr.H00932.1	6.47213	6.87282	5.18561	17.5064	15.6495	18.4775	16.3997	10.2769	0.0162295	0.0476906	0.00610501	0.703767	AT1G11320.1 | Symbols: | unknown protein; FUNCTIONS IN: molecular_function unknown; INVOLVED IN: biological_process unknown; LOCATED IN: mitochondrion, plastid; EXPRESSED IN: 7 plant structures; EXPRESSED DURING: C globular stage, F mature embryo stage, petal differentiation and expansion stage, E expanded cotyledon stage, D bilateral stage; Has 46 Blast hits to 46 proteins in 14 species: Archae …
Eucgr.F02126.1	18.4683	17.0436	12.47	81.6332	58.0331	76.7259	51.806	31.2032	0.0105544	0.0858757	0.00534693	0.703821	AT5G10940.2 | Symbols: | transducin family protein / WD-40 repeat family protein | chr5:3448890-3454127 REVERSE LENGTH=754
Eucgr.J00665.1	4.98359	7.44104	3.15197	62.0723	51.7564	46.4182	40.7737	13.3576	0.00707733	0.028501	0.000838766	0.704298	AT5G54620.1 | Symbols: | Ankyrin repeat family protein | chr5:22187761-22189746 REVERSE LENGTH=431
Eucgr.C03057.1	2.8325	1.58145	2.34563	0.182819	0.229716	0.154778	0.213966	0.716796	0.079523	0.124911	0.00973023	0.704351	AT2G26180.1 | Symbols: IQD6 | IQ-domain 6 | chr2:11143433-11144982 REVERSE LENGTH=416
Eucgr.D00880.2	51.4364	52.2278	35.0803	3.29403	4.67199	3.70565	6.79006	27.7114	0.0047026	0.0225226	0.000475461	0.70451	AT5G54530.1 | Symbols: | Protein of unknown function, DUF538 | chr5:22152781-22154201 FORWARD LENGTH=161
Eucgr.J02310.1	0.787088	0.924553	0.684716	6.66419	3.39474	8.40585	2.78557	1.78405	0.00283479	0.101656	0.00710834	0.705143	AT5G40840.2 | Symbols: SYN2 | Rad21/Rec8-like family protein | chr5:16359611-16363722 REVERSE LENGTH=810
Eucgr.D00630.1	5.40542	6.48826	6.14114	0.439142	1.15613	0.584234	1.34259	3.3659	0.00621013	0.0680714	0.00589639	0.705458	AT3G15390.1 | Symbols: SDE5 | silencing defective 5 | chr3:5196689-5199531 REVERSE LENGTH=490
Eucgr.F02356.1	0.784807	1.28038	2.1122	37.2427	27.9254	44.6157	28.8934	5.33665	0.00477537	0.012607	0.00238935	0.707179	No hits found
Eucgr.I00289.1	62.263	62.5832	59.6047	8.0543	23.3743	6.33388	22.6958	40.6963	0.0046417	0.0720276	0.033172	0.707386	AT1G43130.1 | Symbols: LCV2 | like COV 2 | chr1:16228661-16231158 REVERSE LENGTH=261
Eucgr.A01591.1	0.484362	0.680903	0.380215	0.0190504	0.0957491	0.0967707	0.0382219	0.204423	0.00963968	0.0329631	0.0493928	0.708057	AT2G36660.1 | Symbols: PAB7 | poly(A) binding protein 7 | chr2:15361476-15364398 REVERSE LENGTH=609
Eucgr.A01425.1	38.2272	49.0155	33.3912	145.93	134.919	159.208	122.532	77.7274	0.0199174	0.0840922	0.00493806	0.708263	AT5G24400.1 | Symbols: EMB2024, PGL3 | NagB/RpiA/CoA transferase-like superfamily protein | chr5:8330532-8331784 REVERSE LENGTH=325
Eucgr.B03382.1	39.0636	27.2564	30.0418	1.66971	5.65026	1.48914	5.26799	16.2442	0.00813041	0.0594672	0.0346663	0.708468	AT1G27210.1 | Symbols: | ARM repeat superfamily protein | chr1:9455669-9457917 REVERSE LENGTH=625
Eucgr.H01670.1	2.21674	2.44373	0.994339	0.0747312	0.150242	0	0.0999582	0.555169	0.0269577	0.041006	0.0091682	0.708725	AT5G42930.1 | Symbols: | alpha/beta-Hydrolases superfamily protein | chr5:17210738-17214152 REVERSE LENGTH=467
Eucgr.C03762.1	0.335416	0.425988	0.138881	4.84663	2.86439	5.31979	2.70384	0.944857	0.00706296	0.0539471	0.00504119	0.709032	AT2G19900.1 | Symbols: ATNADP-ME1, NADP-ME1 | NADP-malic enzyme 1 | chr2:8592106-8595403 REVERSE LENGTH=581
Eucgr.A01776.1	6.22988	4.53807	5.96017	0.433997	0.828896	0.459287	0.754651	2.38226	0.0238362	0.0934482	0.00942758	0.709083	AT4G28230.1 | Symbols: | unknown protein; Has 444 Blast hits to 358 proteins in 107 species: Archae - 0; Bacteria - 20; Metazoa - 179; Fungi - 26; Plants - 38; Viruses - 2; Other Eukaryotes - 179 (source: NCBI BLink). | chr4:13995990-13997198 REVERSE LENGTH=402
Eucgr.E01169.1	49.7953	49.2294	109.244	4.13278	5.70575	5.21203	6.4339	17.7502	0.107721	0.257754	0.0087625	0.709643	AT4G19420.1 | Symbols: | Pectinacetylesterase family protein | chr4:10587504-10589807 REVERSE LENGTH=397
Eucgr.A01210.1	2.26152	2.91094	2.00553	22.8688	12.16	14.7909	11.7661	1.29625	0.00119438	0.0169264	0.00125327	0.710201	AT2G37330.1 | Symbols: ALS3 | aluminum sensitive 3 | chr2:15669190-15670172 FORWARD LENGTH=273
Eucgr.F02576.1	0.809039	1.35511	2.33871	15.2737	12.8798	13.7931	11.8038	6.16363	0.0406728	0.151099	0.00566907	0.711911	No hits found
Eucgr.J02380.1	0	0.234736	0	41.1563	7.65364	39.5476	6.94999	0.594505	0.00140543	0.022194	0.0146127	0.712161	No hits found
Eucgr.J01346.1	5.04911	4.94244	5.09586	23.3971	18.6466	21.1152	12.5688	9.83517	0.00837064	0.1807	0.00312845	0.712509	AT3G28960.1 | Symbols: | Transmembrane amino acid transporter family protein | chr3:10984245-10985767 REVERSE LENGTH=405
Eucgr.G03057.2	7.40825	7.45052	5.12795	0.461465	0.71365	0.480843	0.878383	3.69188	0.00669028	0.0251118	0.00097371	0.712708	AT3G55490.1 | Symbols: | GINS complex protein | chr3:20572171-20573415 REVERSE LENGTH=185
Eucgr.B01816.1	5.16732	3.35685	3.48203	0.816622	0.621208	0.485825	0.472341	1.58497	0.138831	0.0804495	0.00817803	0.713056	AT1G09450.1 | Symbols: | Protein kinase superfamily protein | chr1:3049066-3052858 FORWARD LENGTH=599
Eucgr.J02488.1	0.335853	0.350675	0.0821728	4.09252	2.92606	4.3066	2.37079	0.999155	0.0155433	0.103095	0.00491943	0.71355	AT4G35830.1 | Symbols: ACO1 | aconitase 1 | chr4:16973007-16977949 REVERSE LENGTH=898
Eucgr.I02362.1	2.46654	1.8913	2.36365	19.8432	16.3297	34.8536	13.1647	5.80916	0.00641073	0.0399283	0.00458187	0.717387	No hits found
Eucgr.I01253.1	1.04598	2.14527	3.15023	0	0	0	0	0.407492	0.0572814	0.0615943	0.00593628	0.717721	AT1G29460.1 | Symbols: | SAUR-like auxin-responsive protein family | chr1:10307609-10308055 REVERSE LENGTH=148
Eucgr.B03096.1	3.91128	3.89565	3.07028	0.230752	0.371129	0.429789	0.864211	2.13326	0.00541389	0.086694	0.0018347	0.71834	AT1G26220.1 | Symbols: | Acyl-CoA N-acyltransferases (NAT) superfamily protein | chr1:9071157-9071750 FORWARD LENGTH=197
Eucgr.E03345.1	4.20533	4.21852	5.03025	28.7541	19.8492	30.2035	19.5366	10.67	0.00962409	0.0679952	0.00897532	0.718388	AT3G47160.1 | Symbols: | RING/U-box superfamily protein | chr3:17360238-17361879 REVERSE LENGTH=245
Eucgr.B00548.1	62.5855	61.7921	66.831	3.93848	32.2104	3.43151	25.5216	37.7173	0.00374797	0.200884	0.153499	0.718862	AT5G61340.1 | Symbols: | unknown protein; BEST Arabidopsis thaliana protein match is: unknown protein (TAIR:AT1G26650.1); Has 30201 Blast hits to 17322 proteins in 780 species: Archae - 12; Bacteria - 1396; Metazoa - 17338; Fungi - 3422; Plants - 5037; Viruses - 0; Other Eukaryotes - 2996 (source: NCBI BLink). | chr5:24662064-24663044 REVERSE LENGTH=326
Eucgr.A02895.1	4.49378	3.11431	3.04599	0.439898	0.252682	0.443364	0.231155	1.65127	0.037037	0.0239271	0.00483619	0.718956	AT5G62410.1 | Symbols: SMC2, TTN3, ATCAP-E1, ATSMC4 | structural maintenance of chromosomes 2 | chr5:25056308-25062436 FORWARD LENGTH=1175
Eucgr.D01982.1	50.8366	43.957	41.6599	5.07554	9.1499	5.36242	9.83267	28.0455	0.00591275	0.022743	0.00391406	0.719569	No hits found
Eucgr.B04023.1	14.0787	15.7757	12.6303	0.756316	4.3172	0.503101	4.46199	10.3899	0.000559785	0.0328419	0.0106813	0.719804	AT1G06920.1 | Symbols: ATOFP4, OFP4 | ovate family protein 4 | chr1:2124854-2125801 REVERSE LENGTH=315
Eucgr.A02076.1	10.156	7.61507	7.82011	42.7326	33.4164	45.116	27.333	17.5884	0.0142215	0.119032	0.0060654	0.719992	AT1G09230.1 | Symbols: | RNA-binding (RRM/RBD/RNP motifs) family protein | chr1:2979637-2982563 REVERSE LENGTH=442
Eucgr.J01549.1	3.52758	3.91781	3.10495	0.397905	1.9157	0.620556	2.00285	2.35096	0.00423936	0.377291	0.0759427	0.720179	AT5G37790.1 | Symbols: | Protein kinase superfamily protein | chr5:15008433-15011025 REVERSE LENGTH=552
Eucgr.F04163.1	6.10116	4.26818	8.29978	0.146597	0.378929	0.265953	0.574244	1.81508	0.0287618	0.164104	0.00467263	0.720273	AT5G09360.1 | Symbols: LAC14 | laccase 14 | chr5:2906426-2908658 REVERSE LENGTH=569
Eucgr.E02407.1	42.338	39.5487	32.4043	0.665575	8.88008	0.384196	7.78971	25.7213	0.000398777	0.0172058	0.0150808	0.720413	AT4G18260.1 | Symbols: | Cytochrome b561/ferric reductase transmembrane protein family | chr4:10093524-10097337 REVERSE LENGTH=545
Eucgr.J01393.1	43.1583	56.0749	52.2548	3.40597	14.273	5.20538	12.8537	28.4243	0.00540126	0.0672332	0.0393203	0.72153	AT5G15630.1 | Symbols: COBL4, IRX6 | COBRA-like extracellular glycosyl-phosphatidyl inositol-anchored protein family | chr5:5084842-5086545 FORWARD LENGTH=431
Eucgr.A00785.1	25.0229	20.162	23.5939	1.65502	5.5563	2.55748	6.20054	12.7459	0.00971756	0.111729	0.0266111	0.721623	AT5G58300.2 | Symbols: | Leucine-rich repeat protein kinase family protein | chr5:23572821-23574871 FORWARD LENGTH=654
Eucgr.K02087.4	8.78978	6.8692	4.73129	27.9126	26.7048	27.1302	24.7713	15.2867	0.0436741	0.130883	0.00486378	0.721669	AT3G25410.1 | Symbols: | Sodium Bile acid symporter family | chr3:9214565-9216331 REVERSE LENGTH=431
Eucgr.C02095.1	15.7441	15.093	9.20632	0.283979	1.01497	0.240421	0.527557	6.51125	0.00371447	0.00974479	0.00368688	0.721808	AT2G24490.2 | Symbols: RPA2, ATRPA2, ROR1, ATRPA32A, RPA32A | replicon protein A2 | chr2:10398651-10400416 REVERSE LENGTH=279
Eucgr.H00371.1	30.8225	16.1637	43.1331	1.30665	1.4886	1.25373	1.5147	6.4713	0.0998309	0.166576	0.00719422	0.722085	AT3G59400.1 | Symbols: GUN4 | enzyme binding;tetrapyrrole binding | chr3:21948881-21949678 REVERSE LENGTH=265
Eucgr.J01789.1	113.861	119.886	165.448	11.986	14.9343	10.4817	14.4	54.7405	0.0434231	0.0750508	0.0056296	0.722131	AT1G58170.1 | Symbols: | Disease resistance-responsive (dirigent-like protein) family protein | chr1:21536188-21536745 FORWARD LENGTH=185
Eucgr.G02893.1	14.0601	18.0194	10.6152	63.6012	53.5692	78.1943	61.3764	27.6956	0.0131419	0.033702	0.005827	0.72273	AT2G39450.1 | Symbols: MTP11, ATMTP11 | Cation efflux family protein | chr2:16471744-16473735 REVERSE LENGTH=394
Eucgr.B03492.1	3.65081	6.6162	7.7585	36.5236	40.7462	36.7806	40.1062	17.6736	0.064561	0.0928522	0.00556113	0.723051	AT1G67340.1 | Symbols: | HCP-like superfamily protein with MYND-type zinc finger | chr1:25230323-25231622 FORWARD LENGTH=379
Eucgr.D00694.1	2.41749	4.72974	3.78473	0.0447445	0.0899559	0.189408	0.0897734	1.25574	0.00453235	0.0160479	0.00367113	0.723508	AT1G11125.1 | Symbols: | unknown protein; BEST Arabidopsis thaliana protein match is: unknown protein (TAIR:AT1G61170.1). | chr1:3718846-3719643 FORWARD LENGTH=265
Eucgr.G00872.1	30.1258	31.2951	26.0846	3.6953	10.1813	3.42714	10.0764	22.7935	0.000964613	0.0130203	0.00992091	0.7241	AT5G39420.1 | Symbols: cdc2cAt | CDC2C | chr5:15772232-15774929 FORWARD LENGTH=644
Eucgr.J01624.1	9.30358	10.9992	23.2103	0.595652	0.629466	0.530151	0.572009	3.56776	0.09009	0.127851	0.00434016	0.724734	AT1G66150.1 | Symbols: TMK1 | transmembrane kinase 1 | chr1:24631503-24634415 FORWARD LENGTH=942
Eucgr.G01704.2	13.5136	13.7571	11.9298	1.84595	5.38757	1.8107	3.66105	9.65712	0.00297266	0.0146849	0.0235793	0.725005	AT1G45130.1 | Symbols: BGAL5 | beta-galactosidase 5 | chr1:17065447-17069110 FORWARD LENGTH=732
Eucgr.F00716.1	0.0586057	0.126209	0.420611	14.3833	1.77949	8.24302	1.5169	0.0456633	0.00528745	0.335127	0.080115	0.725545	No hits found
Eucgr.E01665.1	2.50702	2.15251	2.205	0	0.466438	0.0392845	0.713754	1.11074	0.00212223	0.276361	0.0244686	0.72586	No hits found
Eucgr.F03030.1	14.1492	15.1134	18.0755	1.86984	2.98945	2.1258	3.47764	8.18751	0.0319437	0.137951	0.00939016	0.726486	AT2G25737.1 | Symbols: | Sulfite exporter TauE/SafE family protein | chr2:10977174-10979677 FORWARD LENGTH=476
Eucgr.J00771.1	22.3418	29.3909	25.1644	1.99745	6.07031	1.92704	8.35692	15.6057	0.00490976	0.141351	0.016836	0.726531	AT2G17380.1 | Symbols: AP19 | associated protein 19 | chr2:7553122-7554887 FORWARD LENGTH=161
Eucgr.G02194.1	39.2944	37.5693	46.0475	3.96618	5.72515	5.30539	5.11406	21.6072	0.0199607	0.0353259	0.00160587	0.726664	AT1G71020.1 | Symbols: | ARM repeat superfamily protein | chr1:26790825-26793105 REVERSE LENGTH=628
Eucgr.B00537.2	13.93	11.1072	11.337	52.7736	53.6623	52.7616	46.7078	7.08414	0.0142772	0.0443618	0.00104331	0.727153	AT5G61380.1 | Symbols: TOC1, APRR1, PRR1, AtTOC1 | CCT motif -containing response regulator protein | chr5:24675540-24678176 FORWARD LENGTH=618
Eucgr.E02713.1	10.4341	13.5477	12.1646	0.317717	1.14062	0.864594	0.925825	7.19325	0.00183275	0.00840161	0.000671331	0.72764	AT1G29050.1 | Symbols: TBL38 | TRICHOME BIREFRINGENCE-LIKE 38 | chr1:10136376-10139082 REVERSE LENGTH=380
Eucgr.C01116.1	3.08092	1.69123	3.57688	0.513214	0	0.144832	0.57205	0.706039	0.277611	0.467851	0.00875075	0.727728	No hits found
Eucgr.A01406.1	5.43539	4.94524	3.26025	52.3213	51.2449	49.3217	61.4648	9.65197	0.00227885	0.0025979	0.00013031	0.727948	AT5G24490.1 | Symbols: | 30S ribosomal protein, putative | chr5:8365690-8367178 FORWARD LENGTH=308
Eucgr.K00387.1	8.15581	11.2449	10.266	66.761	41.3019	67.6328	39.1938	19.9319	0.00703422	0.0561897	0.00721567	0.730435	AT5G24300.2 | Symbols: SSI1 | Glycogen/starch synthases, ADP-glucose type | chr5:8266934-8270860 FORWARD LENGTH=652
Eucgr.E00328.1	23.4938	34.133	31.3474	4.60775	4.53182	3.70455	5.47592	15.9523	0.0458066	0.0913698	0.00355378	0.732746	AT4G17670.1 | Symbols: | Protein of unknown function (DUF581) | chr4:9833948-9834663 REVERSE LENGTH=159
Eucgr.G03331.1	22.1614	21.2112	40.5768	0.220202	0.639457	0.248569	0.409076	9.29003	0.0141099	0.0281419	0.00295481	0.734672	AT5G12470.1 | Symbols: | Protein of unknown function (DUF3411) | chr5:4044950-4047290 REVERSE LENGTH=386
Eucgr.G01113.1	12.9038	9.68797	16.7336	0.0931586	0.491634	0.216892	0.140182	4.9598	0.00546477	0.0140961	0.00259091	0.735582	AT5G09640.1 | Symbols: SNG2, SCPL19 | serine carboxypeptidase-like 19 | chr5:2988373-2990966 FORWARD LENGTH=465
Eucgr.D00356.1	3.89919	2.84726	3.00048	0.253836	0.51032	0.456666	0.477454	1.53214	0.0180218	0.0682995	0.00492874	0.736771	AT1G29630.2 | Symbols: | 5'-3' exonuclease family protein | chr1:10349587-10353538 FORWARD LENGTH=735
Eucgr.G01940.1	33.1275	33.5706	30.3879	9.37411	12.0572	12.1799	14.2793	23.1695	0.0189457	0.0938208	0.00453631	0.737057	AT1G12850.1 | Symbols: | Phosphoglycerate mutase family protein | chr1:4380022-4381577 REVERSE LENGTH=405
Eucgr.A01839.1	0.0311002	0	0.0279006	15.0601	3.36414	10.041	2.41491	0.0484641	0.000159431	0.00283278	0.000954103	0.737504	AT1G03790.1 | Symbols: SOM | Zinc finger C-x8-C-x5-C-x3-H type family protein | chr1:954589-955770 FORWARD LENGTH=393
Eucgr.C01876.1	80.9921	72.6555	87.6563	21.3601	19.1382	18.8783	30.2387	41.4999	0.12116	0.333868	0.0043489	0.738312	AT5G24930.1 | Symbols: ATCOL4, COL4 | CONSTANS-like 4 | chr5:8589325-8590949 FORWARD LENGTH=406
Eucgr.E01075.1	18.1046	16.2938	31.5952	1.02028	0.854671	1.00775	1.08039	6.24612	0.0661219	0.104843	0.00379107	0.738875	AT5G59970.1 | Symbols: | Histone superfamily protein | chr5:24146352-24146663 REVERSE LENGTH=103
Eucgr.J02275.1	24.5938	18.054	18.5497	1.65406	3.09064	1.92754	3.90426	11.308	0.0127738	0.0782741	0.00446406	0.739354	AT3G27350.2 | Symbols: | unknown protein; FUNCTIONS IN: molecular_function unknown; INVOLVED IN: biological_process unknown; EXPRESSED IN: 24 plant structures; EXPRESSED DURING: 15 growth stages; BEST Arabidopsis thaliana protein match is: unknown protein (TAIR:AT5G40700.1). | chr3:10126238-10127896 FORWARD LENGTH=319
Eucgr.D01068.1	0.733763	0.746194	1.09712	0	0	0	0.0386017	0.28586	0.0352466	0.0338265	0.00375865	0.739514	AT1G54730.2 | Symbols: | Major facilitator superfamily protein | chr1:20424471-20429978 FORWARD LENGTH=470
Eucgr.E01150.1	5.61381	4.54647	5.10083	1.087	0.751211	0.690205	1.49937	2.41134	0.128568	0.288081	0.00840905	0.739634	AT4G19350.1 | Symbols: EMB3006 | embryo defective 3006 | chr4:10562214-10563676 REVERSE LENGTH=180
Eucgr.A02408.1	1.30227	1.50384	1.26988	0.0534464	0	0.0904974	0.0714883	0.661745	0.005338	0.00710774	0.001428	0.741452	AT1G51200.4 | Symbols: | A20/AN1-like zinc finger family protein | chr1:18985690-18986211 FORWARD LENGTH=173
Eucgr.C00929.1	1.26881	1.56383	1.91144	11.4345	9.19984	12.7034	8.31217	4.04768	0.0130185	0.0742246	0.0050975	0.741648	AT4G29420.1 | Symbols: | F-box/RNI-like superfamily protein | chr4:14470715-14472204 REVERSE LENGTH=446
Eucgr.F01593.1	0.0740992	0.159574	0.0997138	2.13334	1.79291	2.13181	2.03486	0.404146	0.00942167	0.0186507	0.00187571	0.742351	AT3G50940.1 | Symbols: | P-loop containing nucleoside triphosphate hydrolases superfamily protein | chr3:18934086-18935528 FORWARD LENGTH=451
Eucgr.K03212.1	50.2617	54.7788	42.1864	6.20569	19.8088	7.86094	27.3056	33.8077	0.00309065	0.330648	0.0633676	0.743164	AT2G37080.1 | Symbols: RIP3 | ROP interactive partner 3 | chr2:15581565-15584057 REVERSE LENGTH=583
Eucgr.F02437.1	2.4709	2.30271	1.0889	0.163676	0.123398	0	0.0820982	0.641742	0.0777928	0.0360172	0.00892786	0.744277	AT1G78110.1 | Symbols: | unknown protein; FUNCTIONS IN: molecular_function unknown; INVOLVED IN: biological_process unknown; LOCATED IN: plasma membrane; EXPRESSED IN: 17 plant structures; EXPRESSED DURING: 7 growth stages; BEST Arabidopsis thaliana protein match is: unknown protein (TAIR:AT1G22230.1); Has 5452 Blast hits to 3541 proteins in 289 species: Archae - 4; Bacteria - 165; Metazoa - 1756…
Eucgr.H02125.1	15.7889	18.9537	13.2553	2.31614	6.68098	4.56118	10.2705	10.4734	0.00892984	0.615937	0.0386155	0.744506	AT5G67210.1 | Symbols: | Protein of unknown function (DUF579) | chr5:26819019-26819972 FORWARD LENGTH=317
Eucgr.E03246.1	709.982	613.907	436.009	21.0317	64.061	15.633	53.9892	216.494	0.00416872	0.0310823	0.0982802	0.745343	No hits found
Eucgr.J00068.2	28.0021	32.0355	28.8287	1.63661	1.01413	1.38559	0.88463	20.5228	0.00135802	0.00102015	5.00263e-05	0.745571	No hits found
Eucgr.K02905.1	2.6417	3.19028	2.14687	10.2385	11.2061	12.2198	9.55489	5.15788	0.0176506	0.0442938	0.00221392	0.745608	AT3G28580.1 | Symbols: | P-loop containing nucleoside triphosphate hydrolases superfamily protein | chr3:10715736-10717238 FORWARD LENGTH=500
Eucgr.E00030.1	16.5164	18.6524	9.95046	73.3213	53.6057	52.7141	49.4288	31.2301	0.0222542	0.148231	0.00730238	0.74576	AT3G61860.1 | Symbols: ATRSP31, RSP31, At-RS31, RS31 | RNA-binding (RRM/RBD/RNP motifs) family protein | chr3:22900311-22902159 REVERSE LENGTH=264
Eucgr.H02448.1	4.15597	3.05012	5.98214	0.0292761	0.0588578	0.0991428	0.117477	1.42576	0.00611854	0.0487289	0.00233331	0.746175	AT1G67750.1 | Symbols: | Pectate lyase family protein | chr1:25401660-25403165 FORWARD LENGTH=408
Eucgr.G00300.1	6.74019	7.61161	7.07914	0.387949	2.72981	0.525511	3.00967	4.16293	0.00523702	0.29609	0.0524863	0.746213	AT2G21100.1 | Symbols: | Disease resistance-responsive (dirigent-like protein) family protein | chr2:9048687-9049336 REVERSE LENGTH=187
Eucgr.F01447.1	16.4552	24.6255	37.9317	272.061	241.988	281.418	274.458	81.7954	0.0445888	0.118955	0.00618523	0.746325	AT1G79040.1 | Symbols: PSBR | photosystem II subunit R | chr1:29736085-29736781 FORWARD LENGTH=140
Eucgr.A02608.1	1.95548	1.83564	1.41693	0.212984	0.214095	0.0601053	0.14244	0.820417	0.0369778	0.0223037	0.00748721	0.746401	AT2G36026.1 | Symbols: | Ovate family protein | chr2:15127265-15127816 FORWARD LENGTH=183
Eucgr.B03728.1	4.8833	5.4482	4.43369	0.388758	1.6748	0.799315	1.26284	3.07141	0.00663365	0.0748257	0.029747	0.746926	AT5G12340.1 | Symbols: | unknown protein; BEST Arabidopsis thaliana protein match is: unknown protein (TAIR:AT1G28190.1); Has 30201 Blast hits to 17322 proteins in 780 species: Archae - 12; Bacteria - 1396; Metazoa - 17338; Fungi - 3422; Plants - 5037; Viruses - 0; Other Eukaryotes - 2996 (source: NCBI BLink). | chr5:3992948-3993610 REVERSE LENGTH=220
Eucgr.D01823.1	0	0.266888	0.542008	27.8568	14.0672	34.7633	19.8918	1.52086	0.00979543	0.023024	0.0167207	0.748117	AT4G25700.1 | Symbols: BETA-OHASE 1, B1, chy1, BCH1 | beta-hydroxylase 1 | chr4:13094142-13095866 REVERSE LENGTH=310
Eucgr.A02792.1	40.2246	39.2698	34.3072	177.946	128.564	126.191	112.795	61.2252	0.00330977	0.031567	0.00078562	0.748413	AT4G25570.1 | Symbols: ACYB-2 | Cytochrome b561/ferric reductase transmembrane protein family | chr4:13053887-13055518 REVERSE LENGTH=239
Eucgr.K00285.1	0.355326	0.405107	0.356273	0.0197299	0.0396656	0	0.0395851	0.162857	0.0118969	0.0393207	0.00379917	0.748966	AT5G23940.1 | Symbols: EMB3009, PEL3, DCR | HXXXD-type acyl-transferase family protein | chr5:8076616-8079677 REVERSE LENGTH=484
Eucgr.F02906.1	8.4612	10.0206	11.5851	80.2728	36.6999	75.6846	35.8602	22.0125	0.00915945	0.133767	0.0300275	0.749259	AT5G17300.1 | Symbols: RVE1 | Homeodomain-like superfamily protein | chr5:5690435-5692435 REVERSE LENGTH=387
Eucgr.H01043.1	11.3025	10.1808	6.1289	0.126447	0.826192	0.120434	0.602531	4.57938	0.00326616	0.0225777	0.0111223	0.749333	AT4G02060.2 | Symbols: PRL | Minichromosome maintenance (MCM2/3/5) family protein | chr4:901484-905297 FORWARD LENGTH=716
Eucgr.K02355.1	4.8155	5.19602	6.05899	0.0285884	0.0862128	0	0.038239	2.50137	0.000756921	0.00110215	0.000453572	0.751115	AT2G43840.2 | Symbols: UGT74F1 | UDP-glycosyltransferase 74 F1 | chr2:18157681-18159166 FORWARD LENGTH=449
Eucgr.B02731.1	51.9993	63.7036	51.1266	3.85567	15.402	4.56999	14.586	35.6035	0.0017731	0.0392538	0.0152076	0.751799	AT5G02010.1 | Symbols: ATROPGEF7, ROPGEF7 | RHO guanyl-nucleotide exchange factor 7 | chr5:383493-385698 FORWARD LENGTH=546
Eucgr.J01060.1	0.792618	2.57935	3.8872	0.149637	0.0501394	0.0422286	0.0667168	0.411718	0.173001	0.0986345	0.009156	0.752371	AT3G07510.2 | Symbols: | unknown protein; FUNCTIONS IN: molecular_function unknown; INVOLVED IN: biological_process unknown; LOCATED IN: cellular_component unknown; EXPRESSED IN: 22 plant structures; EXPRESSED DURING: 13 growth stages; BEST Arabidopsis thaliana protein match is: unknown protein (TAIR:AT2G01580.1); Has 133 Blast hits to 133 proteins in 14 species: Archae - 0; Bacteria - 4; Metazoa…
Eucgr.G03227.1	77.5539	59.1621	101.492	0.856217	3.06021	0.644345	1.90875	31.9804	0.0062498	0.025623	0.0122721	0.752407	AT5G07030.1 | Symbols: | Eukaryotic aspartyl protease family protein | chr5:2183600-2185717 REVERSE LENGTH=455
Eucgr.E02770.1	8.70486	8.5105	8.57586	0.252052	0.0506734	0.469462	0.26971	5.11807	0.00192829	0.00287524	0.000807286	0.753366	No hits found
Eucgr.C00451.1	13.1643	12.2765	13.8986	75.2091	59.6739	65.8555	49.3914	25.1724	0.00743906	0.0585843	0.00149446	0.753719	AT2G12400.1 | Symbols: | unknown protein; FUNCTIONS IN: molecular_function unknown; INVOLVED IN: biological_process unknown; LOCATED IN: endomembrane system; EXPRESSED IN: 25 plant structures; EXPRESSED DURING: 13 growth stages; BEST Arabidopsis thaliana protein match is: unknown protein (TAIR:AT2G25270.1); Has 177 Blast hits to 172 proteins in 23 species: Archae - 0; Bacteria - 2; Metazoa - 3; F…
Eucgr.B02321.1	0.0233937	0.0167929	0.0209869	3.51109	0.377358	2.33691	0.324903	0.0911372	0.000521993	0.054225	0.00839734	0.753825	AT2G29090.2 | Symbols: CYP707A2 | cytochrome P450, family 707, subfamily A, polypeptide 2 | chr2:12495038-12499080 REVERSE LENGTH=482
Eucgr.H03469.1	52.0186	60.0252	66.9165	3.72458	4.57783	4.42012	5.26469	30.0591	0.0111448	0.0241545	0.000338763	0.754597	AT4G03500.1 | Symbols: | Ankyrin repeat family protein | chr4:1553453-1556571 FORWARD LENGTH=652
Eucgr.G00575.1	4.85605	4.60289	3.41778	0.937028	0.534601	0.64322	0.846851	2.5503	0.0415294	0.0495656	0.00182876	0.754877	AT1G61000.1 | Symbols: | FUNCTIONS IN: molecular_function unknown; INVOLVED IN: mitosis; LOCATED IN: plasma membrane; EXPRESSED IN: cultured cell; CONTAINS InterPro DOMAIN/s: Kinetochore protein Nuf2 (InterPro:IPR005549); Has 50972 Blast hits to 29793 proteins in 2070 species: Archae - 902; Bacteria - 7404; Metazoa - 23628; Fungi - 4156; Plants - 2312; Viruses - 158; Other Eukaryotes - 12412 (sou…
Eucgr.A01897.1	0	0.251113	0.078457	82.1391	12.8623	53.5357	9.82728	0.613269	0.000331202	0.0095621	0.00478161	0.755296	No hits found
Eucgr.K00573.1	7.55746	6.28714	5.32166	0.595439	1.47334	0.707692	1.71541	3.91305	0.00779033	0.0999188	0.0128311	0.755955	AT3G62150.1 | Symbols: PGP21 | P-glycoprotein 21 | chr3:23008755-23013579 REVERSE LENGTH=1296
Eucgr.G02934.1	45.5795	50.802	33.9804	2.01009	9.0711	2.2449	12.0989	29.1241	0.00170606	0.0554088	0.00976839	0.75599	AT3G55420.1 | Symbols: | unknown protein; Has 21 Blast hits to 21 proteins in 8 species: Archae - 0; Bacteria - 0; Metazoa - 0; Fungi - 0; Plants - 21; Viruses - 0; Other Eukaryotes - 0 (source: NCBI BLink). | chr3:20547920-20548570 FORWARD LENGTH=216
Eucgr.L00248.1	0.0445034	0.191678	0.279474	162.069	38.9341	134.935	32.2809	0.693506	0.000124373	0.000798492	0.00073023	0.75668	AT1G56600.1 | Symbols: AtGolS2, GolS2 | galactinol synthase 2 | chr1:21207620-21209291 FORWARD LENGTH=335
Eucgr.B02197.1	5.80329	7.24856	9.37125	0.131472	0.550656	0.18551	0.410322	3.11093	0.0100944	0.0449709	0.00705469	0.756714	AT1G09540.1 | Symbols: MYB61, ATMYB61 | myb domain protein 61 | chr1:3086333-3087689 FORWARD LENGTH=366
Eucgr.F00501.1	2.42551	3.09534	2.04165	0.0565319	0.0852402	0.0239305	0.189038	1.3999	0.00114993	0.0157282	0.000355729	0.756817	AT1G33110.1 | Symbols: | MATE efflux family protein | chr1:12005084-12008618 FORWARD LENGTH=494
Eucgr.K01667.2	54.2087	73.558	65.3477	4.51726	17.7189	6.02138	23.4872	35.5098	0.00783478	0.268676	0.0455435	0.757229	AT3G56480.1 | Symbols: | myosin heavy chain-related | chr3:20936480-20938986 REVERSE LENGTH=490
Eucgr.B03348.1	18.2513	24.3886	38.0161	0.210528	0.070542	0.237649	0.0703989	9.47081	0.0135487	0.00414394	0.000791067	0.757673	AT1G10550.1 | Symbols: XTH33, XET | xyloglucan:xyloglucosyl transferase 33 | chr1:3479257-3480957 REVERSE LENGTH=310
Eucgr.D00321.1	56.0083	81.6535	246.25	0.754667	1.68579	2.16521	4.9069	23.8442	0.0472484	0.29871	0.00790643	0.75886	AT2G34430.1 | Symbols: LHB1B1, LHCB1.4 | light-harvesting chlorophyll-protein complex II subunit B1 | chr2:14524818-14525618 FORWARD LENGTH=266
Eucgr.G03135.1	9.44387	11.6163	9.91487	1.20466	2.42189	1.67261	2.75535	6.881	0.00569616	0.0464625	0.00461828	0.759366	AT2G40620.1 | Symbols: | Basic-leucine zipper (bZIP) transcription factor family protein | chr2:16954804-16956872 REVERSE LENGTH=367
Eucgr.F03950.1	41.561	37.964	36.7522	1.84773	5.1741	1.28498	5.4284	26.4727	0.00137364	0.0110447	0.00287342	0.759399	AT1G80690.1 | Symbols: | PPPDE putative thiol peptidase family protein | chr1:30329283-30330524 REVERSE LENGTH=227
Eucgr.L00055.1	2.0482	3.3437	2.69695	13.3778	11.0025	11.4315	10.1147	6.17758	0.0245687	0.127057	0.0069906	0.759534	AT5G16990.1 | Symbols: | Zinc-binding dehydrogenase family protein | chr5:5581831-5583849 REVERSE LENGTH=343
Eucgr.E04043.2	11.7678	12.9603	11.9495	1.96572	3.28086	2.99872	4.27879	8.84759	0.00939071	0.0817961	0.00347683	0.760737	AT1G11790.1 | Symbols: ADT1 | arogenate dehydratase 1 | chr1:3981476-3984962 FORWARD LENGTH=392
Eucgr.J02569.1	0.146158	0.340985	0.147512	2.63859	2.27097	3.0953	2.34133	0.626345	0.0141657	0.0366522	0.00247958	0.761035	AT1G20925.1 | Symbols: | Auxin efflux carrier family protein | chr1:7289973-7292507 FORWARD LENGTH=472
Eucgr.A02086.1	24.0416	27.0368	20.0524	7.90798	7.48164	6.3856	8.17755	17.7724	0.0435484	0.0418717	0.0046364	0.761432	AT4G32890.1 | Symbols: GATA9 | GATA transcription factor 9 | chr4:15875598-15876615 FORWARD LENGTH=308
Eucgr.B02796.1	8.53068	14.4949	13.0875	0.27841	3.27224	0.634596	3.30857	5.69218	0.00865796	0.311689	0.140858	0.761696	AT2G38080.1 | Symbols: IRX12, LAC4, ATLMCO4, LMCO4 | Laccase/Diphenol oxidase family protein | chr2:15934540-15937352 FORWARD LENGTH=558
Eucgr.J00113.1	4.41593	3.05204	4.45273	0.396169	0.502123	0.481231	0.483825	1.67771	0.0510695	0.1105	0.00652175	0.762155	AT5G05240.1 | Symbols: | Uncharacterised conserved protein (UCP030365) | chr5:1554023-1556230 REVERSE LENGTH=530
Eucgr.C04217.1	46.7711	42.3212	29.1783	3.73925	11.1664	3.75813	12.2113	22.9772	0.00981104	0.123802	0.0446324	0.762515	AT5G15050.1 | Symbols: | Core-2/I-branching beta-1,6-N-acetylglucosaminyltransferase family protein | chr5:4871820-4873454 REVERSE LENGTH=434
Eucgr.D01955.1	0.030824	0.0663803	0.0553058	0.174577	0.965183	0.714367	0.758904	0.216152	0.511288	0.0494963	0.00577752	0.76391	AT2G45570.1 | Symbols: CYP76C2 | cytochrome P450, family 76, subfamily C, polypeptide 2 | chr2:18779935-18781922 REVERSE LENGTH=512
Eucgr.K02638.1	4.36126	3.51879	2.68383	0.782529	0.136802	0.288045	0.500589	1.74119	0.133337	0.0755751	0.00215786	0.76436	AT5G35520.1 | Symbols: MIS12, ATMIS12 | minichromosome instability 12 (mis12)-like | chr5:13701396-13702925 FORWARD LENGTH=238
Eucgr.D00088.1	159.077	120.63	90.0706	5.66447	13.6242	6.95803	15.3323	55.6655	0.0109526	0.0401992	0.00935267	0.764392	AT1G30760.1 | Symbols: | FAD-binding Berberine family protein | chr1:10918321-10920441 FORWARD LENGTH=534
Eucgr.H02338.1	123.999	132.611	137.574	30.245	35.724	31.9222	38.5914	75.0232	0.0486877	0.108121	0.00781683	0.764616	AT3G49720.2 | Symbols: | unknown protein; FUNCTIONS IN: molecular_function unknown; INVOLVED IN: biological_process unknown; LOCATED IN: chloroplast thylakoid membrane, Golgi apparatus, plasma membrane, membrane; EXPRESSED IN: 25 plant structures; EXPRESSED DURING: 15 growth stages; BEST Arabidopsis thaliana protein match is: unknown protein (TAIR:AT5G65810.1); Has 64 Blast hits to 64 proteins in…
Eucgr.C03090.1	0.282924	0.169245	0.190363	0.0222554	0	0	0.0148841	0.0734812	0.0988545	0.059835	0.0076184	0.76468	AT1G79670.1 | Symbols: RFO1, WAKL22 | Wall-associated kinase family protein | chr1:29976887-29979337 REVERSE LENGTH=751
Eucgr.D00322.1	227.174	284.32	582.684	15.5276	18.5352	18.9559	41.5847	83.31	0.166444	0.370655	0.00361604	0.764712	AT2G34430.1 | Symbols: LHB1B1, LHCB1.4 | light-harvesting chlorophyll-protein complex II subunit B1 | chr2:14524818-14525618 FORWARD LENGTH=266
Eucgr.H04549.1	1.51746	2.87885	1.81513	0.0341047	0.377109	0	0.456174	0.816382	0.00482386	0.313069	0.0557892	0.765952	AT4G15920.1 | Symbols: SWEET17, AtSWEET17 | Nodulin MtN3 family protein | chr4:9030742-9033343 REVERSE LENGTH=241
Eucgr.L03123.1	2.965	2.45088	2.57936	17.1744	12.7029	16.9635	13.5847	5.35549	0.00650764	0.0261989	0.00362389	0.766267	AT4G29420.1 | Symbols: | F-box/RNI-like superfamily protein | chr4:14470715-14472204 REVERSE LENGTH=446
Eucgr.A02140.1	4.53318	4.46333	3.13304	14.311	14.7235	16.7127	13.2973	7.22422	0.0173876	0.0538776	0.00250548	0.767083	AT3G03710.1 | Symbols: RIF10, PNP | polyribonucleotide nucleotidyltransferase, putative | chr3:919542-924906 FORWARD LENGTH=922
Eucgr.F01611.1	468.618	442.941	344.565	48.2914	161.366	54.4771	147.054	182.782	0.0057473	0.333805	0.308687	0.767831	AT1G75500.2 | Symbols: WAT1 | Walls Are Thin 1 | chr1:28338282-28340091 REVERSE LENGTH=389
Eucgr.I01231.1	0.863288	3.21119	3.2035	160.127	54.8828	132.054	46.77	8.13283	0.0036362	0.0262573	0.0122014	0.768172	AT2G15970.2 | Symbols: COR413-PM1 | cold regulated 413 plasma membrane 1 | chr2:6950163-6951060 FORWARD LENGTH=165
Eucgr.D01441.2	14.2323	13.7044	10.7044	36.0013	33.2923	36.7848	32.6276	21.0897	0.0219798	0.0718012	0.00484535	0.769158	AT4G16440.1 | Symbols: | ferredoxin hydrogenases | chr4:9269263-9271510 REVERSE LENGTH=474
Eucgr.K02422.1	4.06072	4.32541	2.70284	20.8347	16.7796	19.0523	15.5051	7.4506	0.0093288	0.0542944	0.00282681	0.769465	AT5G03560.1 | Symbols: | Tetratricopeptide repeat (TPR)-like superfamily protein | chr5:900673-902719 REVERSE LENGTH=241
Eucgr.J02173.1	76.6304	60.8454	94.3254	4.25303	4.60922	6.04804	4.84431	37.108	0.0224392	0.0432806	0.00249254	0.769952	AT5G40150.1 | Symbols: | Peroxidase superfamily protein | chr5:16059750-16060736 REVERSE LENGTH=328
Eucgr.B02382.1	0.218002	0.391227	0.097787	6.79079	4.44739	5.40077	3.64703	0.934222	0.00834041	0.0450381	0.00258433	0.770105	AT1G07645.1 | Symbols: ATDSI-1VOC, DSI-1VOC | dessication-induced 1VOC superfamily protein | chr1:2367612-2368349 REVERSE LENGTH=137
Eucgr.H00791.1	8.03706	8.71012	6.8455	0.915108	2.07715	0.524828	2.2901	5.65301	0.00231009	0.0317492	0.00587657	0.770771	AT5G48720.2 | Symbols: XRI, XRI1 | x-ray induced transcript 1 | chr5:19759233-19761621 FORWARD LENGTH=300
Eucgr.J02841.1	3.48723	3.3973	2.3091	0.666187	0.354527	0.331768	0.91728	1.71437	0.092991	0.229736	0.00341589	0.771253	AT1G17520.1 | Symbols: | Homeodomain-like/winged-helix DNA-binding family protein | chr1:6024959-6027224 REVERSE LENGTH=296
Eucgr.D01777.1	3.1914	2.93238	4.77178	0.140583	0.242258	0.102018	0.241766	1.35935	0.034909	0.082539	0.00548339	0.771794	AT4G23740.1 | Symbols: | Leucine-rich repeat protein kinase family protein | chr4:12367063-12369159 FORWARD LENGTH=638
Eucgr.H04936.1	13.7965	7.35163	4.36732	0.038135	0.0575009	0	0.0765123	2.50249	0.00649363	0.0352627	0.00208384	0.772242	AT5G09360.1 | Symbols: LAC14 | laccase 14 | chr5:2906426-2908658 REVERSE LENGTH=569
Eucgr.J01431.1	9.48085	8.75024	15.2988	0.116226	0.175248	0.147598	0.31092	3.9334	0.00596377	0.0428744	0.00121871	0.77331	AT3G30530.1 | Symbols: ATBZIP42, bZIP42 | basic leucine-zipper 42 | chr3:12139512-12140033 FORWARD LENGTH=173
Eucgr.K00151.4	14.9684	16.2884	14.7103	2.93826	3.90584	3.05851	4.88582	11.4773	0.00874817	0.0361436	0.0027934	0.773811	AT4G25290.1 | Symbols: | DNA photolyases;DNA photolyases | chr4:12941486-12944994 REVERSE LENGTH=692
Eucgr.G03233.1	8.53743	6.61491	7.17281	0.383755	1.15727	0.216596	0.513299	3.69557	0.00914408	0.0318708	0.0150025	0.774252	No hits found
Eucgr.B01963.1	0.312543	0.535003	0.237252	0	0	0	0.0607098	0.131127	0.0353318	0.266248	0.00376676	0.774661	AT3G14620.1 | Symbols: CYP72A8 | cytochrome P450, family 72, subfamily A, polypeptide 8 | chr3:4914978-4916853 FORWARD LENGTH=515
Eucgr.H01495.1	4.37602	5.34785	2.16399	0.0402997	0.141785	0.0511777	0.229091	1.46364	0.00396941	0.0656436	0.00238312	0.775882	AT3G53810.1 | Symbols: | Concanavalin A-like lectin protein kinase family protein | chr3:19933153-19935186 REVERSE LENGTH=677
Eucgr.F04162.1	2.02924	1.38731	2.4273	0.0912137	0.0458448	0.0386116	0.0610023	0.715261	0.038941	0.0363982	0.00198747	0.776631	AT5G09360.1 | Symbols: LAC14 | laccase 14 | chr5:2906426-2908658 REVERSE LENGTH=569
Eucgr.C01045.1	12.9903	12.5486	9.55104	0.516951	2.22409	0.752775	2.57222	8.05625	0.00129706	0.0267244	0.00487305	0.777715	AT4G32350.1 | Symbols: | Regulator of Vps4 activity in the MVB pathway protein | chr4:15617634-15620642 FORWARD LENGTH=732
Eucgr.A02929.1	44.7518	49.5805	41.706	195.334	157.251	203.723	171.767	70.4276	0.00413355	0.0139618	0.00188732	0.778872	AT4G25130.1 | Symbols: PMSR4 | peptide met sulfoxide reductase 4 | chr4:12898802-12899998 REVERSE LENGTH=258
Eucgr.A02121.2	38.4206	42.0675	43.826	3.24139	10.9122	2.40766	12.1274	26.6798	0.00657746	0.0948723	0.0345484	0.778928	AT5G32450.1 | Symbols: | RNA binding (RRM/RBD/RNP motifs) family protein | chr5:12079707-12081317 FORWARD LENGTH=267
Eucgr.E00070.1	36.4512	29.3815	32.2162	1.89535	5.86227	2.40696	6.9717	20.3383	0.00552862	0.056908	0.00952796	0.779711	AT1G01430.1 | Symbols: TBL25 | TRICHOME BIREFRINGENCE-LIKE 25 | chr1:156953-158536 REVERSE LENGTH=456
Eucgr.K00075.1	15.258	15.7318	11.9773	44.3971	37.5264	46.8189	39.5971	22.5713	0.0105859	0.0291589	0.00570837	0.781285	AT5G16750.1 | Symbols: TOZ | Transducin family protein / WD-40 repeat family protein | chr5:5504541-5509266 REVERSE LENGTH=876
Eucgr.K01353.1	2.03293	2.49442	1.2512	12.7188	11.1702	14.1117	11.2818	4.29149	0.0115997	0.0378778	0.00303013	0.781695	AT5G60870.1 | Symbols: | Regulator of chromosome condensation (RCC1) family protein | chr5:24485788-24487771 REVERSE LENGTH=445
Eucgr.E01876.1	4.39543	4.91688	1.74159	39.3813	34.7557	31.3211	35.6795	9.70345	0.0159925	0.0360804	0.00256456	0.781859	AT5G45040.1 | Symbols: | Cytochrome c | chr5:18175566-18176851 REVERSE LENGTH=175
Eucgr.B00601.1	3.70338	2.73229	2.3995	0.161842	0.325372	0.137018	0.34636	1.44277	0.0165666	0.0674616	0.00502245	0.781995	AT5G08020.1 | Symbols: ATRPA70B, RPA70B | RPA70-kDa subunit B | chr5:2572107-2574879 FORWARD LENGTH=604
Eucgr.G03122.1	206.465	286.74	284.731	5.63695	16.4928	4.73955	21.1944	94.5454	0.00883833	0.0389869	0.0321429	0.784016	AT2G40480.1 | Symbols: | Plant protein of unknown function (DUF827) | chr2:16910425-16912444 FORWARD LENGTH=518
Eucgr.J03127.1	7.2726	17.4405	0.108439	1576.75	1333.39	1361.71	881.922	925.418	0.0140363	0.0234725	0.00833906	0.784575	AT1G16030.1 | Symbols: Hsp70b | heat shock protein 70B | chr1:5502386-5504326 REVERSE LENGTH=646
Eucgr.K00315.1	1.06586	0.61425	0.592577	0.0991941	0.0427335	0.0479883	0.0663395	0.292421	0.149014	0.125626	0.00794022	0.788473	AT5G52950.1 | Symbols: | unknown protein; Has 30201 Blast hits to 17322 proteins in 780 species: Archae - 12; Bacteria - 1396; Metazoa - 17338; Fungi - 3422; Plants - 5037; Viruses - 0; Other Eukaryotes - 2996 (source: NCBI BLink). | chr5:21473887-21476939 REVERSE LENGTH=948
Eucgr.E00460.1	0	0.122982	0.122958	7.37439	5.75472	6.68141	4.26132	0.347069	0.00514814	0.0203325	0.000560986	0.788905	AT4G12430.1 | Symbols: TPPF | Haloacid dehalogenase-like hydrolase (HAD) superfamily protein | chr4:7365480-7367346 REVERSE LENGTH=368
Eucgr.J02714.1	0.496887	0.778224	0.93206	0.127918	0	0	0.0855498	0.281567	0.18555	0.137304	0.00359251	0.789107	AT2G19190.1 | Symbols: FRK1 | FLG22-induced receptor-like kinase 1 | chr2:8326067-8329893 REVERSE LENGTH=876
Eucgr.G03078.1	43.4299	34.6161	28.6887	1.80156	7.72674	2.06753	11.754	22.1737	0.00466612	0.186433	0.0245084	0.789132	AT3G11090.1 | Symbols: LBD21 | LOB domain-containing protein 21 | chr3:3475036-3475533 FORWARD LENGTH=165
Eucgr.A01720.1	6.94252	11.9345	6.82925	0.689826	0.982353	0.584019	0.999582	3.93838	0.0416829	0.0878804	0.00532747	0.789536	AT1G01380.1 | Symbols: ETC1 | Homeodomain-like superfamily protein | chr1:147267-147740 FORWARD LENGTH=83
Eucgr.F03729.1	0.685031	0.819572	0.7938	0.0269429	0.054167	0.0912415	0.108114	0.400312	0.0054392	0.0886925	0.00913161	0.789738	AT4G08500.1 | Symbols: MEKK1, ATMEKK1, MAPKKK8, ARAKIN | MAPK/ERK kinase kinase 1 | chr4:5404272-5407062 REVERSE LENGTH=608
Eucgr.E03922.1	5.88605	12.0386	5.74149	119.985	58.5548	136.488	76.3516	18.4903	0.00598938	0.0221391	0.0160227	0.790264	No hits found
Eucgr.H01054.1	3.48915	3.61784	6.0517	0	0.0735722	0	0.391589	1.57075	0.0127392	0.172037	0.00108363	0.790913	AT4G02090.1 | Symbols: | unknown protein; FUNCTIONS IN: molecular_function unknown; INVOLVED IN: N-terminal protein myristoylation; LOCATED IN: cellular_component unknown; EXPRESSED IN: root; Has 132 Blast hits to 132 proteins in 12 species: Archae - 0; Bacteria - 0; Metazoa - 0; Fungi - 0; Plants - 132; Viruses - 0; Other Eukaryotes - 0 (source: NCBI BLink). | chr4:923122-923730 FORWARD LENGTH=2…
Eucgr.I00191.1	17.8582	23.417	15.4581	304.297	142.942	215.844	171.43	32.6516	0.000668254	0.00340615	0.000666484	0.790962	AT5G64530.1 | Symbols: ANAC104, XND1 | xylem NAC domain 1 | chr5:25795360-25796699 FORWARD LENGTH=187
Eucgr.D01367.1	1.45143	1.61021	3.07772	0	0	0	0	0.616855	0.0729115	0.0709673	0.00865668	0.791037	AT5G01840.1 | Symbols: ATOFP1, OFP1 | ovate family protein 1 | chr5:324552-325364 FORWARD LENGTH=270
Eucgr.D01770.1	14.1991	10.129	4.21955	146.22	129.046	131.806	116.669	25.5494	0.0181678	0.0395893	0.00117906	0.791161	AT4G24015.1 | Symbols: | RING/U-box superfamily protein | chr4:12469887-12471197 REVERSE LENGTH=174
Eucgr.K02218.1	27.5336	46.7125	27.1652	4.07447	2.04787	4.07671	6.15177	18.2428	0.0379865	0.111805	0.00685379	0.791458	No hits found
Eucgr.B03813.1	16.9855	18.4905	15.3134	52.1215	48.5637	54.3412	58.1086	24.6562	0.00467832	0.00644458	0.00141282	0.791607	AT5G22100.1 | Symbols: | RNA cyclase family protein | chr5:7329015-7330718 FORWARD LENGTH=375
Eucgr.J01834.1	9.42323	10.7529	7.98225	3.154	3.09921	3.12028	3.88689	6.69868	0.0498711	0.124674	0.00944008	0.792418	AT3G02820.1 | Symbols: | zinc knuckle (CCHC-type) family protein | chr3:611573-613294 FORWARD LENGTH=282
Eucgr.G01707.1	14.7414	11.38	8.68646	0.1977	1.16182	0.193127	0.945874	6.59028	0.00281335	0.0235851	0.0105632	0.792883	AT2G16440.1 | Symbols: MCM4 | Minichromosome maintenance (MCM2/3/5) family protein | chr2:7126536-7130665 REVERSE LENGTH=847
Eucgr.H03450.2	16.1004	15.2811	17.5209	1.23081	3.25446	1.22325	3.50733	10.1816	0.00826471	0.079098	0.0144891	0.794143	AT3G22550.1 | Symbols: | Protein of unknown function (DUF581) | chr3:7991827-7992805 REVERSE LENGTH=267
Eucgr.K01388.2	14.2377	16.868	11.6635	52.8758	37.8673	53.9502	42.5607	23.1741	0.00856715	0.0426728	0.0100998	0.794408	AT5G48240.3 | Symbols: | unknown protein; FUNCTIONS IN: molecular_function unknown; INVOLVED IN: biological_process unknown; CONTAINS InterPro DOMAIN/s: Protein of unknown function DUF1665 (InterPro:IPR012459); Has 286 Blast hits to 283 proteins in 145 species: Archae - 0; Bacteria - 2; Metazoa - 103; Fungi - 97; Plants - 41; Viruses - 1; Other Eukaryotes - 42 (source: NCBI BLink). | chr5:1955930…
Eucgr.K00903.1	0.17616	0.358289	0.605809	3.90771	4.34598	4.88038	3.44748	1.25819	0.0519056	0.131683	0.0034461	0.794791	AT1G03940.1 | Symbols: | HXXXD-type acyl-transferase family protein | chr1:1009542-1010951 REVERSE LENGTH=469
Eucgr.G01683.1	14.3152	17.0212	15.4234	1.40164	3.76455	1.14957	3.13442	10.9911	0.00428631	0.0277836	0.0117792	0.795576	AT4G34530.1 | Symbols: CIB1 | cryptochrome-interacting basic-helix-loop-helix 1 | chr4:16498466-16499946 FORWARD LENGTH=335
Eucgr.I00196.1	13.15	9.62388	20.3187	0.403889	0.324797	0.615491	0.666283	5.42302	0.0431099	0.100525	0.00471782	0.795954	AT1G49780.1 | Symbols: PUB26 | plant U-box 26 | chr1:18429024-18430289 REVERSE LENGTH=421
Eucgr.B02755.1	15.1744	19.3748	32.1296	1.124	1.33266	1.098	3.87423	8.7545	0.0660073	0.350556	0.00420042	0.796471	AT3G54050.2 | Symbols: HCEF1 | high cyclic electron flow 1 | chr3:20016951-20018527 FORWARD LENGTH=417
Eucgr.D00371.1	0.148512	0.197986	0.152266	0	0	0	0.0267871	0.0661227	0.0538863	0.128886	0.00651144	0.797312	AT4G19090.1 | Symbols: | Protein of unknown function (DUF594) | chr4:10449900-10452757 FORWARD LENGTH=751
Eucgr.B00072.1	4.96082	4.89075	3.18026	0.241171	0.373745	0.229702	0.28226	2.64597	0.00507237	0.0101018	0.0010483	0.797545	AT2G31900.1 | Symbols: XIF, ATXIF, ATMYO5 | myosin-like protein XIF | chr2:13560760-13569623 REVERSE LENGTH=1556
Eucgr.G01052.1	22.3635	20.91	15.8901	2.19525	4.70318	1.59572	4.89384	13.636	0.00638358	0.0477592	0.0112179	0.798193	AT4G17980.1 | Symbols: anac071, NAC071 | NAC domain containing protein 71 | chr4:9978850-9980038 REVERSE LENGTH=262
Eucgr.H01669.1	6.1243	6.3465	3.13956	0.0869322	0.699086	0.0735984	0.930223	2.36797	0.004204	0.201977	0.0289498	0.798584	AT5G67050.1 | Symbols: | alpha/beta-Hydrolases superfamily protein | chr5:26759482-26761165 REVERSE LENGTH=477
Eucgr.G01558.1	0.227419	0.256537	0.29146	0	0	0	0.0615293	0.101255	0.0579807	0.305627	0.00724804	0.798744	AT5G10770.1 | Symbols: | Eukaryotic aspartyl protease family protein | chr5:3403331-3405331 REVERSE LENGTH=474
Eucgr.D01019.1	51.022	61.0297	64.5566	10.8702	11.4498	11.3606	15.7571	36.6204	0.0483509	0.124991	0.00432263	0.799202	AT3G23290.2 | Symbols: LSH4 | Protein of unknown function (DUF640) | chr3:8326958-8328010 FORWARD LENGTH=195
Eucgr.B00238.2	5.95757	4.8351	6.56117	0.608525	0.717166	0.302007	1.16478	2.96182	0.0375114	0.174328	0.00855027	0.799998	AT4G24670.2 | Symbols: TAR2 | tryptophan aminotransferase related 2 | chr4:12727940-12730694 REVERSE LENGTH=440
Eucgr.H05117.4	3.64903	3.91667	2.83714	0.984138	0.972785	0.777643	1.10793	2.43702	0.0493288	0.0898053	0.00738941	0.800269	AT5G63860.1 | Symbols: UVR8 | Regulator of chromosome condensation (RCC1) family protein | chr5:25554821-25558587 REVERSE LENGTH=440
Eucgr.F01643.1	3.91722	3.63678	3.02223	0	0.223016	0.125219	0.362696	2.29928	0.000325074	0.0127453	0.000334499	0.801725	AT1G75710.1 | Symbols: | C2H2-like zinc finger protein | chr1:28428806-28431128 FORWARD LENGTH=462
Eucgr.E04300.1	15.2041	13.5853	13.2958	37.9617	39.5187	38.7304	36.5122	23.8423	0.0427344	0.122146	0.00750897	0.802036	AT2G35060.1 | Symbols: KUP11 | K+ uptake permease 11 | chr2:14775184-14778184 REVERSE LENGTH=792
Eucgr.G02143.1	0.0506469	0.0363564	0	4.39832	1.48977	2.30707	1.18301	0.0394621	0.00125971	0.0168336	0.00101341	0.803396	AT1G14870.1 | Symbols: PCR2 | PLANT CADMIUM RESISTANCE 2 | chr1:5128591-5129458 REVERSE LENGTH=152
Eucgr.H02450.1	22.0642	20.6517	13.2894	76.8185	68.4897	76.1888	64.6937	35.914	0.0396646	0.138437	0.00785035	0.803527	AT1G13160.1 | Symbols: | ARM repeat superfamily protein | chr1:4484634-4488388 FORWARD LENGTH=804
Eucgr.F03668.1	47.796	37.4145	32.1591	1.79366	8.48416	1.95641	7.66845	22.626	0.00476318	0.0664	0.0396125	0.805751	AT3G44730.1 | Symbols: ATKP1, KP1 | kinesin-like protein 1 | chr3:16285888-16290852 FORWARD LENGTH=1087
Eucgr.D02639.1	0.674968	0.276868	0.259512	37.1357	10.5218	19.1104	4.44365	1.20208	0.000581447	0.0608624	0.0013721	0.805814	AT5G62150.1 | Symbols: | peptidoglycan-binding LysM domain-containing protein | chr5:24958325-24958633 FORWARD LENGTH=102
Eucgr.J01777.2	24.927	23.5548	19.9527	2.90064	7.62586	2.66181	7.05419	16.9441	0.00415692	0.0374232	0.0175693	0.805835	AT2G02170.2 | Symbols: | Remorin family protein | chr2:556595-558610 REVERSE LENGTH=486
Eucgr.A01623.1	11.2398	11.5571	8.07579	25.5549	26.6391	31.285	25.9471	16.8386	0.054921	0.105984	0.00754166	0.806108	AT4G39160.2 | Symbols: | Homeodomain-like superfamily protein | chr4:18236828-18240433 FORWARD LENGTH=624
Eucgr.F04485.1	0	0.193395	0.120847	11.6982	3.06763	12.5952	4.50707	0.41983	0.0025816	0.0197934	0.00927829	0.808325	AT2G21820.1 | Symbols: | unknown protein; Has 45 Blast hits to 45 proteins in 13 species: Archae - 0; Bacteria - 0; Metazoa - 0; Fungi - 0; Plants - 45; Viruses - 0; Other Eukaryotes - 0 (source: NCBI BLink). | chr2:9302983-9303219 REVERSE LENGTH=78
Eucgr.K00648.1	19.9228	16.1394	6.67552	0.453157	0.227761	0.191826	0.757662	4.925	0.0518706	0.116649	0.00193424	0.81012	AT5G35740.1 | Symbols: | Carbohydrate-binding X8 domain superfamily protein | chr5:13910572-13911095 REVERSE LENGTH=119
Eucgr.K02300.1	26.6417	33.9519	29.0645	4.71918	7.8023	4.81018	10.0497	21.1426	0.0147262	0.104158	0.00910724	0.810656	AT3G48750.1 | Symbols: CDKA;1, CDC2AAT, CDK2, CDC2, CDC2A, CDKA1 | cell division control 2 | chr3:18072238-18074296 FORWARD LENGTH=294
Eucgr.C01575.1	4.99739	3.0851	2.42096	0.094345	0.142256	0.0798742	0.0946448	1.44069	0.0099837	0.0205327	0.00320052	0.811228	AT5G25580.1 | Symbols: | BEST Arabidopsis thaliana protein match is: DDT domain superfamily (TAIR:AT1G18950.1); Has 178 Blast hits to 178 proteins in 75 species: Archae - 0; Bacteria - 4; Metazoa - 51; Fungi - 33; Plants - 60; Viruses - 1; Other Eukaryotes - 29 (source: NCBI BLink). | chr5:8903550-8906108 FORWARD LENGTH=405
Eucgr.A00208.1	0	0.0556591	0	3.65952	0.66215	2.54053	0.244743	0.0604136	0.00234135	0.243879	0.0106681	0.812225	AT3G62560.1 | Symbols: | Ras-related small GTP-binding family protein | chr3:23137539-23138880 FORWARD LENGTH=193
Eucgr.D00412.1	0	0.0455606	0	1.91715	0	2.48537	0.200338	0.0494525	0.00429805	0.244244	0.155035	0.813168	AT5G45690.1 | Symbols: | Protein of unknown function (DUF1264) | chr5:18535139-18536259 REVERSE LENGTH=247
Eucgr.K01851.1	0	0.0261872	0	0.826453	0.276922	1.04954	0.27636	0.0284242	0.00652164	0.0630753	0.0121872	0.813531	AT2G41970.1 | Symbols: | Protein kinase superfamily protein | chr2:17520517-17522304 REVERSE LENGTH=365
Eucgr.G03284.1	0	0.0333611	0	0.87738	0.440979	0.891366	0.792151	0.0362108	0.00889921	0.019503	0.00604557	0.813607	AT5G13790.1 | Symbols: AGL15 | AGAMOUS-like 15 | chr5:4449128-4450802 REVERSE LENGTH=268
Eucgr.F00591.1	0	0	0.0559169	2.17691	0.118285	2.98866	0.196741	0.0485645	0.00513544	0.269387	0.080319	0.817413	AT1G75750.1 | Symbols: GASA1 | GAST1 protein homolog 1 | chr1:28441813-28442284 REVERSE LENGTH=98
Eucgr.A00995.1	6.24289	8.53784	7.62844	98.8845	44.9383	74.9865	43.4031	13.775	0.0014223	0.0176741	0.00277389	0.818446	AT2G46940.1 | Symbols: | unknown protein; BEST Arabidopsis thaliana protein match is: unknown protein (TAIR:AT3G62070.1); Has 143 Blast hits to 141 proteins in 14 species: Archae - 0; Bacteria - 0; Metazoa - 4; Fungi - 0; Plants - 139; Viruses - 0; Other Eukaryotes - 0 (source: NCBI BLink). | chr2:19286658-19287505 REVERSE LENGTH=252
Eucgr.D00583.1	13.2402	16.7873	20.2419	0.591622	0.929232	0.970451	1.92888	8.69862	0.0133364	0.0805243	0.00133227	0.819988	No hits found
Eucgr.H02351.1	18.9952	23.7711	20.3103	3.00838	7.09634	5.21567	6.08398	14.741	0.00807126	0.0461208	0.0117652	0.820092	AT5G65710.1 | Symbols: HSL2 | HAESA-like 2 | chr5:26292372-26295440 FORWARD LENGTH=993
Eucgr.K02329.1	6.98791	5.10539	2.17325	23.717	31.0313	36.0136	24.9785	12.172	0.120306	0.171007	0.00758551	0.820542	AT1G73380.1 | Symbols: | unknown protein; CONTAINS InterPro DOMAIN/s: Protein of unknown function DUF1308 (InterPro:IPR010733); Has 162 Blast hits to 160 proteins in 67 species: Archae - 0; Bacteria - 2; Metazoa - 120; Fungi - 0; Plants - 34; Viruses - 0; Other Eukaryotes - 6 (source: NCBI BLink). | chr1:27589100-27590657 FORWARD LENGTH=434
Eucgr.C00156.1	21.2006	17.0311	19.9543	0.907924	2.09151	0.672582	2.83363	12.0533	0.00578554	0.0437537	0.00518314	0.821179	AT4G30230.1 | Symbols: | unknown protein; Has 42 Blast hits to 42 proteins in 5 species: Archae - 0; Bacteria - 0; Metazoa - 0; Fungi - 0; Plants - 42; Viruses - 0; Other Eukaryotes - 0 (source: NCBI BLink). | chr4:14806376-14807158 FORWARD LENGTH=260
Eucgr.K02060.1	4.71867	4.55609	4.91887	21.6748	16.9636	23.8208	19.5934	8.75135	0.0135665	0.0466682	0.00896345	0.82257	AT1G19490.1 | Symbols: | Basic-leucine zipper (bZIP) transcription factor family protein | chr1:6751953-6753959 REVERSE LENGTH=471
Eucgr.B02239.1	0.684029	1.90798	1.45524	372.302	80.7423	281.024	56.9021	3.5176	0.000527397	0.00271084	0.00310705	0.822688	AT3G47340.1 | Symbols: ASN1, DIN6, AT-ASN1 | glutamine-dependent asparagine synthase 1 | chr3:17438136-17441043 REVERSE LENGTH=584
Eucgr.F02999.1	16.8552	11.6506	11.1838	0.365891	2.81189	0.609547	2.56543	7.82324	0.00447329	0.106669	0.0513012	0.822906	AT1G22610.1 | Symbols: | C2 calcium/lipid-binding plant phosphoribosyltransferase family protein | chr1:7994478-7997567 FORWARD LENGTH=1029
Eucgr.E00446.1	14.5766	9.96244	7.04747	0.0823922	0.952454	0.104632	0.743886	4.93066	0.00205919	0.0618144	0.0181747	0.823039	AT1G62500.1 | Symbols: | Bifunctional inhibitor/lipid-transfer protein/seed storage 2S albumin superfamily protein | chr1:23132181-23133074 FORWARD LENGTH=297
Eucgr.D00059.1	8.21682	9.09841	6.26999	22.1988	21.3647	24.8472	21.7029	12.7897	0.0255878	0.0602018	0.00603565	0.825244	AT5G18820.1 | Symbols: EMB3007 | TCP-1/cpn60 chaperonin family protein | chr5:6271549-6274153 FORWARD LENGTH=575
Eucgr.F03226.1	3.42045	3.67455	3.53413	0.512141	0.761028	0.414736	1.04243	2.37101	0.0159139	0.115724	0.00619534	0.825535	AT3G14740.2 | Symbols: | RING/FYVE/PHD zinc finger superfamily protein | chr3:4952185-4953306 REVERSE LENGTH=343
Eucgr.D02618.1	20.2162	19.1838	16.5089	41.2728	44.6645	44.5821	39.7983	29.0262	0.0523286	0.14686	0.0064499	0.82589	AT4G31120.1 | Symbols: SKB1, ATPRMT5 | SHK1 binding protein 1 | chr4:15132185-15136568 REVERSE LENGTH=642
Eucgr.A01416.1	0.0928527	0.0999802	0.04165	12.4021	2.24668	12.9486	4.33769	0.289389	0.000404106	0.00336645	0.00456357	0.825922	AT4G27670.1 | Symbols: HSP21 | heat shock protein 21 | chr4:13819048-13819895 REVERSE LENGTH=227
Eucgr.E02733.1	0.950744	0.706858	1.0357	0	0	0.0542712	0.0214357	0.396848	0.0145577	0.0136937	0.00388933	0.826306	AT3G49340.1 | Symbols: | Cysteine proteinases superfamily protein | chr3:18293347-18294577 REVERSE LENGTH=341
Eucgr.B01665.1	7.76824	8.38989	5.57524	0.699947	1.27318	1.60845	1.58267	4.67709	0.00888387	0.0624034	0.00533719	0.826418	AT3G62630.1 | Symbols: | Protein of unknown function (DUF1645) | chr3:23163937-23165079 REVERSE LENGTH=380
Eucgr.F01247.1	55.0206	56.5315	75.989	5.652	4.74612	5.63123	8.11311	34.1366	0.0326838	0.0763252	0.00169902	0.826625	AT1G78780.2 | Symbols: | pathogenesis-related family protein | chr1:29621447-29622431 REVERSE LENGTH=238
Eucgr.J01592.1	2.44315	5.39893	3.00835	0.180878	0.227277	0.114851	0.453632	1.49302	0.0393313	0.208646	0.00612494	0.827196	AT1G70780.1 | Symbols: | unknown protein; FUNCTIONS IN: molecular_function unknown; INVOLVED IN: biological_process unknown; LOCATED IN: mitochondrion; EXPRESSED IN: sperm cell, male gametophyte, pollen tube; EXPRESSED DURING: L mature pollen stage, M germinated pollen stage; BEST Arabidopsis thaliana protein match is: unknown protein (TAIR:AT1G23150.1); Has 143 Blast hits to 143 proteins in 17 s…
Eucgr.F02449.1	0.169861	0.264189	0.203181	0	0	0	0.0536162	0.0882327	0.064751	0.329064	0.00820086	0.827259	AT1G02390.1 | Symbols: ATGPAT2, GPAT2 | glycerol-3-phosphate acyltransferase 2 | chr1:480921-483163 FORWARD LENGTH=530
Eucgr.I01944.1	0.0226766	0.0325564	0.142405	1.86227	1.48468	2.86331	1.74651	0.265031	0.030053	0.0566189	0.0099464	0.827512	AT5G39785.1 | Symbols: | Protein of unknown function (DUF1666) | chr5:15929257-15932215 FORWARD LENGTH=606
Eucgr.D01116.1	4.12266	1.63968	1.64934	0.105177	0.052863	0	0.175852	0.78135	0.0479478	0.216579	0.00309991	0.828482	AT3G17350.1 | Symbols: | unknown protein; FUNCTIONS IN: molecular_function unknown; INVOLVED IN: biological_process unknown; LOCATED IN: endomembrane system; EXPRESSED IN: 19 plant structures; EXPRESSED DURING: 13 growth stages; BEST Arabidopsis thaliana protein match is: unknown protein (TAIR:AT5G50290.1); Has 203 Blast hits to 203 proteins in 13 species: Archae - 0; Bacteria - 0; Metazoa - 0; F…
Eucgr.H02856.1	0.441874	0.277546	0.346863	0	0	0.0220705	0	0.150627	0.0329857	0.027547	0.00472693	0.828746	AT1G61820.1 | Symbols: BGLU46 | beta glucosidase 46 | chr1:22835452-22838444 FORWARD LENGTH=516
Eucgr.C04122.1	14.4001	16.4437	8.51641	1.8398	1.93643	1.83248	3.31492	7.45022	0.0503835	0.212398	0.00450015	0.828808	AT3G24460.1 | Symbols: | Serinc-domain containing serine and sphingolipid biosynthesis protein | chr3:8886160-8889717 REVERSE LENGTH=409
Eucgr.I01141.1	3.24666	1.61108	0.879658	0.0411364	0	0	0	0.57724	0.0318072	0.026374	0.0023146	0.828854	AT5G49730.1 | Symbols: ATFRO6, FRO6 | ferric reduction oxidase 6 | chr5:20201355-20204455 REVERSE LENGTH=738
Eucgr.L00250.1	0.0443721	0.0318521	0.159228	24.4607	5.30501	10.8154	2.353	0.034573	0.000451238	0.0343859	0.00166597	0.829086	AT1G56600.1 | Symbols: AtGolS2, GolS2 | galactinol synthase 2 | chr1:21207620-21209291 FORWARD LENGTH=335
Eucgr.I02395.1	11.2261	95.7474	3.02534	7955.76	2301.41	6924.49	3696.64	424.487	0.000342973	0.00291814	0.405142	0.82947	No hits found
Eucgr.I01970.1	1.44362	1.90626	1.08724	0.0168234	0.135289	0.14243	0.123763	0.80542	0.00134243	0.035452	0.00337835	0.82999	AT3G29060.1 | Symbols: | EXS (ERD1/XPR1/SYG1) family protein | chr3:11044990-11048465 REVERSE LENGTH=800
Eucgr.K02663.1	3.32674	4.12034	4.5927	55.9225	25.9073	48.998	23.6893	8.00451	0.002259	0.0330236	0.00590636	0.83037	AT1G73920.1 | Symbols: | alpha/beta-Hydrolases superfamily protein | chr1:27791194-27794698 FORWARD LENGTH=704
Eucgr.F03947.1	16.1461	14.9337	7.3818	0.293097	0.736566	0.454926	0.849415	5.96765	0.0138354	0.0624774	0.002499	0.830627	AT5G25190.1 | Symbols: | Integrase-type DNA-binding superfamily protein | chr5:8707007-8707655 REVERSE LENGTH=181
Eucgr.F02971.1	11.2159	9.19728	7.65077	27.603	29.0701	33.9152	27.7864	16.2498	0.0503152	0.11234	0.00743288	0.831378	AT1G71490.1 | Symbols: | Tetratricopeptide repeat (TPR)-like superfamily protein | chr1:26933326-26935371 REVERSE LENGTH=681
Eucgr.G02591.1	12.8897	16.7491	13.2834	50.7399	45.404	59.4065	62.1356	23.3095	0.0139995	0.0148655	0.00372658	0.832536	AT5G08520.1 | Symbols: | Duplicated homeodomain-like superfamily protein | chr5:2755470-2757741 REVERSE LENGTH=298
Eucgr.G02992.1	2.45068	2.18384	2.72925	0	0.160371	0	0.106697	1.25104	0.00735226	0.0125147	0.00276742	0.832595	AT2G37820.1 | Symbols: | Cysteine/Histidine-rich C1 domain family protein | chr2:15847541-15848413 FORWARD LENGTH=290
Eucgr.J02002.1	13.9731	10.1538	15.5154	0.810852	1.11395	0.869544	1.03034	6.89382	0.0261445	0.0555505	0.00313563	0.832639	AT1G07420.1 | Symbols: ATSMO2, SMO2-1 | sterol 4-alpha-methyl-oxidase 2-1 | chr1:2277910-2280033 FORWARD LENGTH=266
Eucgr.D02220.1	9.01622	10.6027	11.95	0.855357	1.54768	0.579328	1.60174	5.86012	0.019161	0.0894336	0.00978114	0.832786	AT1G32250.1 | Symbols: | Calcium-binding EF-hand family protein | chr1:11639843-11640343 FORWARD LENGTH=166
Eucgr.H03598.1	22.7515	33.7063	24.464	1.37081	4.64426	1.37547	6.07791	17.5594	0.00435657	0.0759502	0.0117094	0.832801	AT3G06145.1 | Symbols: | unknown protein; Has 15 Blast hits to 15 proteins in 7 species: Archae - 0; Bacteria - 0; Metazoa - 0; Fungi - 0; Plants - 15; Viruses - 0; Other Eukaryotes - 0 (source: NCBI BLink). | chr3:1860118-1860618 REVERSE LENGTH=166
Eucgr.K00264.1	1235.74	1117.98	1219.28	71.5261	202.852	62.9852	190.87	475.742	8.4105e-05	0.0119582	0.0272866	0.837353	AT5G23860.2 | Symbols: TUB8 | tubulin beta 8 | chr5:8042962-8044528 FORWARD LENGTH=449
Eucgr.J02238.1	2.55485	2.51175	1.66918	0.288347	0.184451	0.0665782	0.210374	1.36315	0.036713	0.0277242	0.0020292	0.837435	AT3G27640.1 | Symbols: | Transducin/WD40 repeat-like superfamily protein | chr3:10232307-10235467 FORWARD LENGTH=535
Eucgr.G03119.1	26.7724	20.412	109.778	0.706349	0.473356	0.398672	0.433029	12.9727	0.115638	0.166018	0.00657327	0.837831	AT2G40460.1 | Symbols: | Major facilitator superfamily protein | chr2:16897123-16901171 FORWARD LENGTH=583
Eucgr.B00615.2	8.85745	9.53737	15.8506	0.616069	0.928925	0.633341	1.55978	4.90361	0.057907	0.236409	0.00706542	0.838184	AT1G26355.1 | Symbols: SP1L1 | SPIRAL1-like1 | chr1:9117950-9118611 REVERSE LENGTH=113
Eucgr.H00748.1	36.8851	39.4928	46.2002	3.5102	3.33779	3.74286	3.08357	24.777	0.0136553	0.0192152	0.00065687	0.839989	AT3G07340.1 | Symbols: | basic helix-loop-helix (bHLH) DNA-binding superfamily protein | chr3:2341188-2343288 REVERSE LENGTH=456
Eucgr.L00235.1	0	0.128546	0	73.1921	16.1421	61.608	15.6006	0.0348817	0.000629498	0.00461283	0.0043314	0.840477	AT1G56600.1 | Symbols: AtGolS2, GolS2 | galactinol synthase 2 | chr1:21207620-21209291 FORWARD LENGTH=335
Eucgr.F01599.1	13.6054	16.3645	24.5512	0.637236	0.492739	0.746994	0.655652	8.13269	0.0325465	0.048869	0.0023519	0.84066	AT1G75390.1 | Symbols: AtbZIP44, bZIP44 | basic leucine-zipper 44 | chr1:28292224-28292745 FORWARD LENGTH=173
Eucgr.F00741.2	47.9901	60.4934	40.4424	158.027	141.057	147.464	149.249	88.7835	0.0531429	0.117571	0.00964175	0.840922	AT1G11910.1 | Symbols: APA1, ATAPA1 | aspartic proteinase A1 | chr1:4017119-4019874 REVERSE LENGTH=506
Eucgr.B02318.1	3.29281	2.30999	3.69255	0.141283	0.07101	0	0	1.34112	0.020913	0.0123756	0.0011488	0.841078	AT2G29125.1 | Symbols: RTFL2, DVL13 | ROTUNDIFOLIA like 2 | chr2:12523472-12523819 FORWARD LENGTH=115
Eucgr.I01316.1	11.269	12.2424	12.5017	2.70682	2.95962	2.25144	4.89093	7.64364	0.0506235	0.308664	0.00932774	0.841313	AT4G34660.1 | Symbols: | SH3 domain-containing protein | chr4:16545595-16548294 REVERSE LENGTH=368
Eucgr.A01602.1	49.7162	46.8	41.2335	4.95142	16.3469	5.32215	17.1253	31.4042	0.00339913	0.0923339	0.0421005	0.842588	AT1G63300.1 | Symbols: | Myosin heavy chain-related protein | chr1:23482193-23486067 FORWARD LENGTH=1029
Eucgr.K01496.1	0	0.0392649	0.0736069	0.593773	1.5311	0.896116	2.77975	0.0213095	0.0762074	0.0116403	0.00884508	0.842677	AT1G55370.2 | Symbols: NDF5 | NDH-dependent cyclic electron flow 5 | chr1:20674852-20676071 FORWARD LENGTH=354
Eucgr.K01352.1	360.851	256.047	398.234	22.2047	32.1902	28.5181	15.7594	184.157	0.0287356	0.0289189	0.00246655	0.843666	AT3G22120.1 | Symbols: CWLP | cell wall-plasma membrane linker protein | chr3:7795283-7796287 REVERSE LENGTH=334
Eucgr.E02410.1	0	0	0	32.7668	9.14936	39.8647	6.33069	0.100173	0.000650974	0.00512203	0.00251194	0.848883	AT1G07900.1 | Symbols: LBD1 | LOB domain-containing protein 1 | chr1:2442624-2443631 FORWARD LENGTH=190
Eucgr.L03254.1	0	0	0	2.3215	0.32562	2.69674	0.397172	0.0445637	0.00391054	0.0611554	0.026822	0.849364	AT1G73190.1 | Symbols: ALPHA-TIP, TIP3;1 | Aquaporin-like superfamily protein | chr1:27522155-27523171 FORWARD LENGTH=268
Eucgr.B03510.1	7.21381	11.3924	9.99512	159.189	45.6331	84.8734	39.1142	19.2354	0.00210414	0.103701	0.0161351	0.850538	AT3G48660.1 | Symbols: | Protein of unknown function (DUF 3339) | chr3:18029659-18030133 FORWARD LENGTH=89
Eucgr.I01142.1	6.57556	4.5351	1.94983	0.0347729	0.157294	0	0.0348834	1.53559	0.00974871	0.0190236	0.0324145	0.850894	AT5G49740.1 | Symbols: ATFRO7, FRO7 | ferric reduction oxidase 7 | chr5:20205549-20208628 REVERSE LENGTH=747
Eucgr.E03147.1	2.2855	2.26895	3.44636	26.8984	15.5957	18.1482	14.4896	6.25164	0.00934426	0.101129	0.005107	0.851371	AT3G47160.2 | Symbols: | RING/U-box superfamily protein | chr3:17360238-17361879 REVERSE LENGTH=257
Eucgr.D01150.1	2.79166	3.13562	1.70892	0.0620041	0.0934913	0.0787406	0.39394	1.38186	0.00318981	0.124436	0.00123355	0.851492	AT2G44580.1 | Symbols: | zinc ion binding | chr2:18402081-18403412 REVERSE LENGTH=386
Eucgr.F03300.1	17.7236	14.0607	9.5049	1.85203	2.26506	1.5941	2.95203	7.82199	0.0508293	0.164903	0.00979389	0.851778	AT5G53900.2 | Symbols: | Serine/threonine-protein kinase WNK (With No Lysine)-related | chr5:21881375-21883133 REVERSE LENGTH=377
Eucgr.G02154.1	0.124487	0.0446808	0.111679	3.17273	1.12215	2.23841	1.45387	0.0484976	0.00796818	0.0589506	0.0138673	0.85226	AT1G14870.1 | Symbols: PCR2 | PLANT CADMIUM RESISTANCE 2 | chr1:5128591-5129458 REVERSE LENGTH=152
Eucgr.B03746.1	66.8687	62.6152	8.41659	0.287816	0.623146	0.449853	0.503428	12.2989	0.0808662	0.161541	0.00804175	0.852608	AT5G07990.1 | Symbols: TT7, CYP75B1, D501 | Cytochrome P450 superfamily protein | chr5:2560437-2562859 FORWARD LENGTH=513
Eucgr.E04058.1	31.9474	45.2406	33.7672	2.22665	1.55706	2.25395	2.84881	62.1306	0.00370338	0.00796724	0.000249888	0.852695	No hits found
Eucgr.B02749.1	5.48967	5.93452	5.27667	1.07957	1.27124	1.01844	1.81532	4.22642	0.0161503	0.0827609	0.00307142	0.853396	AT4G03120.1 | Symbols: | C2H2 and C2HC zinc fingers superfamily protein | chr4:1385747-1387331 FORWARD LENGTH=207
Eucgr.E01278.1	26.5726	24.0715	25.0624	2.15315	6.35926	1.44704	6.428	18.0293	0.00527481	0.0508872	0.0215251	0.8541	AT3G07040.1 | Symbols: RPM1, RPS3 | NB-ARC domain-containing disease resistance protein | chr3:2226244-2229024 REVERSE LENGTH=926
Eucgr.B00857.1	7.16681	5.90354	4.06336	19.5283	20.834	25.56	19.3621	10.3184	0.0550998	0.132483	0.00795153	0.854132	AT3G18100.1 | Symbols: MYB4R1, AtMYB4R1 | myb domain protein 4r1 | chr3:6200689-6204583 FORWARD LENGTH=847
Eucgr.A00596.1	1.45128	1.29918	1.80745	9.49281	15.6339	11.9528	14.1093	3.28593	0.018776	0.0145948	0.00227684	0.854164	AT2G38290.1 | Symbols: ATAMT2, AMT2;1, AMT2 | ammonium transporter 2 | chr2:16039672-16042291 REVERSE LENGTH=475
Eucgr.B00330.1	26.0626	30.2599	17.4834	0.649594	5.09882	0.737178	6.17457	15.6638	0.00196273	0.0871394	0.0395395	0.854196	AT1G12220.2 | Symbols: RPS5 | Disease resistance protein (CC-NBS-LRR class) family | chr1:4145011-4147680 FORWARD LENGTH=889
Eucgr.G03123.1	1.76338	2.58919	1.07861	0.0756604	0.0760551	0	0.0506005	0.811882	0.0256384	0.0214424	0.00296168	0.85464	AT5G05330.1 | Symbols: | HMG-box (high mobility group) DNA-binding family protein | chr5:1577289-1578750 REVERSE LENGTH=220
Eucgr.I02361.1	4.83152	4.50874	6.93513	55.5491	39.7933	63.323	32.5142	12.4982	0.00891451	0.0737717	0.00588646	0.855091	No hits found
Eucgr.E03059.1	2.96397	3.51063	4.18798	0.419673	0.351552	0.118434	0.374228	1.84753	0.0853702	0.103777	0.0088924	0.855466	No hits found
Eucgr.B02000.1	47.0169	32.0669	15.044	0.429603	1.26231	0.419665	2.07749	13.4751	0.0249635	0.141837	0.00936519	0.856508	AT1G72210.1 | Symbols: | basic helix-loop-helix (bHLH) DNA-binding superfamily protein | chr1:27180066-27182268 FORWARD LENGTH=320
Eucgr.F03538.2	135.591	106.014	88.638	2.56342	5.17371	2.79757	4.3529	61.2792	0.00197989	0.00468907	0.00105333	0.856651	AT1G76160.1 | Symbols: sks5 | SKU5 similar 5 | chr1:28578211-28581020 REVERSE LENGTH=541
Eucgr.B00523.1	67.5519	70.6333	93.2504	4.49364	7.50359	5.75376	14.778	44.6636	0.015835	0.122461	0.00260405	0.856917	AT3G47470.1 | Symbols: LHCA4, CAB4 | light-harvesting chlorophyll-protein complex I subunit A4 | chr3:17493622-17494773 REVERSE LENGTH=251
Eucgr.J01663.1	94.5336	111.111	86.6002	1.21224	2.16634	1.56797	3.31047	75.7137	0.000111715	0.000504163	1.78257e-05	0.856958	AT5G13870.1 | Symbols: EXGT-A4, XTH5 | xyloglucan endotransglucosylase/hydrolase 5 | chr5:4475089-4476217 REVERSE LENGTH=293
Eucgr.F03555.1	13.8539	11.7768	16.2081	1.60598	1.61436	1.55389	2.17369	7.85909	0.0431412	0.111192	0.00360819	0.857997	No hits found
Eucgr.A02867.1	22.7985	21.5548	20.146	77.9662	59.2161	61.3245	57.7863	33.361	0.00859741	0.0643595	0.00441912	0.859069	AT5G62200.1 | Symbols: | Embryo-specific protein 3, (ATS3) | chr5:24984463-24985674 REVERSE LENGTH=190
Eucgr.H02220.1	24.2738	18.3603	11.5216	0.743265	1.08207	0.477371	1.28556	10.0278	0.0171867	0.0497039	0.00369477	0.859833	AT1G47128.1 | Symbols: RD21, RD21A | Granulin repeat cysteine protease family protein | chr1:17283139-17285609 REVERSE LENGTH=462
Eucgr.D00363.1	0.443102	0.468744	0.397516	0.0880554	0.0221287	0.0559119	0.0883351	0.236222	0.13088	0.164503	0.0097049	0.859891	AT5G45470.1 | Symbols: | Protein of unknown function (DUF594) | chr5:18422164-18424764 REVERSE LENGTH=866
Eucgr.I01755.1	1.62618	3.22639	3.54588	56.9876	17.4662	58.8599	17.609	1.21426	0.00667615	0.101807	0.0593364	0.85994	AT5G40390.1 | Symbols: SIP1 | Raffinose synthase family protein | chr5:16161720-16165085 FORWARD LENGTH=783
Eucgr.H03017.2	37.1669	32.1238	62.0435	3.5148	4.48935	4.68194	5.86583	21.1204	0.0905146	0.228093	0.00574789	0.860251	AT3G23410.1 | Symbols: ATFAO3, FAO3 | fatty alcohol oxidase 3 | chr3:8382860-8386024 FORWARD LENGTH=746
Eucgr.H02628.2	21.325	27.002	26.7138	3.03297	4.5829	4.85749	4.58652	16.9824	0.0204787	0.0540862	0.00309275	0.860299	AT5G48560.1 | Symbols: | basic helix-loop-helix (bHLH) DNA-binding superfamily protein | chr5:19684160-19686871 FORWARD LENGTH=498
Eucgr.G02193.1	2.98356	6.62596	4.93501	0.0880099	0.48658	0.298043	0.559167	2.25203	0.00844609	0.17275	0.0112588	0.860367	AT2G01340.1 | Symbols: At17.1 | Encodes a protein whose expression is responsive to nematode infection. | chr2:164014-165068 FORWARD LENGTH=215
Eucgr.G02743.1	0.805144	1.40363	1.47902	16.2859	8.69477	19.5483	9.99624	2.98732	0.00626313	0.0351997	0.0106418	0.860377	AT5G03530.1 | Symbols: ATRAB ALPHA, ATRAB, ATRAB18B, ATRABC2A, RABC2A | RAB GTPase homolog C2A | chr5:885741-887061 REVERSE LENGTH=210
Eucgr.J00363.1	71.1959	106.23	88.6274	3.76448	28.8762	3.9785	29.5695	53.3459	0.00538861	0.255726	0.141858	0.861012	AT5G41040.1 | Symbols: | HXXXD-type acyl-transferase family protein | chr5:16431448-16433086 FORWARD LENGTH=457
Eucgr.C00061.1	8.87904	5.1097	7.55055	0.774743	0.977021	0.894425	0.913804	3.86024	0.0692861	0.12817	0.00925377	0.862255	AT2G07170.1 | Symbols: | ARM repeat superfamily protein | chr2:2975565-2978692 FORWARD LENGTH=820
Eucgr.F01455.1	36.4037	42.3204	31.3437	6.22551	11.5066	7.00861	12.8338	29.3589	0.00452056	0.0321744	0.00594625	0.862975	AT5G45030.2 | Symbols: | Trypsin family protein | chr5:18172981-18175238 FORWARD LENGTH=607
Eucgr.L03276.1	2.54233	1.52083	0.855292	0.0999924	0	0	0.401241	0.660295	0.0768005	0.533872	0.00735675	0.862993	No hits found
Eucgr.C03867.1	7.54966	8.41072	4.46399	0.809825	1.2327	0.979446	1.29984	3.93433	0.038971	0.138518	0.00960382	0.863068	AT3G24460.1 | Symbols: | Serinc-domain containing serine and sphingolipid biosynthesis protein | chr3:8886160-8889717 REVERSE LENGTH=409
Eucgr.I02197.1	18.704	14.0175	13.0868	1.38427	2.56328	1.54204	1.80284	10.0832	0.0129307	0.0280821	0.0063172	0.863788	AT1G20925.1 | Symbols: | Auxin efflux carrier family protein | chr1:7289973-7292507 FORWARD LENGTH=472
Eucgr.H01385.1	21.7755	20.6575	16.0805	0.958345	1.82703	0.867307	1.74597	14.5389	0.00145617	0.004651	0.000597635	0.863807	AT1G65295.1 | Symbols: | unknown protein; LOCATED IN: endomembrane system; EXPRESSED IN: 22 plant structures; EXPRESSED DURING: 13 growth stages; BEST Arabidopsis thaliana protein match is: unknown protein (TAIR:AT5G01015.1); Has 90 Blast hits to 90 proteins in 15 species: Archae - 0; Bacteria - 0; Metazoa - 0; Fungi - 0; Plants - 90; Viruses - 0; Other Eukaryotes - 0 (source: NCBI BLink). | chr1…
Eucgr.J00741.2	13.2027	10.3413	7.27938	0.129819	1.20709	0.206075	0.824798	6.33563	0.00296212	0.0299367	0.0177362	0.864127	AT3G51950.2 | Symbols: | Zinc finger (CCCH-type) family protein / RNA recognition motif (RRM)-containing protein | chr3:19278244-19280407 REVERSE LENGTH=540
Eucgr.G00858.1	0.434953	0.702511	0.487757	0.0513214	0	0.0434496	0.171615	0.254174	0.0662749	0.500147	0.0071728	0.864465	AT2G34690.1 | Symbols: ACD11 | Glycolipid transfer protein (GLTP) family protein | chr2:14630425-14631779 FORWARD LENGTH=206
Eucgr.I01042.1	3.12808	2.07982	0.736069	0	0	0	0.0161864	0.699219	0.0309926	0.0230801	0.0028534	0.865034	AT2G22990.1 | Symbols: SNG1, SCPL8 | sinapoylglucose 1 | chr2:9786393-9789925 FORWARD LENGTH=433
Eucgr.K00901.1	0.983768	0.865651	0.654802	0.0299555	1.7766	0.177526	1.182	1.5083	0.0060409	0.840294	0.511724	0.865097	AT1G03940.1 | Symbols: | HXXXD-type acyl-transferase family protein | chr1:1009542-1010951 REVERSE LENGTH=469
Eucgr.E03836.1	21.5206	28.9763	20.2596	3.23097	5.74902	4.65332	10.2329	17.2891	0.0122794	0.232489	0.00501307	0.865169	AT5G47770.1 | Symbols: FPS1 | farnesyl diphosphate synthase 1 | chr5:19345297-19347415 FORWARD LENGTH=384
Eucgr.D00128.1	5.65095	4.3147	5.17368	0.17525	0.792741	0.120551	0.864385	3.24575	0.00559292	0.0739228	0.0244288	0.865304	AT4G20940.1 | Symbols: | Leucine-rich receptor-like protein kinase family protein | chr4:11202728-11206038 FORWARD LENGTH=977
Eucgr.G02320.1	53.5283	61.2527	47.373	12.5786	23.2311	7.86965	26.7771	45.5083	0.00765798	0.114257	0.0261946	0.865313	AT1G13380.1 | Symbols: | Protein of unknown function (DUF1218) | chr1:4589218-4590362 REVERSE LENGTH=188
Eucgr.J01387.1	95.8936	130.327	112.316	18	26.904	18.7896	43.4569	75.9612	0.0205436	0.192074	0.0075636	0.865644	AT1G26355.1 | Symbols: SP1L1 | SPIRAL1-like1 | chr1:9117950-9118611 REVERSE LENGTH=113
Eucgr.H04935.1	1.74078	1.92247	1.08117	0	0.0635297	0	0.169069	0.886843	0.0085065	0.0689088	0.00114382	0.86568	No hits found
Eucgr.J00011.1	9.29336	9.62186	6.85419	1.1809	1.35664	0.821241	1.63595	6.23146	0.0117975	0.0323566	0.00200537	0.866978	AT3G12530.1 | Symbols: PSF2 | PSF2 | chr3:3972604-3973864 REVERSE LENGTH=210
Eucgr.F04412.1	0.572832	0.388357	0.685199	0.0600801	0.0301968	0	0	0.24796	0.0931196	0.0346339	0.00524048	0.867031	AT4G09770.2 | Symbols: | TRAF-like family protein | chr4:6154534-6155859 REVERSE LENGTH=297
Eucgr.E00641.1	1.07261	2.52989	2.13073	0	0	0.0612278	0.241834	0.835739	0.0314529	0.272218	0.00338589	0.867162	AT3G61460.1 | Symbols: BRH1 | brassinosteroid-responsive RING-H2 | chr3:22741701-22742213 REVERSE LENGTH=170
Eucgr.I01393.1	1.69803	1.1081	4.01607	156.933	143.104	119.703	134.969	6.61519	0.00324442	0.00496116	0.000449474	0.867214	AT2G17880.1 | Symbols: | Chaperone DnaJ-domain superfamily protein | chr2:7767176-7767658 REVERSE LENGTH=160
Eucgr.F04055.2	112.731	99.5556	95.0785	11.1712	24.5398	15.3801	31.0063	67.8321	0.00821965	0.0570528	0.0133761	0.86777	AT3G13040.2 | Symbols: | myb-like HTH transcriptional regulator family protein | chr3:4172415-4174456 REVERSE LENGTH=449
Eucgr.I01737.1	18.8662	29.6976	25.7959	140.087	104.987	134.194	108.71	45.6998	0.0241278	0.10973	0.00842085	0.868064	AT5G14500.1 | Symbols: | aldose 1-epimerase family protein | chr5:4674503-4676368 REVERSE LENGTH=306
Eucgr.K02704.1	0.0406544	0.0583668	0.0364719	0.882636	0.771514	0.617298	0.564629	0.0633527	0.0206518	0.0884712	0.0080305	0.868434	AT5G50700.1 | Symbols: HSD1 | hydroxysteroid dehydrogenase 1 | chr5:20623259-20624995 REVERSE LENGTH=349
Eucgr.B01107.1	148.161	190.389	172.388	16.7739	46.9234	16.3188	65.1929	105.634	0.00868808	0.234563	0.0669246	0.868477	AT3G06035.1 | Symbols: | Glycoprotein membrane precursor GPI-anchored | chr3:1823172-1824110 REVERSE LENGTH=200
Eucgr.F02909.1	0.809587	0.743878	0.435778	0	0.0153638	0.0258796	0.0306653	1.34991	0.0058619	0.0205827	0.00171591	0.868818	AT1G65920.1 | Symbols: | Regulator of chromosome condensation (RCC1) family with FYVE zinc finger domain | chr1:24525267-24529204 REVERSE LENGTH=1006
Eucgr.G01970.1	1.51722	1.52477	0.777787	12.2348	5.4295	7.13642	3.63969	2.56697	0.00714954	0.374784	0.0122155	0.869023	AT5G13330.1 | Symbols: Rap2.6L | related to AP2 6l | chr5:4272384-4274461 FORWARD LENGTH=212
Eucgr.E00177.1	2.74699	2.65187	2.65133	12.3749	10.0307	13.5502	9.55583	4.38402	0.00771665	0.0476221	0.0046907	0.869116	AT1G01770.1 | Symbols: | unknown protein; CONTAINS InterPro DOMAIN/s: Protein of unknown function DUF1446 (InterPro:IPR010839); Has 1597 Blast hits to 1509 proteins in 306 species: Archae - 4; Bacteria - 843; Metazoa - 22; Fungi - 131; Plants - 31; Viruses - 0; Other Eukaryotes - 566 (source: NCBI BLink). | chr1:278759-282490 FORWARD LENGTH=632
Eucgr.J01448.1	322.494	236.817	320.292	54.2141	39.6833	53.3662	29.4952	177.224	0.0809071	0.04274	0.00850319	0.869167	AT3G25572.1 | Symbols: CPuORF11 | conserved peptide upstream open reading frame 11 | chr3:9288595-9288871 REVERSE LENGTH=54
Eucgr.H04687.1	0.406788	1.59632	0.754206	0	0	0	0.0171202	0.316954	0.0573181	0.0524168	0.00581711	0.869336	AT1G24430.1 | Symbols: | HXXXD-type acyl-transferase family protein | chr1:8658190-8659497 REVERSE LENGTH=435
Eucgr.J00984.1	4.60026	7.39077	3.99598	0.0689268	0.207859	0.116709	0.507069	2.90161	0.00269628	0.0801491	0.00162221	0.869564	AT3G10080.1 | Symbols: | RmlC-like cupins superfamily protein | chr3:3107476-3108159 REVERSE LENGTH=227
Eucgr.H04601.1	3.49616	7.25021	5.34363	0.122229	1.22867	0.206962	2.16624	2.67363	0.00790886	0.633057	0.0917625	0.869589	AT5G14070.1 | Symbols: ROXY2 | Thioredoxin superfamily protein | chr5:4541915-4542337 FORWARD LENGTH=140
Eucgr.H00446.1	15.8914	13.0102	9.80283	0.942187	2.54222	1.00759	3.31642	8.61622	0.00970198	0.13973	0.0172521	0.869909	AT5G12890.1 | Symbols: | UDP-Glycosyltransferase superfamily protein | chr5:4069658-4071124 REVERSE LENGTH=488
Eucgr.I02753.1	47.7352	50.0447	50.2438	6.7589	12.6403	7.00859	18.3263	37.2366	0.0106651	0.139569	0.00984475	0.869942	AT1G58070.1 | Symbols: | unknown protein; Has 286 Blast hits to 266 proteins in 81 species: Archae - 2; Bacteria - 25; Metazoa - 90; Fungi - 19; Plants - 78; Viruses - 4; Other Eukaryotes - 68 (source: NCBI BLink). | chr1:21502968-21503822 FORWARD LENGTH=284
Eucgr.C03749.1	3.47748	2.06088	1.45103	14.2371	14.3497	13.5399	10.1087	5.13548	0.0413456	0.202211	0.00561973	0.869984	AT1G35190.2 | Symbols: | 2-oxoglutarate (2OG) and Fe(II)-dependent oxygenase superfamily protein | chr1:12890544-12892632 FORWARD LENGTH=306
Eucgr.C03181.1	30.8996	32.1427	29.5568	83.4972	70.4335	77.1928	89.498	25.4371	0.0187549	0.0332069	0.00845621	0.870202	AT5G20885.1 | Symbols: | RING/U-box superfamily protein | chr5:7084133-7084663 REVERSE LENGTH=176
Eucgr.L00245.1	0.398643	2.37515	2.71799	287.867	91.0471	238.266	80.8085	5.28032	0.00365876	0.0131576	0.0115438	0.870302	AT1G56600.1 | Symbols: AtGolS2, GolS2 | galactinol synthase 2 | chr1:21207620-21209291 FORWARD LENGTH=335
Eucgr.H02635.1	9.76724	6.37677	4.31619	0.0410374	0.660023	0.046324	0.429974	3.63576	0.00323357	0.0642838	0.0487183	0.871025	AT3G23740.1 | Symbols: | unknown protein; FUNCTIONS IN: molecular_function unknown; INVOLVED IN: biological_process unknown; LOCATED IN: chloroplast; EXPRESSED IN: 9 plant structures; EXPRESSED DURING: C globular stage, F mature embryo stage, petal differentiation and expansion stage, E expanded cotyledon stage, D bilateral stage; BEST Arabidopsis thaliana protein match is: unknown protein (TAIR:…
Eucgr.J01371.2	4.56734	5.59525	4.80899	0.697038	1.16779	0.896116	1.4503	3.68655	0.0127049	0.0920376	0.00516409	0.871222	AT5G15530.1 | Symbols: BCCP2, CAC1-B | biotin carboxyl carrier protein 2 | chr5:5038955-5040437 FORWARD LENGTH=255
Eucgr.H01080.1	0.441694	0.36991	0.990632	6.9489	5.86753	7.41266	8.41165	1.60604	0.0451928	0.0549879	0.00901105	0.87151	AT1G24020.2 | Symbols: MLP423 | MLP-like protein 423 | chr1:8500653-8501458 REVERSE LENGTH=155
Eucgr.I01757.1	0.85955	1.16977	1.68683	15.94	5.99806	15.6989	4.78193	0.586012	0.00909813	0.296225	0.05636	0.871674	AT5G40390.1 | Symbols: SIP1 | Raffinose synthase family protein | chr5:16161720-16165085 FORWARD LENGTH=783
Eucgr.L03103.1	3.13567	5.52942	5.565	0	0.129363	0.0544761	0.473367	2.39008	0.00681828	0.143213	0.00138218	0.871698	AT1G12663.1 | Symbols: | Predicted to encode a PR (pathogenesis-related) protein. Belongs to the plant thionin (PR-13) family with the following members: At1g66100, At5g36910, At1g72260, At2g15010, At1g12663, At1g12660. | chr1:4310969-4311457 FORWARD LENGTH=115
Eucgr.L02809.1	3.76218	3.12707	3.21526	0.205601	1.20246	0.411427	1.00002	2.25251	0.00827985	0.177165	0.0584816	0.871804	AT5G26910.1 | Symbols: | unknown protein; BEST Arabidopsis thaliana protein match is: unknown protein (TAIR:AT3G58650.1); Has 1322 Blast hits to 684 proteins in 162 species: Archae - 4; Bacteria - 497; Metazoa - 157; Fungi - 101; Plants - 155; Viruses - 0; Other Eukaryotes - 408 (source: NCBI BLink). | chr5:9466169-9469523 REVERSE LENGTH=853
Eucgr.D02595.1	97.3284	101.442	82.4487	5.15762	12.0662	5.8587	13.909	65.467	0.000565241	0.00375501	0.000313007	0.872	AT4G19120.2 | Symbols: ERD3 | S-adenosyl-L-methionine-dependent methyltransferases superfamily protein | chr4:10460665-10463034 REVERSE LENGTH=600
Eucgr.G02484.1	9.84821	9.95856	4.51837	0.0424482	0.405362	0.0718748	0.383248	4.23961	0.0018756	0.0444296	0.0076403	0.872081	AT1G26761.1 | Symbols: | Arabinanase/levansucrase/invertase | chr1:9250269-9251603 REVERSE LENGTH=444
Eucgr.D01668.1	75.8424	55.8033	59.2143	0.937129	3.9108	0.504885	3.72244	41.6537	0.00127456	0.0103707	0.0063988	0.872527	AT1G32860.1 | Symbols: | Glycosyl hydrolase superfamily protein | chr1:11907308-11908803 REVERSE LENGTH=426
Eucgr.H03535.1	26.5116	23.6558	19.8048	2.21015	3.6154	2.53361	2.74507	17.4614	0.00373675	0.00806371	0.00108866	0.872777	AT3G22400.1 | Symbols: LOX5 | PLAT/LH2 domain-containing lipoxygenase family protein | chr3:7927011-7931167 FORWARD LENGTH=886
Eucgr.H03413.1	0.285095	0.292361	0.0730755	9.41896	4.98525	10.0899	6.04215	0.53947	0.00204153	0.00791899	0.00199941	0.873527	AT2G26400.1 | Symbols: ARD, ATARD3, ARD3 | acireductone dioxygenase 3 | chr2:11232058-11233274 REVERSE LENGTH=199
Eucgr.H01468.1	23.5686	33.4584	23.3026	2.36476	4.72292	1.50154	4.57807	19.237	0.00693359	0.0351366	0.00831598	0.873923	AT3G04860.1 | Symbols: | Plant protein of unknown function (DUF868) | chr3:1339349-1340218 REVERSE LENGTH=289
Eucgr.B01196.1	0.891826	1.77424	1.21154	0.0240524	0.0967115	0.0814527	0.321717	0.675023	0.0066055	0.386449	0.00828128	0.874112	AT3G52970.1 | Symbols: CYP76G1 | cytochrome P450, family 76, subfamily G, polypeptide 1 | chr3:19641400-19643259 REVERSE LENGTH=516
Eucgr.I00200.3	34.0147	38.9928	70.2102	3.92388	3.67887	3.06649	6.51012	24.572	0.124201	0.285106	0.00656294	0.875118	AT5G64040.1 | Symbols: PSAN | photosystem I reaction center subunit PSI-N, chloroplast, putative / PSI-N, putative (PSAN) | chr5:25628724-25629409 REVERSE LENGTH=171
Eucgr.E03364.1	38.8767	32.7564	18.9639	0.867552	0.741266	0.881382	1.36348	17.9742	0.010523	0.0239841	0.00040125	0.875203	AT1G11120.2 | Symbols: | unknown protein; FUNCTIONS IN: molecular_function unknown; INVOLVED IN: biological_process unknown; LOCATED IN: cellular_component unknown; EXPRESSED IN: 10 plant structures; EXPRESSED DURING: 4 anthesis, F mature embryo stage, petal differentiation and expansion stage, E expanded cotyledon stage, D bilateral stage; BEST Arabidopsis thaliana protein match is: unknown prot…
Eucgr.K02869.1	32.13	37.8357	26.9892	4.31647	10.9236	5.77011	11.066	25.5658	0.00473895	0.0577065	0.0148931	0.875488	AT3G48040.1 | Symbols: ARAC8, ATROP10, ROP10, ATRAC8 | RHO-related protein from plants 10 | chr3:17731561-17733241 FORWARD LENGTH=208
Eucgr.K02974.1	86.1651	134.481	109.248	5.79874	18.8675	7.14251	25.2077	62.0081	0.00824959	0.100978	0.0358346	0.878569	AT5G01360.1 | Symbols: TBL3 | Plant protein of unknown function (DUF828) | chr5:147608-149316 REVERSE LENGTH=434
Eucgr.C02732.1	38.0145	36.42	25.2359	0.679311	3.41427	0.693523	3.07329	23.7978	0.000897546	0.0100574	0.00396365	0.878728	AT2G25270.1 | Symbols: | unknown protein; LOCATED IN: plasma membrane; EXPRESSED IN: 18 plant structures; EXPRESSED DURING: 13 growth stages; BEST Arabidopsis thaliana protein match is: unknown protein (TAIR:AT2G12400.1); Has 35333 Blast hits to 34131 proteins in 2444 species: Archae - 798; Bacteria - 22429; Metazoa - 974; Fungi - 991; Plants - 531; Viruses - 0; Other Eukaryotes - 9610 (source: N…
Eucgr.C00797.1	107.116	67.4182	44.1189	7.58616	11.1514	11.7299	10.9006	34.3747	0.0881803	0.215895	0.00947767	0.878908	AT2G05920.1 | Symbols: | Subtilase family protein | chr2:2269831-2272207 REVERSE LENGTH=754
Eucgr.G02493.1	13.3569	13.755	12.3187	4.00634	2.54664	3.94052	2.52177	19.015	0.046001	0.0193108	0.00796283	0.87911	AT5G39660.2 | Symbols: CDF2 | cycling DOF factor 2 | chr5:15878920-15880712 FORWARD LENGTH=457
Eucgr.J00105.1	2.57602	3.63231	1.89832	20.1911	14.8841	21.138	14.1714	5.08952	0.00787923	0.0474178	0.00415698	0.879332	AT2G38560.1 | Symbols: TFIIS | transcript elongation factor IIS | chr2:16134802-16136319 FORWARD LENGTH=378
Eucgr.H01622.1	0.407545	0.265957	0.265904	0	0	0	0.0233892	0.144338	0.0593136	0.0599816	0.00762935	0.879389	AT4G12910.1 | Symbols: scpl20 | serine carboxypeptidase-like 20 | chr4:7550576-7553051 REVERSE LENGTH=497
Eucgr.A01860.1	7.06524	7.47125	3.68035	0.0717118	0.432515	0.0607125	0.335718	3.31482	0.00316779	0.047486	0.00707616	0.879618	AT5G46090.1 | Symbols: | Protein of unknown function (DUF679) | chr5:18693485-18694129 FORWARD LENGTH=214
Eucgr.F03309.1	1.72515	1.56428	1.3033	0	0.086155	0	0.573201	0.848951	0.0102695	0.466063	0.00154704	0.879845	AT5G53850.2 | Symbols: | haloacid dehalogenase-like hydrolase family protein | chr5:21861155-21864817 REVERSE LENGTH=507
Eucgr.D01819.1	84.6349	79.7128	76.6673	4.38072	11.6173	4.2456	13.4923	59.5924	0.00167342	0.0100129	0.00334816	0.879895	AT1G63910.1 | Symbols: AtMYB103, MYB103 | myb domain protein 103 | chr1:23719968-23721625 REVERSE LENGTH=370
Eucgr.B02453.1	12.7448	16.212	11.738	1.98171	4.38653	2.11837	3.4673	10.7564	0.00945259	0.0395221	0.0185839	0.880079	AT2G28550.3 | Symbols: RAP2.7 | related to AP2.7 | chr2:12226168-12228251 REVERSE LENGTH=464
Eucgr.K01387.2	3.27976	3.46061	3.26139	26.7815	17.585	27.679	18.0233	2.55546	0.00123793	0.00594772	0.00133721	0.880579	AT3G07650.4 | Symbols: COL9 | CONSTANS-like 9 | chr3:2442494-2443901 FORWARD LENGTH=372
Eucgr.I02211.1	1.59205	2.28568	1.08351	70.321	203.989	80.8131	284.673	0.898267	0.000427818	0.000210331	0.000413001	0.881722	AT1G20823.1 | Symbols: | RING/U-box superfamily protein | chr1:7238880-7239473 FORWARD LENGTH=197
Eucgr.C00728.1	45.4817	41.8675	27.0044	1.77287	6.45416	1.58207	6.05652	26.1827	0.00560581	0.0560472	0.0190698	0.881968	AT1G02180.1 | Symbols: | ferredoxin-related | chr1:413619-414505 REVERSE LENGTH=226
Eucgr.B03079.1	0.354628	0.890983	0.13256	7.39237	6.92619	9.82468	9.7199	1.1513	0.0293926	0.0270769	0.00481794	0.882008	AT1G13480.1 | Symbols: | Protein of unknown function (DUF1262) | chr1:4622783-4624043 REVERSE LENGTH=387
Eucgr.L01116.1	2.76817	4.61159	3.04566	0.197207	0.446031	0.417398	0.791336	2.07546	0.0185445	0.247671	0.00946511	0.882348	AT5G44530.1 | Symbols: | Subtilase family protein | chr5:17937931-17941193 FORWARD LENGTH=840
Eucgr.B03117.1	3.66048	3.80483	5.17541	0.110569	0.250079	0.0468049	0.406709	2.32732	0.012449	0.0837222	0.00457272	0.882416	No hits found
Eucgr.K03327.1	3.576	2.81403	2.42957	7.52788	9.66835	10.63	7.91546	5.01297	0.0991651	0.192231	0.00771715	0.8827	AT3G63340.2 | Symbols: | Protein phosphatase 2C family protein | chr3:23392181-23397999 REVERSE LENGTH=1075
Eucgr.D01344.1	14.05	7.63496	5.37952	0.041316	0.103829	0.0349789	0.0414473	4.46756	0.00402798	0.00729904	0.00120396	0.883029	AT4G22010.1 | Symbols: sks4 | SKU5 similar 4 | chr4:11663429-11666463 FORWARD LENGTH=541
Eucgr.D00234.3	14.4969	17.4925	39.0163	0.905182	0.909904	1.03682	3.13369	10.724	0.116491	0.392312	0.00709762	0.883036	AT1G30380.1 | Symbols: PSAK | photosystem I subunit K | chr1:10722325-10723013 FORWARD LENGTH=130
Eucgr.H01314.3	83.5699	76.5844	84.3629	4.50589	21.9676	5.50417	28.2298	51.6984	0.00400459	0.167133	0.102509	0.88337	AT1G56720.3 | Symbols: | Protein kinase superfamily protein | chr1:21263630-21265559 REVERSE LENGTH=492
Eucgr.K03183.1	0.915962	1.33695	0.766946	0	0.434564	0.122	0.346946	1.90315	0.00627652	0.408738	0.213315	0.88341	AT2G37330.1 | Symbols: ALS3 | aluminum sensitive 3 | chr2:15669190-15670172 FORWARD LENGTH=273
Eucgr.B03111.1	5.32195	6.14868	7.20403	0.148628	1.52391	0.301995	1.3916	3.82769	0.00628987	0.183919	0.0535993	0.883543	AT3G30380.2 | Symbols: | alpha/beta-Hydrolases superfamily protein | chr3:11974424-11976571 FORWARD LENGTH=377
Eucgr.K01639.1	51.6005	49.8999	41.8128	8.07915	7.88703	7.87033	10.7371	38.7516	0.00519907	0.0121898	0.000253135	0.883669	AT3G57040.1 | Symbols: ARR9, ATRR4 | response regulator 9 | chr3:21110059-21111228 FORWARD LENGTH=234
Eucgr.K01853.1	12.2159	18.5192	15.8633	0.921438	1.87896	0.980705	1.67266	10.583	0.00894513	0.0313251	0.0044015	0.883842	AT3G58060.1 | Symbols: | Cation efflux family protein | chr3:21497778-21499676 REVERSE LENGTH=411
Eucgr.E02504.1	2.10871	2.52286	1.95483	0	0.133393	0.0561732	0.133122	1.42395	0.00271729	0.0106388	0.00128794	0.883868	No hits found
Eucgr.C00826.1	14.8017	14.9024	9.93105	0.88805	0.862927	0.526287	0.732494	9.60262	0.00472682	0.00577921	0.000425064	0.884086	AT1G22640.1 | Symbols: ATMYB3, MYB3 | myb domain protein 3 | chr1:8006289-8007219 FORWARD LENGTH=257
Eucgr.I02368.2	32.3369	33.425	27.3103	10.4778	6.98169	7.58362	6.83794	45.3227	0.0234975	0.00548337	0.000606546	0.884119	AT4G38960.1 | Symbols: | B-box type zinc finger family protein | chr4:18161576-18163045 FORWARD LENGTH=183
Eucgr.I01572.1	3.07739	2.74742	2.57519	0.463805	0.417148	0.599331	0.473441	1.99479	0.0317526	0.042405	0.00694823	0.884165	AT3G26680.3 | Symbols: SNM1 | DNA repair metallo-beta-lactamase family protein | chr3:9801309-9803517 FORWARD LENGTH=484
Eucgr.F01077.1	40.8334	41.8537	68.0104	2.67015	3.97876	2.47336	4.97911	29.145	0.0450331	0.129683	0.0072915	0.884296	AT5G54270.1 | Symbols: LHCB3, LHCB3*1 | light-harvesting chlorophyll B-binding protein 3 | chr5:22038424-22039383 FORWARD LENGTH=265
Eucgr.H02038.1	0.84612	1.45096	0.716901	0	0.0446031	0	0.207726	0.549386	0.0191393	0.329318	0.00255797	0.884956	AT5G42930.1 | Symbols: | alpha/beta-Hydrolases superfamily protein | chr5:17210738-17214152 REVERSE LENGTH=467
Eucgr.K00655.1	14.914	12.458	12.8969	1.6509	2.38897	1.61271	2.9119	9.97319	0.0129657	0.0573431	0.00354607	0.884963	AT2G05160.1 | Symbols: | CCCH-type zinc fingerfamily protein with RNA-binding domain | chr2:1859011-1860931 REVERSE LENGTH=536
Eucgr.I00574.2	13.1693	14.2247	12.0688	1.28828	2.95999	1.65726	2.02527	11.5453	0.00133466	0.00252084	0.00166045	0.884982	AT2G22620.1 | Symbols: | Rhamnogalacturonate lyase family protein | chr2:9604902-9610156 REVERSE LENGTH=677
Eucgr.H03420.1	29.0058	35.441	114.271	1.14745	0.940492	1.21058	1.40492	23.2851	0.0935059	0.225318	0.00930296	0.885008	AT3G51895.1 | Symbols: SULTR3;1, AST12 | sulfate transporter 3;1 | chr3:19251503-19255677 REVERSE LENGTH=658
Eucgr.B03112.1	105.958	86.1601	78.3711	4.79897	30.7829	5.35015	34.7164	60.9283	0.00385183	0.267893	0.11155	0.885034	AT1G13635.2 | Symbols: | DNA glycosylase superfamily protein | chr1:4674248-4675784 FORWARD LENGTH=311
Eucgr.D01901.1	0.343951	0.938229	0.493705	11.3635	5.35238	5.99221	3.21359	1.33997	0.00607966	0.204079	0.00416564	0.885151	AT5G59220.1 | Symbols: HAI1 | highly ABA-induced PP2C gene 1 | chr5:23894672-23896497 REVERSE LENGTH=413
Eucgr.D01065.1	6.08887	6.52101	3.8105	0.672093	0.582413	0.529764	1.03847	3.5199	0.027853	0.104386	0.0017573	0.885371	AT1G08930.2 | Symbols: ERD6 | Major facilitator superfamily protein | chr1:2873604-2876979 FORWARD LENGTH=496
Eucgr.A01383.1	0.575018	0.592237	0.134572	8.82615	4.69704	10.0497	5.161	0.993461	0.00990484	0.0571256	0.0122297	0.885474	AT4G12680.1 | Symbols: | unknown protein; INVOLVED IN: vegetative to reproductive phase transition of meristem; LOCATED IN: endomembrane system; BEST Arabidopsis thaliana protein match is: unknown protein (TAIR:AT5G40640.1); Has 103 Blast hits to 103 proteins in 14 species: Archae - 0; Bacteria - 0; Metazoa - 0; Fungi - 0; Plants - 103; Viruses - 0; Other Eukaryotes - 0 (source: NCBI BLink). | ch…
Eucgr.K00892.1	1.36128	2.78497	0.885393	0	0.0322919	0	0.0214842	0.768975	0.0229511	0.0207839	0.00218898	0.885937	AT1G18010.1 | Symbols: | Major facilitator superfamily protein | chr1:6199980-6201359 FORWARD LENGTH=459
Eucgr.E00800.1	24.0644	25.5095	25.3677	2.15733	6.67585	2.0055	7.41199	38.5127	0.00456834	0.0869168	0.0179211	0.88602	AT2G46150.1 | Symbols: | Late embryogenesis abundant (LEA) hydroxyproline-rich glycoprotein family | chr2:18961424-18962089 FORWARD LENGTH=221
Eucgr.B00458.1	100.465	86.4853	90.4429	9.78624	33.6461	9.79302	35.5978	60.4856	0.00908277	0.211326	0.181487	0.886479	AT1G74690.1 | Symbols: IQD31 | IQ-domain 31 | chr1:28061498-28063924 REVERSE LENGTH=587
Eucgr.H01946.1	3.24175	1.26194	1.75073	8.73858	15.8697	17.0392	8.25727	4.46106	0.165962	0.325945	0.00404677	0.886897	AT3G50380.1 | Symbols: | Protein of unknown function (DUF1162) | chr3:18686527-18700533 REVERSE LENGTH=3072
Eucgr.K03248.1	4.86519	4.80842	8.91909	185.163	119.826	163.524	125.303	13.5149	0.00334311	0.0105051	0.00102314	0.887787	AT2G28400.1 | Symbols: | Protein of unknown function, DUF584 | chr2:12148513-12149001 REVERSE LENGTH=162
Eucgr.G02119.1	111.637	132.264	117.939	17.3248	57.5181	19.8482	69.4131	90.3946	0.00922086	0.494854	0.126917	0.888346	AT1G14870.1 | Symbols: PCR2 | PLANT CADMIUM RESISTANCE 2 | chr1:5128591-5129458 REVERSE LENGTH=152
Eucgr.K00177.1	0.912083	3.14894	2.0651	0	0.0824235	0	0.0548375	0.947546	0.0340678	0.0473499	0.00920485	0.888838	AT1G65680.1 | Symbols: ATEXPB2, EXPB2, ATHEXP BETA 1.4 | expansin B2 | chr1:24427266-24428399 FORWARD LENGTH=273
Eucgr.J01893.1	16.362	20.4368	34.0252	0.432455	0.900472	1.04607	1.32214	13.2586	0.0284227	0.109268	0.00272194	0.888862	AT2G30010.1 | Symbols: TBL45 | TRICHOME BIREFRINGENCE-LIKE 45 | chr2:12805833-12809226 FORWARD LENGTH=398
Eucgr.J00309.1	2.36919	2.51897	1.90488	0.0421959	0.275704	0.0357238	0.49385	1.74149	0.000415657	0.051583	0.00272845	0.888875	AT3G03770.2 | Symbols: | Leucine-rich repeat protein kinase family protein | chr3:945303-948436 REVERSE LENGTH=802
Eucgr.E00644.1	2.32461	2.10673	3.10211	0.0548574	0.110287	0.0464433	0.0550317	1.44899	0.0062365	0.0115952	0.00261063	0.888948	AT3G05170.1 | Symbols: | Phosphoglycerate mutase family protein | chr3:1466738-1468219 FORWARD LENGTH=316
Eucgr.J02976.1	1.61451	0.895041	0.544947	0.0603568	0.0303358	0.0255496	0.100914	0.498204	0.0888171	0.253696	0.00564937	0.889296	AT1G79890.1 | Symbols: | RAD3-like DNA-binding helicase protein | chr1:30048655-30052203 FORWARD LENGTH=882
Eucgr.D01294.1	8.966	11.5159	11.9657	1.01421	1.54683	1.53964	1.66064	7.36124	0.0218453	0.0756501	0.00383979	0.889757	AT1G11545.1 | Symbols: XTH8 | xyloglucan endotransglucosylase/hydrolase 8 | chr1:3878689-3880286 REVERSE LENGTH=305
Eucgr.B01744.1	0.398467	0.381381	0.238315	0	0.0315077	0	0.125775	0.181108	0.0363055	0.591447	0.00723722	0.889841	AT5G54160.1 | Symbols: ATOMT1, OMT1 | O-methyltransferase 1 | chr5:21982075-21984167 FORWARD LENGTH=363
Eucgr.A02802.1	0.247365	0.65954	0	11.1746	26.2212	15.024	25.9226	0.137669	0.0390908	0.0196965	0.00863309	0.890118	No hits found
Eucgr.A02803.1	0.0729021	0	0	2.71821	5.04974	0.699125	3.17557	0	0.00798295	0.0101912	0.0342424	0.891654	No hits found
Eucgr.I01808.1	0.0433075	0	0.038852	1.34903	0.904048	1.76509	0.984233	0	0.00738123	0.0234166	0.00352291	0.892625	AT1G23740.1 | Symbols: | Oxidoreductase, zinc-binding dehydrogenase family protein | chr1:8398245-8399656 REVERSE LENGTH=386
Eucgr.J00290.1	86.3224	92.7919	77.964	14.1531	42.1744	17.4499	56.1491	76.2572	0.00141385	0.379218	0.0288421	0.892998	AT5G04840.1 | Symbols: | bZIP protein | chr5:1406005-1407648 FORWARD LENGTH=307
Eucgr.J00838.1	0.0485622	0.0784348	0.0435661	0.802199	0.276475	0.514218	0.306571	0.132432	0.00948361	0.160987	0.0313797	0.893087	AT1G23030.1 | Symbols: | ARM repeat superfamily protein | chr1:8156745-8158842 FORWARD LENGTH=612
Eucgr.L00241.1	0	0.0318521	0.0398071	8.29318	1.68413	8.40411	1.1765	0	0.000439767	0.0137822	0.00303692	0.893166	AT1G56600.1 | Symbols: AtGolS2, GolS2 | galactinol synthase 2 | chr1:21207620-21209291 FORWARD LENGTH=335
Eucgr.F02332.1	7.21669	8.37328	6.10428	19.2965	17.7481	17.9374	15.6573	10.4656	0.0195068	0.148632	0.0079967	0.89564	AT3G49180.1 | Symbols: RID3 | Transducin/WD40 repeat-like superfamily protein | chr3:18229810-18231874 FORWARD LENGTH=438
Eucgr.H05077.1	41.6331	41.7683	33.7338	7.28829	20.0411	12.3551	30.2184	32.746	0.00484808	0.709583	0.0732026	0.896331	AT3G05270.2 | Symbols: | Plant protein of unknown function (DUF869) | chr3:1500803-1502926 REVERSE LENGTH=615
Eucgr.C00212.1	21.4331	19.4138	40.8334	0.588557	0.591627	0.747424	0.984044	14.5137	0.0454182	0.102033	0.00275446	0.896447	AT4G30410.1 | Symbols: | sequence-specific DNA binding transcription factors | chr4:14871309-14871851 REVERSE LENGTH=180
Eucgr.F00650.1	41.3269	50.9402	34.4008	3.34742	8.00545	3.92397	9.13931	32.1092	0.00238337	0.0195998	0.00383167	0.896895	AT5G55230.1 | Symbols: ATMAP65-1, MAP65-1 | microtubule-associated proteins 65-1 | chr5:22402716-22405182 FORWARD LENGTH=587
Eucgr.C04173.1	40.9425	44.1389	34.552	12.4123	12.9024	9.0158	16.1778	35.3645	0.0165467	0.0332683	0.00386456	0.897433	AT4G17486.1 | Symbols: | PPPDE putative thiol peptidase family protein | chr4:9749992-9751201 REVERSE LENGTH=224
Eucgr.G02236.1	8.56314	8.12501	6.38518	21.2401	21.2454	22.0408	19.8449	11.072	0.0246913	0.0787231	0.003577	0.897582	AT1G49540.1 | Symbols: ELP2, AtELP2 | elongator protein 2 | chr1:18333767-18337382 REVERSE LENGTH=838
Eucgr.A01426.1	1.0942	1.54384	0.676987	16.4902	10.3109	10.2822	8.78938	2.0873	0.00325525	0.0286803	0.00078019	0.897592	No hits found
Eucgr.H04616.1	11.2683	8.58602	5.06645	0.402331	0.733029	0.298043	0.639048	5.00221	0.0285527	0.0784233	0.00919264	0.897813	AT1G67320.2 | Symbols: | DNA primase, large subunit family | chr1:25205520-25208966 REVERSE LENGTH=454
Eucgr.L01040.1	28.1756	22.5907	27.0096	131.158	122.894	133.23	85.1917	43.8358	0.0267286	0.191918	0.00371068	0.897874	AT2G12400.1 | Symbols: | unknown protein; FUNCTIONS IN: molecular_function unknown; INVOLVED IN: biological_process unknown; LOCATED IN: endomembrane system; EXPRESSED IN: 25 plant structures; EXPRESSED DURING: 13 growth stages; BEST Arabidopsis thaliana protein match is: unknown protein (TAIR:AT2G25270.1); Has 177 Blast hits to 172 proteins in 23 species: Archae - 0; Bacteria - 2; Metazoa - 3; F…
Eucgr.J00129.2	3.57791	6.09988	6.09865	0.379951	0.339497	0.393157	0.988189	3.06655	0.059798	0.252323	0.00448208	0.89864	AT3G56290.1 | Symbols: | unknown protein; Has 39 Blast hits to 39 proteins in 15 species: Archae - 0; Bacteria - 0; Metazoa - 0; Fungi - 0; Plants - 39; Viruses - 0; Other Eukaryotes - 0 (source: NCBI BLink). | chr3:20878743-20879541 REVERSE LENGTH=173
Eucgr.H00366.1	86.8061	94.1454	143.447	13.2151	9.97986	12.8351	12.4944	62.2373	0.100984	0.126898	0.00687477	0.898856	AT1G06040.1 | Symbols: STO | B-box zinc finger family protein | chr1:1828662-1829659 REVERSE LENGTH=248
Eucgr.D00408.2	0.355621	0.44338	0.352617	0	0	0	0.0118159	0.247919	0.0064797	0.00552527	0.000629005	0.899006	AT5G45650.1 | Symbols: | subtilase family protein | chr5:18513520-18518790 REVERSE LENGTH=791
Eucgr.J01434.1	4.10815	6.35168	10.0359	0.0596594	0.119941	0.252543	0.438892	3.54562	0.0121125	0.162821	0.00702262	0.899161	No hits found
Eucgr.I02455.1	18.0575	13.6701	11.1567	1.86126	1.9038	1.94899	2.06372	10.2827	0.0322181	0.0531814	0.00210215	0.899251	AT5G66750.1 | Symbols: DDM1, CHR01, CHR1, CHA1, SOM4, SOM1, ATDDM1 | chromatin remodeling 1 | chr5:26649050-26652869 FORWARD LENGTH=764
Eucgr.B03245.1	7.20619	7.74966	4.1646	33.3998	31.0643	32.5043	22.9847	10.7038	0.0191177	0.110039	0.00220141	0.899256	AT5G14420.2 | Symbols: RGLG2 | RING domain ligase2 | chr5:4648355-4650563 REVERSE LENGTH=468
Eucgr.I02090.1	16.123	10.3453	7.9998	0.170047	4.01695	0.359912	3.07057	6.59702	0.00493471	0.379953	0.206396	0.899499	AT3G30530.1 | Symbols: ATBZIP42, bZIP42 | basic leucine-zipper 42 | chr3:12139512-12140033 FORWARD LENGTH=173
Eucgr.F04356.1	20.7087	19.6081	10.4329	0	0.256621	0.030876	0.243905	11.1382	0.00092356	0.00772474	0.000758228	0.899598	AT1G44760.1 | Symbols: | Adenine nucleotide alpha hydrolases-like superfamily protein | chr1:16896894-16898427 REVERSE LENGTH=213
Eucgr.G03317.1	3.03567	5.65735	5.4991	0.0551058	0.110787	0	0.0737078	2.77465	0.00550308	0.00820902	0.00145368	0.900194	AT5G12470.1 | Symbols: | Protein of unknown function (DUF3411) | chr5:4044950-4047290 REVERSE LENGTH=386
Eucgr.E02667.1	71.8549	89.9151	72.7638	13.0634	35.764	15.7655	45.7385	59.898	0.00995208	0.490647	0.100714	0.900345	AT2G33990.1 | Symbols: iqd9 | IQ-domain 9 | chr2:14360502-14361630 REVERSE LENGTH=263
Eucgr.A01039.1	0.948603	1.16734	0.547079	0	0.0642928	0	0.0427749	0.527939	0.0308581	0.0301756	0.00517363	0.900536	AT5G48170.1 | Symbols: SLY2 | F-box family protein | chr5:19532729-19533202 REVERSE LENGTH=157
Eucgr.J02254.1	6.41071	4.2229	2.63878	0.711924	0.381674	0.482182	0.460253	2.50728	0.189116	0.153555	0.00957851	0.900715	AT5G14490.1 | Symbols: anac085, NAC085 | NAC domain containing protein 85 | chr5:4670779-4672072 REVERSE LENGTH=350
Eucgr.A00996.1	18.3119	18.0801	11.1633	0.990623	2.29642	1.21523	2.4202	11.6146	0.00748242	0.0469416	0.00529848	0.901005	AT4G01680.3 | Symbols: MYB55 | myb domain protein 55 | chr4:716401-717415 REVERSE LENGTH=241
Eucgr.A02890.1	0.279854	0.100445	0.313828	8.25519	3.25292	6.42987	2.03171	0.163538	0.00517363	0.136177	0.00816662	0.901082	AT5G23950.1 | Symbols: | Calcium-dependent lipid-binding (CaLB domain) family protein | chr5:8082789-8083448 FORWARD LENGTH=219
Eucgr.B01827.1	5.02499	6.27714	3.91137	0.162761	1.42574	0.196852	1.35287	3.68497	0.00303625	0.128011	0.0342894	0.901107	AT4G01680.3 | Symbols: MYB55 | myb domain protein 55 | chr4:716401-717415 REVERSE LENGTH=241
Eucgr.I00052.1	4.40823	6.50727	4.59401	0.766523	0.471748	0.807879	0.491715	8.13487	0.0278788	0.0209867	0.0040051	0.901509	AT5G08720.1 | Symbols: | CONTAINS InterPro DOMAIN/s: Streptomyces cyclase/dehydrase (InterPro:IPR005031); BEST Arabidopsis thaliana protein match is: Polyketide cyclase / dehydrase and lipid transport protein (TAIR:AT4G01650.1); Has 30201 Blast hits to 17322 proteins in 780 species: Archae - 12; Bacteria - 1396; Metazoa - 17338; Fungi - 3422; Plants - 5037; Viruses - 0; Other Eukaryotes - 2996 (s…
Eucgr.A01373.1	3.2006	2.7692	1.21699	16.1464	20.7357	16.9729	18.1312	4.52515	0.0391806	0.0506091	0.00530812	0.901629	No hits found
Eucgr.D01123.1	13.5975	6.99981	5.7834	0.102273	0.565437	0.0432932	0.307794	4.7697	0.0081156	0.0626999	0.0241509	0.901819	AT3G17350.1 | Symbols: | unknown protein; FUNCTIONS IN: molecular_function unknown; INVOLVED IN: biological_process unknown; LOCATED IN: endomembrane system; EXPRESSED IN: 19 plant structures; EXPRESSED DURING: 13 growth stages; BEST Arabidopsis thaliana protein match is: unknown protein (TAIR:AT5G50290.1); Has 203 Blast hits to 203 proteins in 13 species: Archae - 0; Bacteria - 0; Metazoa - 0; F…
Eucgr.J01758.2	9.54644	13.8805	18.942	1.01147	0.600806	0.797944	1.07618	9.08904	0.0666578	0.114334	0.00326623	0.901857	AT1G55480.1 | Symbols: ZKT | protein containing PDZ domain, a K-box domain, and a TPR region | chr1:20713822-20715351 FORWARD LENGTH=335
Eucgr.I00229.1	3.18034	1.66596	2.23625	0.0811367	0.08156	0.0686918	0.162789	1.33946	0.0233537	0.078873	0.00330338	0.902103	No hits found
Eucgr.G01772.1	95.7675	56.7411	49.4936	1.01572	5.59434	0.644945	4.41544	40.5929	0.00643801	0.0586573	0.0521541	0.902146	AT4G38660.1 | Symbols: | Pathogenesis-related thaumatin superfamily protein | chr4:18066448-18067984 REVERSE LENGTH=345
Eucgr.D02287.1	4.79501	6.45067	6.30917	0.117347	0.707752	0.127733	0.639048	4.19272	0.00341047	0.0368432	0.00998477	0.902231	AT1G63650.3 | Symbols: EGL3 | basic helix-loop-helix (bHLH) DNA-binding superfamily protein | chr1:23599809-23602734 FORWARD LENGTH=596
Eucgr.F04348.1	8.73458	7.95321	6.38441	2.27804	2.23788	2.30121	2.42378	6.20735	0.0645989	0.094496	0.00760744	0.902358	AT1G77580.2 | Symbols: | Plant protein of unknown function (DUF869) | chr1:29144191-29146793 REVERSE LENGTH=779
Eucgr.D00536.1	11.5099	10.5066	7.14858	0.757392	1.52269	0.663333	1.86893	7.04939	0.0103328	0.0724819	0.00715134	0.902555	AT5G45920.1 | Symbols: | SGNH hydrolase-type esterase superfamily protein | chr5:18622822-18624677 FORWARD LENGTH=241
Eucgr.D02360.1	11.4238	9.27651	3.10701	0.0487936	0	0.0413095	0.163162	3.86647	0.0120959	0.0739983	0.000978672	0.902564	AT5G53200.1 | Symbols: TRY | Homeodomain-like superfamily protein | chr5:21582913-21583960 FORWARD LENGTH=106
Eucgr.K01100.1	0.0588094	0.126647	0.422073	27.4418	4.29678	31.6767	3.77449	0.427672	0.00194556	0.0953245	0.055562	0.902644	AT2G42560.1 | Symbols: | late embryogenesis abundant domain-containing protein / LEA domain-containing protein | chr2:17714813-17716821 REVERSE LENGTH=635
Eucgr.D02070.1	1.14313	0.859661	1.80688	25.9486	19.8858	7.22134	4.74229	0.678615	0.00488487	0.432302	0.0372813	0.902714	AT4G25200.1 | Symbols: ATHSP23.6-MITO, HSP23.6-MITO | mitochondrion-localized small heat shock protein 23.6 | chr4:12917089-12917858 FORWARD LENGTH=210
Eucgr.E02892.1	0.662086	0.875502	0.781541	0.0328933	0.13226	0	0.285981	0.515872	0.00870309	0.409626	0.0190522	0.902933	AT1G17020.1 | Symbols: SRG1, ATSRG1 | senescence-related gene 1 | chr1:5820258-5821741 FORWARD LENGTH=358
Eucgr.F02333.1	1.4959	1.22296	0.857392	0.0392236	0.157713	0	0.36725	0.777033	0.00795338	0.366194	0.0171185	0.902942	No hits found
Eucgr.I01048.1	7.92326	6.20733	8.04625	0.30372	0.572447	0.289277	0.431638	5.01401	0.0128433	0.0256804	0.00222643	0.904528	AT1G70210.1 | Symbols: CYCD1;1, ATCYCD1;1 | CYCLIN D1;1 | chr1:26440015-26441980 FORWARD LENGTH=339
Eucgr.J02034.1	2.33624	2.38318	1.48919	17.6713	18.901	22.2324	28.1776	1.50894	0.00285617	0.00182671	0.000305081	0.904663	No hits found
Eucgr.B02872.1	5.5623	5.47406	3.72913	0.56457	0.993151	1.02765	1.32151	3.72811	0.0166463	0.128488	0.00672806	0.904685	AT1G15170.1 | Symbols: | MATE efflux family protein | chr1:5220690-5222756 FORWARD LENGTH=481
Eucgr.E03358.1	24.2032	28.185	20.7691	4.92791	10.5167	5.70109	10.9052	20.7003	0.0071206	0.108351	0.0291437	0.904807	AT1G61100.1 | Symbols: | disease resistance protein (TIR class), putative | chr1:22508831-22512122 REVERSE LENGTH=808
Eucgr.K02268.1	28.953	31.8823	29.5077	103.545	87.0295	93.4562	79.9095	43.2572	0.0110007	0.0715746	0.00270897	0.90495	No hits found
Eucgr.L01175.1	0.702356	0.72826	0.472574	0.0368325	0.111074	0.0155915	0.24633	0.440839	0.00877815	0.393901	0.0189471	0.905147	AT5G63020.1 | Symbols: | Disease resistance protein (CC-NBS-LRR class) family | chr5:25283252-25286002 REVERSE LENGTH=888
Eucgr.J02694.1	0.571777	1.76807	1.73615	0.0415173	0.0417339	0	0.138831	0.719664	0.0521522	0.336133	0.00666605	0.9052	AT5G51260.1 | Symbols: | HAD superfamily, subfamily IIIB acid phosphatase | chr5:20832222-20833466 REVERSE LENGTH=257
Eucgr.F00357.1	34.0634	50.9559	86.7898	1.4601	2.36111	1.74673	2.82333	35.0559	0.0481491	0.13674	0.00474516	0.905427	AT4G08950.1 | Symbols: EXO | Phosphate-responsive 1 family protein | chr4:5740378-5741322 FORWARD LENGTH=314
Eucgr.K00384.1	11.9395	8.86761	6.19577	0.282026	1.00314	0.275502	0.9866	6.32123	0.00931332	0.0649633	0.015895	0.90552	AT4G00990.1 | Symbols: | Transcription factor jumonji (jmjC) domain-containing protein | chr4:427035-431535 FORWARD LENGTH=840
Eucgr.E02931.1	0.094903	0.102188	0.127709	5.24061	1.21568	1.28933	0.629074	0.258807	0.00185835	0.230109	0.00683279	0.905599	AT1G16770.1 | Symbols: | unknown protein; Has 109 Blast hits to 109 proteins in 52 species: Archae - 0; Bacteria - 4; Metazoa - 0; Fungi - 71; Plants - 32; Viruses - 0; Other Eukaryotes - 2 (source: NCBI BLink). | chr1:5737900-5739110 FORWARD LENGTH=324
Eucgr.J01057.1	19.6258	25.4422	41.4684	0.975034	0.49006	0.309555	0.81511	18.36	0.0487553	0.0605688	0.00123847	0.905639	AT3G07510.2 | Symbols: | unknown protein; FUNCTIONS IN: molecular_function unknown; INVOLVED IN: biological_process unknown; LOCATED IN: cellular_component unknown; EXPRESSED IN: 22 plant structures; EXPRESSED DURING: 13 growth stages; BEST Arabidopsis thaliana protein match is: unknown protein (TAIR:AT2G01580.1); Has 133 Blast hits to 133 proteins in 14 species: Archae - 0; Bacteria - 4; Metazoa…
Eucgr.H00037.1	1.79952	1.29177	0.869284	0.0217775	0.153238	0.0553117	0.0873868	0.826888	0.0055414	0.0744503	0.0149869	0.905956	AT2G01120.1 | Symbols: ORC4, ATORC4 | origin recognition complex subunit 4 | chr2:85444-88027 begin_of_the_skype_highlighting 85444-88027 end_of_the_skype_highlighting FORWARD LENGTH=418
Eucgr.H04541.2	30.3461	39.0352	23.6482	2.69148	11.5951	2.60418	13.1695	24.1206	0.00814525	0.271936	0.0901261	0.906384	AT1G28570.1 | Symbols: | SGNH hydrolase-type esterase superfamily protein | chr1:10041838-10044112 REVERSE LENGTH=389
Eucgr.G02885.1	130.372	166.204	115.248	2.75726	14.8764	3.38241	23.4453	108.13	0.000489451	0.0132939	0.00296856	0.906389	AT1G09070.1 | Symbols: SRC2, (AT)SRC2 | soybean gene regulated by cold-2 | chr1:2927767-2928741 FORWARD LENGTH=324
Eucgr.F02583.1	4.55085	5.18696	5.6721	31.218	22.5138	35.4802	22.6326	3.68119	0.00973312	0.0559053	0.00956584	0.906493	AT1G22640.1 | Symbols: ATMYB3, MYB3 | myb domain protein 3 | chr1:8006289-8007219 FORWARD LENGTH=257
Eucgr.B00225.1	0	0	0.009996	0.168284	0.169162	0.249326	0.0844091	0	0.0182096	0.0874357	0.00306445	0.907675	AT5G50170.1 | Symbols: | C2 calcium/lipid-binding and GRAM domain containing protein | chr5:20421150-20425524 FORWARD LENGTH=1027
Eucgr.E00198.1	0	0	0.0714	3.23044	0.604148	3.87981	0.602922	0	0.00433321	0.0873616	0.0228657	0.907751	AT2G45760.1 | Symbols: BAP2, BAL | BON association protein 2 | chr2:18847125-18847748 REVERSE LENGTH=207
Eucgr.L02067.1	0	0.0689225	0	1.90326	0.182209	2.83902	0.181839	0	0.00820472	0.349396	0.0609809	0.912586	No hits found
Eucgr.F02697.1	0	0.0489329	0	1.22257	0.582132	1.63428	0.6455	0	0.0098422	0.0457821	0.00902298	0.913379	No hits found
Eucgr.K00891.1	0.484844	0.915219	0.402744	0.0169506	0.017039	0.0143507	0.0113363	0.36378	0.018903	0.0171587	0.00248606	0.914375	AT1G18010.1 | Symbols: | Major facilitator superfamily protein | chr1:6199980-6201359 FORWARD LENGTH=459
Eucgr.G03224.1	5.32505	5.31725	3.88914	19.9773	15.7413	16.1493	17.067	7.02151	0.00903702	0.0378129	0.00363177	0.914484	AT3G06730.1 | Symbols: TRX P, TRX z | Thioredoxin z | chr3:2124276-2125845 FORWARD LENGTH=183
Eucgr.D00314.1	11.0395	10.4271	5.7772	0.822685	0.964806	0.812583	1.03926	6.03618	0.0399078	0.0818704	0.00356928	0.914547	AT5G49010.1 | Symbols: SLD5 | DNA replication protein-related | chr5:19866464-19868074 FORWARD LENGTH=220
Eucgr.E03993.2	0.0813088	0.145917	0.0364719	1.57339	2.73887	0.714766	3.13112	0.095029	0.01968	0.00947064	0.0324828	0.914645	AT4G04330.1 | Symbols: | Chaperonin-like RbcX protein | chr4:2116700-2118563 REVERSE LENGTH=174
Eucgr.I02808.1	37.9713	39.2588	35.1453	7.02145	17.6116	7.02015	24.0606	32.732	0.00768735	0.410617	0.0432154	0.914934	AT2G31930.1 | Symbols: | unknown protein; Has 35333 Blast hits to 34131 proteins in 2444 species: Archae - 798; Bacteria - 22429; Metazoa - 974; Fungi - 991; Plants - 531; Viruses - 0; Other Eukaryotes - 9610 (source: NCBI BLink). | chr2:13577566-13577997 FORWARD LENGTH=143
Eucgr.G00660.1	6.85253	6.37874	5.09796	15.4611	16.2554	17.5419	15.985	8.68166	0.041775	0.101958	0.00904688	0.915004	AT3G26410.1 | Symbols: TRM11, AtTRM11 | methyltransferases;nucleic acid binding | chr3:9669508-9671273 REVERSE LENGTH=477
Eucgr.E04327.1	7.93312	11.8185	15.4038	0.179517	0.360907	0.195406	0.411628	7.85348	0.0163878	0.0463251	0.00182282	0.91516	AT5G44680.1 | Symbols: | DNA glycosylase superfamily protein | chr5:18024461-18025893 REVERSE LENGTH=353
Eucgr.C01374.1	2.61674	5.35167	3.1448	0	0.655871	0.118369	0.748046	6.50127	0.00573455	0.315099	0.0512738	0.915166	AT5G52600.1 | Symbols: AtMYB82, MYB82 | myb domain protein 82 | chr5:21343197-21343968 REVERSE LENGTH=201
Eucgr.A02016.1	7.19915	11.092	11.5308	0.132597	1.69943	0	1.92877	6.84061	0.00516088	0.206104	0.0756098	0.915215	AT4G18260.1 | Symbols: | Cytochrome b561/ferric reductase transmembrane protein family | chr4:10093524-10097337 REVERSE LENGTH=545
Eucgr.G02426.1	7.82761	16.7955	9.09447	0.161504	0.730561	0.273465	1.02611	7.23211	0.0088081	0.112035	0.00586667	0.915648	AT1G69080.1 | Symbols: | Adenine nucleotide alpha hydrolases-like superfamily protein | chr1:25972132-25973243 REVERSE LENGTH=223
Eucgr.I00735.1	36.972	47.9084	74.2914	0.448387	0.300484	1.45518	0.649728	36.9496	0.0131242	0.0229115	0.00526949	0.91587	AT2G39540.1 | Symbols: | Gibberellin-regulated family protein | chr2:16500866-16501241 FORWARD LENGTH=87
Eucgr.J00725.1	0.094903	0.136251	0.0851395	6.3604	1.08061	6.18118	1.73744	0.110917	0.00120905	0.0249428	0.0133613	0.916114	No hits found
Eucgr.E01052.1	25.9555	26.7241	14.1085	0.525481	2.50906	0.945373	3.33862	16.2656	0.00617078	0.0935227	0.00965438	0.916205	AT1G64690.1 | Symbols: BLT | branchless trichome | chr1:24038069-24038890 FORWARD LENGTH=273
Eucgr.K00441.1	1.22436	2.35418	1.80451	0.041276	0.248948	0.244615	0.414071	1.19247	0.00923619	0.347306	0.030764	0.916609	AT5G38280.1 | Symbols: PR5K | PR5-like receptor kinase | chr5:15293325-15295838 REVERSE LENGTH=665
Eucgr.B03158.1	0.26821	0.144399	0.180463	3.03811	2.67221	2.6257	1.65087	0.417958	0.0148954	0.0993902	0.0033257	0.916816	No hits found
Eucgr.G02486.1	0.348198	0.424916	0.406088	3.91128	1.81716	3.1444	1.75852	0.705385	0.00684708	0.129443	0.0141222	0.917096	AT1G69490.1 | Symbols: NAP, ANAC029, ATNAP | NAC-like, activated by AP3/PI | chr1:26122233-26123222 FORWARD LENGTH=268
Eucgr.F02085.1	11.9334	26.1308	21.8613	0.0946595	0.85638	0.240421	1.20283	12.8923	0.00299371	0.086322	0.00443707	0.917765	AT1G75590.1 | Symbols: | SAUR-like auxin-responsive protein family | chr1:28383250-28383714 REVERSE LENGTH=154
Eucgr.G02347.5	13.1352	18.4982	22.3428	2.44715	2.65671	2.4171	3.97153	12.9008	0.0971377	0.254203	0.00778341	0.917934	AT1G68830.1 | Symbols: STN7 | STT7 homolog STN7 | chr1:25872654-25875473 REVERSE LENGTH=562
Eucgr.I02161.1	11.2001	12.6592	9.0979	1.53779	2.8984	1.36702	5.29652	9.48832	0.007164	0.265602	0.0065526	0.918097	AT3G14280.1 | Symbols: | unknown protein; Has 51 Blast hits to 51 proteins in 13 species: Archae - 0; Bacteria - 0; Metazoa - 0; Fungi - 0; Plants - 51; Viruses - 0; Other Eukaryotes - 0 (source: NCBI BLink). | chr3:4761654-4762286 REVERSE LENGTH=141
Eucgr.D01725.1	2.10466	1.95517	1.77707	0.175295	0.234947	0.148408	0.156313	1.39871	0.0171062	0.0220296	0.00665576	0.918536	AT5G41850.1 | Symbols: | alpha/beta-Hydrolases superfamily protein | chr5:16756698-16757791 REVERSE LENGTH=224
Eucgr.H02963.1	42.0457	76.6856	94.047	3.44051	2.34681	2.94747	3.31448	47.8051	0.0586821	0.0823167	0.00234569	0.918732	AT2G05620.1 | Symbols: PGR5 | proton gradient regulation 5 | chr2:2081204-2081687 REVERSE LENGTH=133
Eucgr.C00105.1	26.8931	36.5568	26.0508	7.01197	7.19932	6.95232	11.7864	24.5444	0.0387022	0.186589	0.00367899	0.918969	AT4G29930.1 | Symbols: | basic helix-loop-helix (bHLH) DNA-binding superfamily protein | chr4:14644108-14647449 FORWARD LENGTH=254
Eucgr.H04382.1	26.4429	21.7264	19.4709	1.107	5.54864	1.30952	4.88831	18.1874	0.0025712	0.0380721	0.0243493	0.91902	AT3G04810.2 | Symbols: ATNEK2, NEK2 | NIMA-related kinase 2 | chr3:1318096-1321101 FORWARD LENGTH=606
Eucgr.C00725.1	14.8994	20.9913	5.99191	0	0.0812505	0.239509	0.351371	8.80686	0.00726541	0.0776745	0.00284013	0.919194	AT3G13540.1 | Symbols: ATMYB5, MYB5 | myb domain protein 5 | chr3:4420239-4421443 FORWARD LENGTH=249
Eucgr.C02807.1	6.6755	4.66416	2.87459	0.0840173	1.01347	0.0711306	2.80948	8.18337	0.00867303	0.778521	0.103468	0.919359	AT3G15680.1 | Symbols: | Ran BP2/NZF zinc finger-like superfamily protein | chr3:5315437-5316048 FORWARD LENGTH=164
Eucgr.I01248.1	15.8422	16.487	11.5603	3.98301	4.55521	4.17978	5.55087	12.4224	0.048082	0.136659	0.00798541	0.919406	AT4G36750.1 | Symbols: | Quinone reductase family protein | chr4:17324642-17326215 FORWARD LENGTH=273
Eucgr.F02320.1	108.59	110.476	84.1655	0.797822	5.85798	0.822288	5.5677	85.4108	0.00013519	0.00141817	0.00127802	0.919605	AT1G46480.1 | Symbols: WOX4 | WUSCHEL related homeobox 4 | chr1:17236903-17237953 REVERSE LENGTH=251
Eucgr.B03435.1	2.3261	3.19112	1.76218	0.0487936	0.294289	0.123929	0.358956	1.77213	0.0036021	0.127931	0.00940263	0.919611	AT1G26840.1 | Symbols: ORC6, ATORC6 | origin recognition complex protein 6 | chr1:9298822-9300603 FORWARD LENGTH=284
Eucgr.K02194.1	3.7024	4.81474	3.41778	19.9055	15.6816	14.7512	16.2257	5.89496	0.00755547	0.0343238	0.0036475	0.919721	AT5G50930.1 | Symbols: | Histone superfamily protein | chr5:20722069-20724317 FORWARD LENGTH=242
Eucgr.A02563.1	13.5892	13.1292	12.0378	1.21014	2.83838	0.819618	3.50706	10.9211	0.00561872	0.0688328	0.00686428	0.919927	AT5G01420.1 | Symbols: | Glutaredoxin family protein | chr5:174886-176091 REVERSE LENGTH=401
Eucgr.H01076.1	33.2253	36.0764	33.9087	91.6506	83.1874	91.3713	88.0421	48.2406	0.0333175	0.0937462	0.00866845	0.919949	AT3G06760.1 | Symbols: | Drought-responsive family protein | chr3:2132971-2134355 FORWARD LENGTH=224
Eucgr.J01082.1	42.1479	52.3891	33.476	2.91759	11.8557	3.24853	12.9373	33.4385	0.00327703	0.0718766	0.0289713	0.919977	AT5G03250.1 | Symbols: | Phototropic-responsive NPH3 family protein | chr5:774591-776855 FORWARD LENGTH=592
Eucgr.I00762.1	6.89282	6.57149	6.51219	0.813304	1.5329	0.912339	1.76776	5.55523	0.00832527	0.0692128	0.0056002	0.920173	AT5G67280.1 | Symbols: RLK | receptor-like kinase | chr5:26842430-26845126 REVERSE LENGTH=751
Eucgr.K00929.1	17.1044	20.5203	13.4184	1.97525	3.00424	2.83561	3.76778	14.1352	0.00776074	0.0388553	0.00120886	0.921403	AT4G28220.1 | Symbols: NDB1 | NAD(P)H dehydrogenase B1 | chr4:13993078-13995651 FORWARD LENGTH=571
Eucgr.H04081.1	115.472	91.3508	27.3088	0.922258	1.50649	0.7808	1.63835	49.0062	0.0335953	0.108427	0.00659393	0.921641	No hits found
Eucgr.K02470.1	0.53658	0.770359	0.529515	19.1711	5.14235	15.3944	4.77624	0.982494	0.000295836	0.0149106	0.00262376	0.922122	AT3G47600.1 | Symbols: MYB94, ATMYBCP70, ATMYB94 | myb domain protein 94 | chr3:17539627-17541035 REVERSE LENGTH=333
Eucgr.J01901.1	62.2558	81.3465	55.4886	6.44481	33.6189	5.81144	43.7905	54.7399	0.00422759	0.642518	0.111625	0.92216	AT3G51780.1 | Symbols: ATBAG4, BAG4 | BCL-2-associated athanogene 4 | chr3:19207029-19208178 REVERSE LENGTH=269
Eucgr.B03203.1	0.072405	0.0129938	0.048717	1.6574	0.446568	1.62017	0.342817	0.0564151	0.00906753	0.233527	0.0344541	0.922893	AT1G69480.1 | Symbols: | EXS (ERD1/XPR1/SYG1) family protein | chr1:26114187-26117479 REVERSE LENGTH=777
Eucgr.G02011.1	0	0	0	0.590175	0.139589	0.54374	0.0928707	0	0.00498457	0.095626	0.013228	0.923618	AT4G13420.1 | Symbols: HAK5, ATHAK5 | high affinity K+ transporter 5 | chr4:7797038-7802174 REVERSE LENGTH=785
Eucgr.A00205.1	0	0	0	4.14221	0.932199	5.02477	0.702899	0	0.00259203	0.0349468	0.010279	0.929052	AT3G62560.1 | Symbols: | Ras-related small GTP-binding family protein | chr3:23137539-23138880 FORWARD LENGTH=193
Eucgr.F02242.1	0	0	0	7.5303	0.979151	6.94621	0.977164	0	0.000845954	0.0124684	0.00787276	0.930242	AT1G27461.1 | Symbols: | unknown protein; Has 30201 Blast hits to 17322 proteins in 780 species: Archae - 12; Bacteria - 1396; Metazoa - 17338; Fungi - 3422; Plants - 5037; Viruses - 0; Other Eukaryotes - 2996 (source: NCBI BLink). | chr1:9537948-9539012 REVERSE LENGTH=354
Eucgr.K00224.1	0	0	0	0.473298	0.222025	0.320562	0.189921	0	0.0144266	0.0811986	0.00859762	0.930323	AT4G23030.1 | Symbols: | MATE efflux family protein | chr4:12072857-12074365 FORWARD LENGTH=502
Eucgr.F01607.1	0	0	0	1.71366	0.307608	2.02078	0.0409312	0	0.00630319	0.669767	0.0275191	0.931518	AT1G75490.1 | Symbols: | Integrase-type DNA-binding superfamily protein | chr1:28336045-28336665 FORWARD LENGTH=206
Eucgr.L03185.1	0	0	0	5.78009	1.01048	4.50347	1.1765	0	0.00130451	0.0110912	0.00553196	0.933329	AT1G56600.1 | Symbols: AtGolS2, GolS2 | galactinol synthase 2 | chr1:21207620-21209291 FORWARD LENGTH=335
Eucgr.A01560.1	0	0	0	1.45216	1.86522	2.73206	1.07909	0	0.011339	0.0279628	0.00139756	0.934299	AT3G10020.2 | Symbols: | unknown protein; FUNCTIONS IN: molecular_function unknown; INVOLVED IN: response to oxidative stress, anaerobic respiration; LOCATED IN: cellular_component unknown; EXPRESSED IN: 23 plant structures; EXPRESSED DURING: 13 growth stages; Has 30201 Blast hits to 17322 proteins in 780 species: Archae - 12; Bacteria - 1396; Metazoa - 17338; Fungi - 3422; Plants - 5037; Viruses…
Eucgr.B01991.1	0	0	0	15.7573	5.83104	12.3143	3.41625	0	0.000937022	0.00683292	0.000686325	0.935973	AT1G54860.1 | Symbols: | Glycoprotein membrane precursor GPI-anchored | chr1:20457522-20458434 REVERSE LENGTH=200
Eucgr.G00593.1	0	0	0	0.567957	0.217493	0	0	0	0.00899112	0.824651	0.231707	0.937546	AT3G14690.1 | Symbols: CYP72A15 | cytochrome P450, family 72, subfamily A, polypeptide 15 | chr3:4937410-4939310 FORWARD LENGTH=512
Eucgr.B01792.1	0	0	0	2.16071	0.930848	0.0871092	0	0	0.00900645	0.825316	0.12715	0.937789	AT1G56600.1 | Symbols: AtGolS2, GolS2 | galactinol synthase 2 | chr1:21207620-21209291 FORWARD LENGTH=335
Eucgr.E02621.1	0	0	0	4.19749	0.625095	4.475	0.207942	0	0.00220941	0.134893	0.0150181	0.939309	AT2G18540.1 | Symbols: | RmlC-like cupins superfamily protein | chr2:8042382-8045008 REVERSE LENGTH=707
Eucgr.C00859.1	0	0	0	1.60406	0.298598	1.35803	0.278126	0	0.00646576	0.113566	0.0237167	0.940001	AT5G49690.1 | Symbols: | UDP-Glycosyltransferase superfamily protein | chr5:20189968-20191350 REVERSE LENGTH=460
Eucgr.I02269.1	0	0	0	9.88666	3.2775	0	0	0	0.00199733	0.832184	0.204531	0.94042	AT3G12500.1 | Symbols: ATHCHIB, PR3, PR-3, CHI-B, B-CHI, HCHIB | basic chitinase | chr3:3962501-3963984 REVERSE LENGTH=335
Eucgr.J00396.1	0	0	0	1.28069	0.503753	1.13139	0.484111	0	0.00793856	0.0490088	0.00755263	0.941045	AT1G08170.1 | Symbols: | Histone superfamily protein | chr1:2562941-2563672 REVERSE LENGTH=243
Eucgr.F02406.1	0	0	0	0.592798	0.0283758	0.310684	0.0566363	0	0.00902175	0.281366	0.106694	0.941179	AT4G31940.1 | Symbols: CYP82C4 | cytochrome P450, family 82, subfamily C, polypeptide 4 | chr4:15452040-15453966 FORWARD LENGTH=524
Eucgr.E02381.1	416.146	435.74	899.583	14.2547	24.498	19.4649	52.9504	210.102	0.0707388	0.254783	0.00576763	0.942649	AT2G34430.1 | Symbols: LHB1B1, LHCB1.4 | light-harvesting chlorophyll-protein complex II subunit B1 | chr2:14524818-14525618 FORWARD LENGTH=266
Eucgr.K03437.1	14.3333	11.3632	12.7174	0.594719	1.04619	0.25175	0.646326	9.94073	0.00926688	0.0145041	0.00278685	0.942667	No hits found
Eucgr.A01301.1	10.5733	10.1288	7.89077	21.377	23.105	24.8906	24.6421	12.9707	0.0613217	0.078498	0.00852671	0.942684	AT5G11240.1 | Symbols: | transducin family protein / WD-40 repeat family protein | chr5:3582949-3586782 FORWARD LENGTH=615
Eucgr.H04316.1	99.9021	111.958	91.2689	26.2017	35.769	34.4695	40.529	84.2554	0.0103963	0.0826129	0.00263694	0.942977	AT1G54460.1 | Symbols: | TPX2 (targeting protein for Xklp2) protein family | chr1:20340907-20342900 REVERSE LENGTH=338
Eucgr.F04176.1	5.48173	10.2591	7.3108	37.7226	31.7892	32.2105	34.8994	11.5741	0.0409485	0.0974235	0.00630703	0.943169	AT1G71697.1 | Symbols: ATCK1, CK, CK1 | choline kinase 1 | chr1:26971537-26973177 FORWARD LENGTH=346
Eucgr.K01523.1	2.60043	3.47591	2.01112	10.1784	10.976	9.51294	12.4821	2.06109	0.0370074	0.0399961	0.00862128	0.94323	AT5G35220.1 | Symbols: EGY1 | Peptidase M50 family protein | chr5:13484606-13487546 REVERSE LENGTH=548
Eucgr.F03689.1	41.4372	45.9229	39.1168	9.05939	17.2747	9.89174	12.2526	55.7614	0.00500947	0.0120043	0.0170684	0.943307	AT5G55730.2 | Symbols: FLA1 | FASCICLIN-like arabinogalactan 1 | chr5:22558375-22560392 REVERSE LENGTH=424
Eucgr.K00027.1	0.195446	0.389721	0.331196	0	0	0	0.0959656	0.219966	0.0348809	0.511822	0.00382353	0.943407	AT4G18250.1 | Symbols: | receptor serine/threonine kinase, putative | chr4:10087343-10091963 REVERSE LENGTH=853
Eucgr.J02152.1	0.466423	0.58593	0.549199	0	0.0276609	0	0.0184032	0.386132	0.0098735	0.00868729	0.00143308	0.943536	AT5G40030.1 | Symbols: | Protein kinase superfamily protein | chr5:16026227-16028283 FORWARD LENGTH=499
Eucgr.I01028.1	10.2034	25.8243	39.3514	0.198586	0.299434	0.336254	0.0664058	29.6694	0.0220025	0.015457	0.00462735	0.943561	AT2G23690.1 | Symbols: | unknown protein; FUNCTIONS IN: molecular_function unknown; INVOLVED IN: N-terminal protein myristoylation; LOCATED IN: cellular_component unknown; EXPRESSED IN: 7 plant structures; EXPRESSED DURING: petal differentiation and expansion stage; BEST Arabidopsis thaliana protein match is: unknown protein (TAIR:AT4G37240.1); Has 243 Blast hits to 243 proteins in 15 species: Ar…
Eucgr.A02070.1	0.527794	1.17871	1.28896	17.3819	5.25848	12.4663	5.29408	1.75918	0.00732332	0.228467	0.0416736	0.943572	AT3G04070.1 | Symbols: anac047, NAC047 | NAC domain containing protein 47 | chr3:1061573-1062976 REVERSE LENGTH=359
Eucgr.K01575.1	0.835141	0.558154	0.749222	0.081551	0.0546509	0.0230142	0.10908	0.51608	0.0747418	0.203067	0.00636815	0.943611	AT5G03960.1 | Symbols: IQD12 | IQ-domain 12 | chr5:1068333-1069683 REVERSE LENGTH=403
Eucgr.E03963.1	0.606152	0.469472	0.429309	0.0301144	0.0302715	0.038243	0.0704901	0.37286	0.0114201	0.0989367	0.00525016	0.943675	AT1G61370.1 | Symbols: | S-locus lectin protein kinase family protein | chr1:22642096-22645147 REVERSE LENGTH=814
Eucgr.H01178.1	4.22431	4.11538	2.22571	0.189882	0.31812	0.107171	0.55029	2.53387	0.0265765	0.141918	0.00585675	0.943736	AT1G02970.1 | Symbols: WEE1, ATWEE1 | WEE1 kinase homolog | chr1:673408-676127 FORWARD LENGTH=500
Eucgr.H04752.1	2.18561	2.76868	0.922708	0	0	0	0.121744	1.40242	0.0309657	0.103626	0.002996	0.944021	AT5G10310.1 | Symbols: | unknown protein; FUNCTIONS IN: molecular_function unknown; INVOLVED IN: biological_process unknown; LOCATED IN: endomembrane system; EXPRESSED IN: 17 plant structures; EXPRESSED DURING: 10 growth stages; BEST Arabidopsis thaliana protein match is: unknown protein (TAIR:AT3G13898.1); Has 1807 Blast hits to 1807 proteins in 277 species: Archae - 0; Bacteria - 0; Metazoa - 7…
Eucgr.F01004.1	0.214888	0.0771276	0.144585	3.49902	4.79165	3.30579	3.96798	0.167432	0.00988917	0.0135612	0.00185241	0.944092	No hits found
Eucgr.G01335.1	11.2115	11.4283	24.8938	0	0.319148	0.044799	0.601612	13.016	0.0108563	0.130963	0.00744374	0.944102	AT2G15220.1 | Symbols: | Plant basic secretory protein (BSP) family protein | chr2:6608689-6609366 FORWARD LENGTH=225
Eucgr.K00375.1	4.24747	6.04748	3.13681	0.155058	0.311735	0	0.385174	3.3826	0.0104122	0.0412727	0.00981935	0.944121	AT5G24270.2 | Symbols: SOS3 | Calcium-binding EF-hand family protein | chr5:8238781-8240179 REVERSE LENGTH=222
Eucgr.K02858.1	206.188	229.206	220.373	19.5019	64.3216	22.6571	66.1543	141.912	0.00497212	0.190278	0.233646	0.94425	AT3G48000.1 | Symbols: ALDH2B4, ALDH2, ALDH2A | aldehyde dehydrogenase 2B4 | chr3:17717082-17719843 REVERSE LENGTH=538
Eucgr.J00814.1	1.15783	0.706467	0.727099	39.5639	36.859	41.8463	42.7595	0.631495	0.000409923	0.000618495	2.85403e-05	0.944272	AT3G20810.1 | Symbols: JMJD5 | 2-oxoglutarate (2OG) and Fe(II)-dependent oxygenase superfamily protein | chr3:7275814-7278144 FORWARD LENGTH=418
Eucgr.H02790.1	3.33181	2.32136	3.56047	0.0462506	0.0929837	0.352409	0.278385	2.32878	0.0053633	0.115801	0.0161998	0.944562	AT4G31980.1 | Symbols: | unknown protein; CONTAINS InterPro DOMAIN/s: Protein of unknown function DUF247, plant (InterPro:IPR004158), Protein of unknown function DUF862, eukaryotic (InterPro:IPR008580); BEST Arabidopsis thaliana protein match is: Plant protein of unknown function (DUF247) (TAIR:AT5G11290.1); Has 1967 Blast hits to 1844 proteins in 183 species: Archae - 0; Bacteria - 6; Metazoa - …
Eucgr.B00400.3	50.4919	54.6408	42.8906	23.4969	20.656	17.3756	18.3938	42.3156	0.107105	0.0358908	0.00567892	0.944669	AT5G62670.1 | Symbols: AHA11, HA11 | H(+)-ATPase 11 | chr5:25159495-25164957 FORWARD LENGTH=956
Eucgr.H04727.1	1.64556	3.45289	2.27118	0.119486	0.0600547	0.151739	0.239731	1.87392	0.0229979	0.151258	0.00746549	0.945089	AT5G65400.1 | Symbols: | alpha/beta-Hydrolases superfamily protein | chr5:26131448-26133062 FORWARD LENGTH=252
Eucgr.L01215.1	0.500254	0.668675	0.386887	0.0325663	0.0327362	0.0137856	0.0435598	0.403219	0.0135131	0.0422711	0.00252508	0.945104	AT5G60900.1 | Symbols: RLK1 | receptor-like protein kinase 1 | chr5:24498467-24501494 REVERSE LENGTH=748
Eucgr.C00184.1	28.8967	46.8002	60.0865	0.448387	0.262924	1.17047	0.224906	37.1964	0.012415	0.00887429	0.00465451	0.945143	AT4G25810.1 | Symbols: XTR6, XTH23 | xyloglucan endotransglycosylase 6 | chr4:13128694-13129715 FORWARD LENGTH=286
Eucgr.B02604.1	1.38525	1.85395	1.47444	0.155139	0.222784	0.16887	0.326086	1.31716	0.019788	0.102184	0.00437517	0.945165	AT5G60900.1 | Symbols: RLK1 | receptor-like protein kinase 1 | chr5:24498467-24501494 REVERSE LENGTH=748
Eucgr.F02442.1	0.432719	0.340207	0.351229	0	0	0	0.0260165	0.272937	0.0113877	0.0215974	0.00111899	0.945203	AT1G78060.1 | Symbols: | Glycosyl hydrolase family protein | chr1:29349796-29352868 REVERSE LENGTH=767
Eucgr.G01033.1	4.39433	4.85297	4.54874	0	1.28297	0	1.92054	3.55558	0.00366997	0.429463	0.0387617	0.945248	AT3G27890.1 | Symbols: NQR | NADPH:quinone oxidoreductase | chr3:10350807-10351938 REVERSE LENGTH=196
Eucgr.K01122.1	15.8498	17.1268	17.2532	1.68354	4.02326	2.29933	4.48246	14.6437	0.00722199	0.0613751	0.00888058	0.94577	AT2G42580.1 | Symbols: TTL3, VIT | tetratricopetide-repeat thioredoxin-like 3 | chr2:17728855-17731461 FORWARD LENGTH=691
Eucgr.J03079.2	3.37217	5.44879	3.99966	0.214593	0.323569	0.151399	0.566094	3.52296	0.00919016	0.0551276	0.00194607	0.946029	AT1G52510.1 | Symbols: | alpha/beta-Hydrolases superfamily protein | chr1:19563039-19565260 REVERSE LENGTH=380
Eucgr.J02006.1	0.348466	0.950545	0.781541	0.0328933	0.0330649	0.027848	0	1.05889	0.0557112	0.0504003	0.00987013	0.946045	AT1G07440.1 | Symbols: | NAD(P)-binding Rossmann-fold superfamily protein | chr1:2286436-2287665 REVERSE LENGTH=266
Eucgr.K03116.2	15.0326	19.1931	31.6819	1.81436	0.707752	1.10047	0.977976	20.9444	0.114696	0.0864709	0.00439272	0.946847	AT5G02230.2 | Symbols: | Haloacid dehalogenase-like hydrolase (HAD) superfamily protein | chr5:449132-450507 FORWARD LENGTH=280
Eucgr.H04927.1	0.671336	0.64757	0.60227	0.0198032	0.139346	0.0167658	0.0794647	0.506733	0.00329885	0.0510964	0.0226936	0.947055	AT5G60900.1 | Symbols: RLK1 | receptor-like protein kinase 1 | chr5:24498467-24501494 REVERSE LENGTH=748
Eucgr.C04145.1	0.318716	0.397013	0.353203	0.017697	0.0978415	0.0224739	0.100602	0.292154	0.00521174	0.212245	0.0454912	0.947106	AT2G26910.1 | Symbols: PDR4, ATPDR4 | pleiotropic drug resistance 4 | chr2:11481623-11487874 FORWARD LENGTH=1420
Eucgr.J01268.1	5.37931	5.1793	3.71517	0.0402997	0.688669	0.0682369	0.458181	4.09155	0.000500568	0.0198419	0.00768417	0.947342	AT3G63530.2 | Symbols: BB, BB2 | RING/U-box superfamily protein | chr3:23456407-23457787 REVERSE LENGTH=248
Eucgr.F00223.1	2.71886	3.40359	0.773387	63.0032	68.8062	58.9041	76.3589	2.11843	0.00677555	0.00687664	0.000552146	0.94748	AT5G42900.2 | Symbols: | cold regulated gene 27 | chr5:17198366-17199712 REVERSE LENGTH=246
Eucgr.A00882.1	290.504	249.532	198.798	23.2106	95.5805	34.2396	87.973	141.865	0.00835554	0.487588	0.416967	0.947703	AT1G79620.1 | Symbols: | Leucine-rich repeat protein kinase family protein | chr1:29957633-29962174 REVERSE LENGTH=971
Eucgr.C00960.1	28.0487	28.0354	18.1875	1.91032	5.22183	2.89414	5.26727	21.4671	0.00673286	0.0652651	0.00931533	0.947783	AT4G29240.1 | Symbols: | Leucine-rich repeat (LRR) family protein | chr4:14418826-14420073 FORWARD LENGTH=415
Eucgr.B02677.1	1.20621	2.34293	0.859326	0.033488	0.0336627	0.0567031	0.0671889	1.24389	0.0192475	0.0648126	0.00514507	0.94794	AT1G14820.3 | Symbols: | Sec14p-like phosphatidylinositol transfer family protein | chr1:5105237-5106793 REVERSE LENGTH=252
Eucgr.A01353.1	0.583675	0.70629	0.209451	0.0314832	0	0	0.042111	0.454777	0.0740638	0.222171	0.00398028	0.948051	AT4G08850.1 | Symbols: | Leucine-rich repeat receptor-like protein kinase family protein | chr4:5636693-5640496 REVERSE LENGTH=1045
Eucgr.I00190.2	21.9089	23.6478	37.3746	1.25186	1.62753	0.904406	1.92004	23.7252	0.0363345	0.0792478	0.0051165	0.948221	AT2G13610.1 | Symbols: | ABC-2 type transporter family protein | chr2:5673827-5675776 REVERSE LENGTH=649
Eucgr.G00960.1	14.6047	17.5826	10.4872	0.677054	1.81007	0.829319	2.31219	12.295	0.00372553	0.0389209	0.00322239	0.948319	AT5G64330.1 | Symbols: NPH3, RPT3, JK218 | Phototropic-responsive NPH3 family protein | chr5:25727568-25730225 FORWARD LENGTH=746
Eucgr.J02113.1	24.1046	32.047	21.4581	3.01508	7.98231	3.08689	8.48781	22.6447	0.00752623	0.0893594	0.0263603	0.948422	AT2G28550.3 | Symbols: RAP2.7 | related to AP2.7 | chr2:12226168-12228251 REVERSE LENGTH=464
Eucgr.E03919.1	0.676896	0.431914	0.607257	25.2741	18.2694	1.0819	0.902123	0.820417	0.000634729	0.838745	0.0496091	0.948655	AT5G47550.1 | Symbols: | Cystatin/monellin superfamily protein | chr5:19286596-19286964 REVERSE LENGTH=122
Eucgr.E02995.1	4.28415	4.3311	4.0676	21.7365	23.8147	19.8005	19.9011	5.59122	0.00439157	0.014322	0.00150486	0.949008	No hits found
Eucgr.J02625.1	4.09924	7.2817	8.41465	0.32792	0.527409	0.527483	0.745647	5.92779	0.056146	0.187529	0.00673845	0.949035	AT5G11000.1 | Symbols: | Plant protein of unknown function (DUF868) | chr5:3479166-3480335 REVERSE LENGTH=389
Eucgr.B03632.1	3.27561	3.40257	1.27916	13.1319	15.2481	15.3985	17.6865	3.48304	0.0765626	0.0778997	0.00605549	0.949118	AT2G34860.2 | Symbols: EDA3 | DnaJ/Hsp40 cysteine-rich domain superfamily protein | chr2:14708380-14709804 FORWARD LENGTH=186
Eucgr.B02605.1	0.425386	0.585273	0.429326	0.0167309	0.168182	0.0141646	0.100704	0.400495	0.00524961	0.160511	0.0804551	0.949152	AT5G60900.1 | Symbols: RLK1 | receptor-like protein kinase 1 | chr5:24498467-24501494 REVERSE LENGTH=748
Eucgr.C03960.1	0.96293	1.4453	1.25653	0.041316	0.415315	0.209873	0.524999	1.02311	0.00749702	0.527448	0.115621	0.949165	AT3G24430.1 | Symbols: HCF101 | ATP binding | chr3:8868731-8872154 REVERSE LENGTH=532
Eucgr.C02507.1	1.578	1.51034	0.865123	7.4684	5.80209	6.3404	6.62739	1.84427	0.0174683	0.0531119	0.00496606	0.949184	AT4G30720.1 | Symbols: | FAD/NAD(P)-binding oxidoreductase family protein | chr4:14972212-14975461 REVERSE LENGTH=707
Eucgr.K00883.2	566.894	696.11	559.802	16.0591	39.9285	19.5583	37.6147	288.849	0.000878277	0.0180487	0.0076622	0.949456	AT4G03210.1 | Symbols: XTH9 | xyloglucan endotransglucosylase/hydrolase 9 | chr4:1416019-1417197 FORWARD LENGTH=290
Eucgr.K02468.1	74.7768	80.1014	46.0958	551.198	366.398	432.99	392.533	97.8471	0.017549	0.0848341	0.00622573	0.949539	AT1G18800.1 | Symbols: NRP2 | NAP1-related protein 2 | chr1:6481466-6483463 REVERSE LENGTH=256
Eucgr.B02479.5	7.7263	9.02999	9.24911	34.1868	29.3708	34.4617	29.9056	11.7014	0.0222772	0.0746754	0.00648059	0.949716	AT3G45300.1 | Symbols: IVD, ATIVD, IVDH | isovaleryl-CoA-dehydrogenase | chr3:16621659-16624848 REVERSE LENGTH=409
Eucgr.C02516.1	1.32725	2.04842	1.48838	0.125285	0	0	0.0837885	1.39609	0.0186917	0.0136053	0.000681306	0.94985	AT4G30845.1 | Symbols: | unknown protein; FUNCTIONS IN: molecular_function unknown; INVOLVED IN: biological_process unknown; LOCATED IN: chloroplast; Has 16 Blast hits to 16 proteins in 8 species: Archae - 0; Bacteria - 0; Metazoa - 0; Fungi - 0; Plants - 16; Viruses - 0; Other Eukaryotes - 0 (source: NCBI BLink). | chr4:15019895-15020319 FORWARD LENGTH=114
Eucgr.F02642.1	0.277843	0.315792	0.228487	0	0.0219697	0.0185034	0.0438503	0.234525	0.0216889	0.119961	0.00695873	0.950045	AT5G09360.1 | Symbols: LAC14 | laccase 14 | chr5:2906426-2908658 REVERSE LENGTH=569
Eucgr.A01352.1	0.696726	0.743796	0.25643	0.0337267	0.0169513	0.0285536	0.0112779	0.59854	0.0566209	0.0278434	0.00997194	0.950194	AT4G08850.1 | Symbols: | Leucine-rich repeat receptor-like protein kinase family protein | chr4:5636693-5640496 REVERSE LENGTH=1045
Eucgr.A01447.2	13.6505	16.2461	13.1579	4.97783	5.05593	5.04841	8.1667	13.7604	0.0539574	0.301848	0.00890421	0.950246	AT4G27800.1 | Symbols: TAP38, PPH1 | thylakoid-associated phosphatase 38 | chr4:13852013-13854091 REVERSE LENGTH=388
Eucgr.D00397.1	0.621189	0.445915	0.485374	0.0567453	0.0570413	0.0160139	0.0632506	0.437167	0.0470161	0.103474	0.00954057	0.950325	AT5G45470.1 | Symbols: | Protein of unknown function (DUF594) | chr5:18422164-18424764 REVERSE LENGTH=866
Eucgr.B03360.1	13.7795	12.9158	10.4027	0.930379	2.659	1.22013	2.24489	11.5948	0.00233091	0.0164154	0.00482704	0.950357	AT1G70230.1 | Symbols: TBL27 | TRICHOME BIREFRINGENCE-LIKE 27 | chr1:26450389-26451724 FORWARD LENGTH=416
Eucgr.G03419.1	2.07261	1.54792	1.38045	0.0988095	0.27811	0.133846	0.198247	1.45993	0.0150088	0.0525557	0.00869197	0.950361	AT2G31900.1 | Symbols: XIF, ATXIF, ATMYO5 | myosin-like protein XIF | chr2:13560760-13569623 REVERSE LENGTH=1556
Eucgr.H01685.1	60.6257	59.6894	61.4336	12.8925	17.9868	14.6985	18.8339	50.926	0.0326563	0.120583	0.00813236	0.95041	AT4G02630.1 | Symbols: | Protein kinase superfamily protein | chr4:1151683-1153161 FORWARD LENGTH=492
Eucgr.I00651.1	26.1485	22.7537	22.0945	74.3351	63.4952	60.0378	52.4014	30.8767	0.0275964	0.224195	0.00983206	0.95045	AT5G65720.1 | Symbols: ATNIFS1, NIFS1, NFS1, ATNFS1 | nitrogen fixation S (NIFS)-like 1 | chr5:26296349-26297710 FORWARD LENGTH=453
Eucgr.K02098.1	1.12503	1.52546	1.23358	0	0.296531	0.149847	0.473486	1.85056	0.0074535	0.407533	0.0407102	0.950591	AT4G12970.1 | Symbols: STOMAGEN, EPFL9 | stomagen | chr4:7586244-7586798 REVERSE LENGTH=102
Eucgr.K02948.1	2.63512	3.07384	1.23126	0.103642	0.0520913	0	0.311913	2.13873	0.0241521	0.248618	0.00141789	0.950593	AT3G51660.1 | Symbols: | Tautomerase/MIF superfamily protein | chr3:19164229-19165076 REVERSE LENGTH=112
Eucgr.F02749.1	0.587146	0.481689	0.752487	53.8002	11.8588	33.4825	6.72488	0.816931	0.000185579	0.0206833	0.00174526	0.950608	AT1G21460.1 | Symbols: SWEET1, AtSWEET1 | Nodulin MtN3 family protein | chr1:7512030-7513281 REVERSE LENGTH=247
Eucgr.C02594.1	30.5239	22.2955	32.9049	4.8713	4.24382	5.02532	5.59867	25.8084	0.102937	0.144833	0.00822367	0.950624	AT2G24270.4 | Symbols: ALDH11A3 | aldehyde dehydrogenase 11A3 | chr2:10327109-10329601 REVERSE LENGTH=503
Eucgr.H00494.1	7.44756	7.4616	3.50704	20.2481	26.983	25.5054	27.2225	7.21646	0.147202	0.149431	0.00899912	0.950828	AT5G26570.1 | Symbols: PWD, OK1, ATGWD3 | catalytics;carbohydrate kinases;phosphoglucan, water dikinases | chr5:9261580-9267526 FORWARD LENGTH=1196
Eucgr.A01640.1	4.93921	5.18942	2.09468	0.0847697	0.298242	0.143535	0.566927	3.60354	0.0107126	0.24585	0.00844443	0.950933	AT4G20990.1 | Symbols: ATACA4, ACA4 | alpha carbonic anhydrase 4 | chr4:11219772-11221126 FORWARD LENGTH=267
Eucgr.L01886.1	0.699634	0.753339	0.523047	20.693	10.8431	4.93889	2.79728	0.817691	0.000985329	0.209641	0.00711907	0.951028	AT5G51440.1 | Symbols: | HSP20-like chaperones superfamily protein | chr5:20891242-20892013 FORWARD LENGTH=210
Eucgr.B02634.1	34.1614	34.2639	30.4846	2.93771	9.82056	3.26796	9.04674	31.7208	0.00135024	0.0172993	0.010215	0.95122	AT1G14630.1 | Symbols: | unknown protein; BEST Arabidopsis thaliana protein match is: unknown protein (TAIR:AT2G01990.1); Has 125 Blast hits to 123 proteins in 14 species: Archae - 0; Bacteria - 0; Metazoa - 0; Fungi - 0; Plants - 125; Viruses - 0; Other Eukaryotes - 0 (source: NCBI BLink). | chr1:5019995-5021445 FORWARD LENGTH=226
Eucgr.H02330.1	18.7367	25.9528	23.5958	4.23477	2.50404	3.51493	2.99875	20.9045	0.0549925	0.0471458	0.00397197	0.951259	AT4G37730.1 | Symbols: AtbZIP7, bZIP7 | basic leucine-zipper 7 | chr4:17723800-17724717 FORWARD LENGTH=305
Eucgr.F00464.1	28.3116	33.3685	22.859	85.6992	81.9715	88.1018	82.4935	36.8897	0.0275194	0.0749758	0.0045092	0.951263	AT1G09960.1 | Symbols: SUT4, ATSUT4, SUC4, ATSUC4 | sucrose transporter 4 | chr1:3244258-3246718 FORWARD LENGTH=510
Eucgr.L00920.1	0.446796	0.493429	0.770827	0.0324423	0	0.0274663	0.0433939	0.562357	0.0480484	0.073165	0.00494737	0.951353	AT3G49340.1 | Symbols: | Cysteine proteinases superfamily protein | chr3:18293347-18294577 REVERSE LENGTH=341
Eucgr.L02477.1	2.96769	4.76192	3.0539	0.659138	0.331288	0.348774	0.82654	5.03268	0.154342	0.247962	0.00921706	0.951431	AT2G31900.1 | Symbols: XIF, ATXIF, ATMYO5 | myosin-like protein XIF | chr2:13560760-13569623 REVERSE LENGTH=1556
Eucgr.K00240.1	0.545664	0.94008	0.342668	15.7098	27.6486	12.9514	32.174	0.722772	0.00224909	0.00105976	0.00148414	0.951518	No hits found
Eucgr.B02498.1	113.908	135.036	92.66	14.2937	65.8369	14.2687	58.07	104.954	0.00469048	0.248545	0.118665	0.951529	AT2G28410.1 | Symbols: | unknown protein; Has 18 Blast hits to 18 proteins in 5 species: Archae - 0; Bacteria - 0; Metazoa - 0; Fungi - 0; Plants - 18; Viruses - 0; Other Eukaryotes - 0 (source: NCBI BLink). | chr2:12156202-12156549 FORWARD LENGTH=115
Eucgr.J00254.2	114.627	118.692	74.4676	8.84645	28.8076	7.52103	28.9107	87.503	0.0099679	0.10264	0.0562453	0.951617	AT5G05830.1 | Symbols: | RING/FYVE/PHD zinc finger superfamily protein | chr5:1755910-1756825 FORWARD LENGTH=204
Eucgr.C00760.1	6.55703	6.90906	4.74797	0.198947	0.999925	0.205862	1.33053	7.7547	0.00168977	0.0480353	0.00523088	0.951653	AT5G20860.1 | Symbols: | Plant invertase/pectin methylesterase inhibitor superfamily | chr5:7076890-7079077 REVERSE LENGTH=512
Eucgr.K01270.1	10.0227	18.9518	10.1319	0.276902	0.231956	0.23443	0.370376	15.009	0.0101264	0.0214931	0.000433184	0.951673	AT2G40435.1 | Symbols: | BEST Arabidopsis thaliana protein match is: transcription regulators (TAIR:AT3G56220.1); Has 289 Blast hits to 289 proteins in 30 species: Archae - 0; Bacteria - 0; Metazoa - 0; Fungi - 0; Plants - 289; Viruses - 0; Other Eukaryotes - 0 (source: NCBI BLink). | chr2:16887048-16888407 FORWARD LENGTH=158
Eucgr.I02212.1	0.415146	0.536416	0.20484	4.15387	9.80859	4.23004	12.2391	0.388159	0.0114528	0.00159776	0.00395535	0.95178	AT2G17480.1 | Symbols: MLO8, ATMLO8 | Seven transmembrane MLO family protein | chr2:7590559-7593768 REVERSE LENGTH=593
Eucgr.K02666.1	10.5235	11.2993	11.3811	56.4029	35.753	68.8657	43.8581	10.4405	0.00605384	0.0276652	0.0119752	0.952026	AT5G50860.1 | Symbols: | Protein kinase superfamily protein | chr5:20693778-20696983 REVERSE LENGTH=580
Eucgr.B03599.2	17.1592	21.9556	14.0444	2.99755	4.01759	3.51727	4.78318	16.4517	0.0255124	0.105071	0.00547368	0.952056	No hits found
Eucgr.J00341.1	31.1587	33.415	19.0956	0.685276	4.60153	1.46202	5.81128	25.771	0.00302556	0.102943	0.0160547	0.952058	No hits found
Eucgr.H01338.1	9.22231	15.2047	7.90527	0.180823	0.597233	0.153088	0.414623	13.2199	0.00542652	0.0180956	0.00343846	0.952151	AT3G05910.1 | Symbols: | Pectinacetylesterase family protein | chr3:1764509-1767240 REVERSE LENGTH=415
Eucgr.G01458.1	17.0303	15.6428	9.92734	0.296325	0.670211	0.313593	0.578019	13.5343	0.00311273	0.00849766	0.000696771	0.952164	AT5G42700.1 | Symbols: | AP2/B3-like transcriptional factor family protein | chr5:17122171-17124177 FORWARD LENGTH=211
Eucgr.I00788.1	4.48213	5.28944	4.7789	0.509478	0.846138	0.67513	1.49625	4.57108	0.0072944	0.107816	0.00216408	0.952203	AT5G67280.1 | Symbols: RLK | receptor-like kinase | chr5:26842430-26845126 REVERSE LENGTH=751
Eucgr.B03185.1	13.1714	18.1426	8.25431	0.540568	1.19545	0.457655	2.81989	13.5645	0.0168661	0.228168	0.00772819	0.952219	AT2G03350.1 | Symbols: | Protein of unknown function, DUF538 | chr2:1019733-1021071 REVERSE LENGTH=179
Eucgr.G01214.1	2.61632	4.09105	2.14701	0.210591	0.404135	0.486245	0.665789	2.71804	0.0335675	0.22884	0.00974294	0.952264	AT4G33820.1 | Symbols: | Glycosyl hydrolase superfamily protein | chr4:16217010-16219515 REVERSE LENGTH=570
Eucgr.K02352.1	1.64203	2.84154	1.94659	0	0.361694	0.140597	0.407237	1.9648	0.00298321	0.203456	0.0191049	0.952359	AT1G05680.1 | Symbols: UGT74E2 | Uridine diphosphate glycosyltransferase 74E2 | chr1:1703196-1704639 REVERSE LENGTH=453
Eucgr.H00801.5	9.27394	8.68807	4.81435	38.2497	43.3728	42.1363	37.1058	8.29346	0.0282152	0.078948	0.00195196	0.952374	AT2G32700.6 | Symbols: LUH | LEUNIG_homolog | chr2:13867235-13871844 FORWARD LENGTH=785
Eucgr.K02353.1	1.75854	3.17624	1.42495	0.0535472	0.134566	0.158669	0.358115	2.05528	0.00925151	0.276291	0.00679074	0.952377	AT1G05680.1 | Symbols: UGT74E2 | Uridine diphosphate glycosyltransferase 74E2 | chr1:1703196-1704639 REVERSE LENGTH=453
Eucgr.B02381.1	9.98873	15.1034	6.54605	0	0.537758	0.113228	0.849723	10.4323	0.00343307	0.0820939	0.00427869	0.95246	No hits found
Eucgr.B03602.2	182.914	211.615	184.877	7.72382	25.3021	6.80639	23.5759	137.134	0.00150671	0.00854545	0.00770613	0.952536	AT3G13510.1 | Symbols: | Protein of Unknown Function (DUF239) | chr3:4403776-4405741 FORWARD LENGTH=419
Eucgr.K00961.1	2.41511	2.37526	1.17715	25.3822	13.7858	27.9934	15.2945	1.94103	0.00535064	0.0235288	0.00975566	0.952638	AT2G20880.1 | Symbols: | Integrase-type DNA-binding superfamily protein | chr2:8986053-8987063 FORWARD LENGTH=336
Eucgr.I01833.1	2.15831	1.49246	1.98955	0	0.263039	0	0.137503	1.77424	0.00300429	0.0514443	0.032849	0.952696	AT3G28180.1 | Symbols: ATCSLC04, CSLC04, ATCSLC4, CSLC4 | Cellulose-synthase-like C4 | chr3:10506110-10509067 FORWARD LENGTH=673
Eucgr.E01689.1	1.17721	2.28476	1.17344	0.0411563	0	0.104531	0.110099	1.69859	0.0141843	0.0910719	0.00909503	0.952707	AT5G08640.2 | Symbols: FLS1 | flavonol synthase 1 | chr5:2804009-2805175 FORWARD LENGTH=336
Eucgr.H02604.1	88.4152	82.2806	104.947	8.08176	10.2243	9.1952	9.37299	75.1864	0.020004	0.0307782	0.00148922	0.952779	AT2G30520.1 | Symbols: RPT2 | Phototropic-responsive NPH3 family protein | chr2:13002920-13005573 REVERSE LENGTH=593
Eucgr.H02774.1	0.363739	0.538533	0.387503	0.0214593	0.129428	0.181679	0.0143517	0.407404	0.0136732	0.00928824	0.239742	0.95282	AT3G07130.1 | Symbols: ATPAP15, PAP15 | purple acid phosphatase 15 | chr3:2255763-2257981 REVERSE LENGTH=532
Eucgr.A00492.1	10.9923	12.6667	8.40169	0.307188	3.22515	0.72242	3.85776	10.2834	0.00151514	0.168713	0.02529	0.952853	AT1G19330.2 | Symbols: | unknown protein; FUNCTIONS IN: molecular_function unknown; INVOLVED IN: biological_process unknown; LOCATED IN: cellular_component unknown; EXPRESSED IN: 22 plant structures; EXPRESSED DURING: 13 growth stages; BEST Arabidopsis thaliana protein match is: unknown protein (TAIR:AT1G75060.1); Has 145 Blast hits to 145 proteins in 43 species: Archae - 0; Bacteria - 0; Metazoa…
Eucgr.J01875.1	12.6306	14.997	8.2467	0.360608	1.26871	0.286216	1.55253	11.497	0.0044265	0.0406038	0.00814379	0.953013	AT2G30140.2 | Symbols: | UDP-Glycosyltransferase superfamily protein | chr2:12872200-12873691 FORWARD LENGTH=454
Eucgr.I01733.1	14.8037	14.4428	14.072	84.361	57.5218	82.0328	70.4753	14.0606	0.00306871	0.00965401	0.0018169	0.953179	AT3G27540.1 | Symbols: | beta-1,4-N-acetylglucosaminyltransferase family protein | chr3:10205489-10206888 FORWARD LENGTH=390
Eucgr.H05065.1	0.227108	0.358661	0.366738	0.0428755	0.0215496	0.0181496	0.0143372	0.336212	0.084413	0.0264906	0.00745462	0.953247	AT2G38290.1 | Symbols: ATAMT2, AMT2;1, AMT2 | ammonium transporter 2 | chr2:16039672-16042291 REVERSE LENGTH=475
Eucgr.A02126.1	1417.3	1084.77	1605.49	134.99	363.045	156.037	284.249	467.151	0.0524344	0.000381141	0.232409	0.953509	AT5G17920.2 | Symbols: ATCIMS | Cobalamin-independent synthase family protein | chr5:5935771-5939195 FORWARD LENGTH=765
Eucgr.J00502.1	32.0463	26.936	25.8158	4.08991	6.12808	3.98524	7.32846	27.4534	0.0173472	0.0865453	0.00627654	0.953657	AT3G44380.1 | Symbols: | Late embryogenesis abundant (LEA) hydroxyproline-rich glycoprotein family | chr3:16036254-16036814 REVERSE LENGTH=186
Eucgr.B03026.1	0.974561	1.18624	0.912311	4.47966	4.2618	4.97774	3.74491	1.32059	0.027187	0.107663	0.00522127	0.9538	No hits found
Eucgr.C02733.1	11.653	12.6975	13.5363	67.3573	87.0037	73.7589	96.7774	15.2653	0.0097798	0.00715563	0.000889377	0.953871	AT5G25280.2 | Symbols: | serine-rich protein-related | chr5:8773882-8774544 FORWARD LENGTH=220
Eucgr.C03707.1	5.73234	6.63461	5.95817	1.45406	1.74918	1.71537	2.27968	5.8634	0.0290766	0.151575	0.00851491	0.953895	AT4G29310.1 | Symbols: | Protein of unknown function (DUF1005) | chr4:14437892-14439609 REVERSE LENGTH=424
Eucgr.F03859.2	34.3769	35.2968	30.4106	101.318	72.1056	71.8287	78.0063	40.0948	0.00563164	0.0505396	0.0104334	0.953899	AT4G29850.1 | Symbols: | Eukaryotic protein of unknown function (DUF872) | chr4:14601818-14602874 REVERSE LENGTH=103
Eucgr.D00477.1	2.71379	4.23009	3.06063	0.365952	0.110358	0.123929	0.220269	4.19875	0.0414374	0.0250554	0.000817937	0.95397	AT4G18740.1 | Symbols: | Rho termination factor | chr4:10303543-10304479 REVERSE LENGTH=245
Eucgr.B03753.1	11.4281	15.3554	11.3039	1.38301	4.22629	1.12405	6.03059	12.3748	0.00985783	0.380292	0.0374028	0.954054	No hits found
Eucgr.I01191.1	5.3113	4.7729	5.3296	1.11413	0.746626	0.786033	0.645763	6.34549	0.0953561	0.0453078	0.0043664	0.954189	AT3G19000.1 | Symbols: | 2-oxoglutarate (2OG) and Fe(II)-dependent oxygenase superfamily protein | chr3:6553668-6554987 REVERSE LENGTH=352
Eucgr.D02033.1	46.1866	49.1032	54.7917	7.65785	9.7972	9.20919	11.6397	51.2506	0.0297087	0.0852064	0.00381539	0.95422	AT4G22570.1 | Symbols: APT3 | adenine phosphoribosyl transferase 3 | chr4:11882310-11885250 REVERSE LENGTH=183
Eucgr.G00854.1	9.49087	8.40369	7.16901	31.9053	36.171	30.7503	32.7839	10.0982	0.0119466	0.0229678	0.00232086	0.954462	AT4G33510.1 | Symbols: DHS2 | 3-deoxy-d-arabino-heptulosonate 7-phosphate synthase | chr4:16116496-16118549 FORWARD LENGTH=507
Eucgr.A00534.1	16.8552	14.3226	11.3782	54.895	48.5873	59.4746	46.3517	17.0219	0.0278271	0.109653	0.00691673	0.954464	AT2G38280.2 | Symbols: FAC1, ATAMPD | AMP deaminase, putative / myoadenylate deaminase, putative | chr2:16033767-16038793 REVERSE LENGTH=839
Eucgr.B02014.1	17.0233	16.8569	15.2921	1.96894	6.49095	2.07919	6.06009	16.1823	0.00348945	0.0621824	0.0278163	0.954512	AT1G54730.2 | Symbols: | Major facilitator superfamily protein | chr1:20424471-20429978 FORWARD LENGTH=470
Eucgr.D01737.1	1.31181	1.69501	1.84374	13.9925	8.87914	16.7736	9.19238	1.70352	0.0072075	0.0481734	0.00788399	0.954553	AT5G53110.1 | Symbols: | RING/U-box superfamily protein | chr5:21529022-21533008 FORWARD LENGTH=382
Eucgr.H01397.1	2.7198	3.54616	2.14121	0.157184	0.158004	0.310507	0.140163	2.81113	0.00951467	0.0167403	0.00515459	0.954597	AT4G12910.1 | Symbols: scpl20 | serine carboxypeptidase-like 20 | chr4:7550576-7553051 REVERSE LENGTH=497
Eucgr.J02154.1	3.3069	3.10423	2.73848	0.0480234	0.627562	0.081315	0.835051	3.80545	0.000800521	0.144183	0.0137031	0.955009	No hits found
Eucgr.B00830.1	2.10937	2.89228	1.78605	9.06077	10.8172	10.0954	12.269	2.71462	0.0245196	0.0208345	0.00237063	0.955089	AT1G73750.1 | Symbols: | Uncharacterised conserved protein UCP031088, alpha/beta hydrolase | chr1:27736659-27738887 FORWARD LENGTH=452
Eucgr.F01551.1	21.5455	32.7499	23.3817	4.47524	6.33571	6.10972	7.92903	27.9855	0.0364801	0.14807	0.00635796	0.955094	AT1G75130.1 | Symbols: CYP721A1 | cytochrome P450, family 721, subfamily A, polypeptide 1 | chr1:28200073-28201911 REVERSE LENGTH=505
Eucgr.H00646.1	0.650862	0.856561	0.583901	0.0409584	0.226447	0.173381	0.205443	0.743785	0.00817495	0.249564	0.094486	0.955203	AT5G64740.1 | Symbols: CESA6, IXR2, E112, PRC1 | cellulose synthase 6 | chr5:25881555-25886333 FORWARD LENGTH=1084
Eucgr.F02183.1	1731.4	1252.07	2167.48	105	484.243	97.9642	447.716	519.924	0.00101351	0.208416	0.206188	0.955231	AT4G14960.2 | Symbols: TUA6 | Tubulin/FtsZ family protein | chr4:8548769-8550319 REVERSE LENGTH=450
Eucgr.K00551.3	11.0677	10.8934	7.75385	2.74644	1.40745	2.07443	0.954405	10.1348	0.069052	0.0104601	0.00426111	0.955435	AT5G66460.1 | Symbols: MAN7, AtMAN7 | Glycosyl hydrolase superfamily protein | chr5:26538911-26540837 REVERSE LENGTH=431
Eucgr.E00821.1	3.06152	3.30287	2.85768	0.384206	0.352627	0.339418	0.782026	3.03347	0.00582378	0.034572	0.000389349	0.955516	AT4G24000.1 | Symbols: ATCSLG2, CSLG2 | cellulose synthase like G2 | chr4:12462142-12465471 FORWARD LENGTH=722
Eucgr.B02486.1	1710.89	2648.56	4085.04	239.553	880.347	193.914	845.925	821.982	7.98327e-05	0.111115	0.39011	0.955519	AT5G60490.1 | Symbols: FLA12 | FASCICLIN-like arabinogalactan-protein 12 | chr5:24325916-24326665 REVERSE LENGTH=249
Eucgr.I01189.1	24.5399	31.9589	24.5715	7.4973	8.17853	9.05138	10.5678	31.8028	0.0476137	0.143374	0.00878606	0.95569	AT3G19000.1 | Symbols: | 2-oxoglutarate (2OG) and Fe(II)-dependent oxygenase superfamily protein | chr3:6553668-6554987 REVERSE LENGTH=352
Eucgr.F04235.1	30.2018	32.3092	22.3856	2.07068	5.98425	1.56524	5.88556	28.6902	0.00245717	0.0283811	0.00825817	0.955909	AT1G21090.1 | Symbols: | Cupredoxin superfamily protein | chr1:7384854-7386199 FORWARD LENGTH=242
Eucgr.A01371.1	12.3427	11.2011	8.41313	28.7955	35.416	33.1078	35.5017	11.8661	0.0470492	0.0502608	0.00363964	0.956149	AT3G07650.4 | Symbols: COL9 | CONSTANS-like 9 | chr3:2442494-2443901 FORWARD LENGTH=372
Eucgr.A01444.1	7.13009	6.73574	4.92895	0.451607	1.58155	0.690677	1.69526	6.80608	0.00395766	0.0740738	0.012977	0.95615	AT5G24320.1 | Symbols: | Transducin/WD40 repeat-like superfamily protein | chr5:8284858-8287651 REVERSE LENGTH=694
Eucgr.B03946.1	8.13527	8.036	5.73885	0.875127	2.04528	0.75942	1.96066	8.05428	0.00885351	0.0781245	0.0166061	0.956218	AT5G40240.2 | Symbols: | nodulin MtN21 /EamA-like transporter family protein | chr5:16082325-16084810 REVERSE LENGTH=382
Eucgr.H00308.1	543.975	503.595	467.979	47.4107	168.056	52.5441	194.671	268.51	0.00209514	0.747252	0.493457	0.956242	AT3G59690.1 | Symbols: IQD13 | IQ-domain 13 | chr3:22049572-22051479 FORWARD LENGTH=517
Eucgr.D02037.1	10.5094	11.3018	9.21232	42.3317	23.0652	38.0507	18.359	12.064	0.00193692	0.184234	0.00929061	0.95631	AT1G12110.1 | Symbols: NRT1.1, CHL1-1, NRT1, B-1, ATNRT1, CHL1 | nitrate transporter 1.1 | chr1:4105341-4109290 FORWARD LENGTH=590
Eucgr.I02691.1	76.1238	103.736	82.7252	15.3587	21.1732	20.4862	22.5871	75.8841	0.0318345	0.0506785	0.00473604	0.956335	AT5G64550.1 | Symbols: | loricrin-related | chr5:25801794-25803698 REVERSE LENGTH=634
Eucgr.C01809.1	29.7174	34.3312	25.273	9.96893	11.0404	10.2828	15.3525	31.6487	0.0336785	0.182428	0.00742203	0.956476	AT4G32570.1 | Symbols: TIFY8 | TIFY domain protein 8 | chr4:15716433-15718702 REVERSE LENGTH=361
Eucgr.J00751.1	11.2637	13.3643	12.0679	1.25285	3.9143	1.74869	4.05355	13.4159	0.00577281	0.114719	0.02071	0.956483	AT3G21070.2 | Symbols: NADK1 | NAD kinase 1 | chr3:7380434-7383874 REVERSE LENGTH=524
Eucgr.F01752.1	22.0394	23.0816	18.1314	62.9692	49.1813	64.4388	55.1122	24.2815	0.00852169	0.0258528	0.00777234	0.956501	AT4G35230.1 | Symbols: BSK1 | BR-signaling kinase 1 | chr4:16755325-16758041 REVERSE LENGTH=512
Eucgr.F03305.1	78.0271	129.048	82.1863	2.12856	10.8014	1.8455	16.9282	98.0944	0.00313482	0.0858013	0.0246674	0.956529	No hits found
Eucgr.H00896.1	68.891	83.0986	76.7303	2.71861	16.6466	3.3801	15.9791	69.7188	0.00136575	0.0313856	0.0463796	0.956626	AT2G47160.1 | Symbols: BOR1 | HCO3- transporter family | chr2:19357740-19360787 REVERSE LENGTH=704
Eucgr.F00581.1	5.18344	5.7394	5.22764	23.6809	18.7414	25.5448	20.4464	5.63575	0.00380555	0.0161391	0.0028068	0.956658	AT1G30755.1 | Symbols: | Protein of unknown function (DUF668) | chr1:10905991-10908773 REVERSE LENGTH=615
Eucgr.J00385.2	58.0931	78.478	61.9053	2.0257	5.93673	3.09182	7.68968	68.8378	0.00109941	0.00787037	0.000747112	0.956662	AT5G22930.1 | Symbols: | Protein of unknown function (DUF1635) | chr5:7668229-7669315 REVERSE LENGTH=238
Eucgr.I01383.1	4.8339	5.53902	4.79449	0.538482	3.13379	1.41565	2.71044	5.31037	0.00565753	0.36227	0.157347	0.956752	AT4G34880.1 | Symbols: | Amidase family protein | chr4:16615549-16617424 FORWARD LENGTH=466
Eucgr.C00546.1	8.23685	9.29475	6.81439	0.816842	2.7066	0.947683	1.98284	8.69029	0.00274881	0.0283215	0.0141676	0.956902	AT5G11590.1 | Symbols: TINY2 | Integrase-type DNA-binding superfamily protein | chr5:3727789-3728499 REVERSE LENGTH=236
Eucgr.J02264.2	7.97801	9.29077	6.73622	20.3075	19.3588	19.2061	21.4713	8.48707	0.0241035	0.0492877	0.00801924	0.956908	No hits found
Eucgr.H00495.1	129.195	178.179	126.32	1.80782	8.29121	2.74221	12.6446	176.146	0.000591983	0.00758228	0.00131748	0.957001	AT3G07880.1 | Symbols: SCN1 | Immunoglobulin E-set superfamily protein | chr3:2514175-2515544 FORWARD LENGTH=240
Eucgr.G03246.4	96.2834	119.982	84.9945	12.9213	14.7607	15.3481	15.5419	141.431	0.0114691	0.00896617	0.000471032	0.957007	AT3G54500.1 | Symbols: | BEST Arabidopsis thaliana protein match is: dentin sialophosphoprotein-related (TAIR:AT5G64170.1); Has 183 Blast hits to 175 proteins in 44 species: Archae - 0; Bacteria - 4; Metazoa - 38; Fungi - 11; Plants - 120; Viruses - 0; Other Eukaryotes - 10 (source: NCBI BLink). | chr3:20175792-20178737 REVERSE LENGTH=648
Eucgr.J01177.3	8.45401	8.55939	7.17152	1.75526	3.9654	1.62392	3.95735	8.6931	0.00831011	0.159399	0.0424531	0.95701	AT5G13500.3 | Symbols: | unknown protein; FUNCTIONS IN: molecular_function unknown; INVOLVED IN: biological_process unknown; LOCATED IN: endomembrane system; EXPRESSED IN: 22 plant structures; EXPRESSED DURING: 13 growth stages; BEST Arabidopsis thaliana protein match is: unknown protein (TAIR:AT5G25265.1); Has 35333 Blast hits to 34131 proteins in 2444 species: Archae - 798; Bacteria - 22429; Me…
Eucgr.H05081.4	4.799	5.25953	4.46474	0.932096	1.42418	0.804912	1.59583	5.33951	0.00804184	0.0535989	0.0059263	0.957039	AT4G34240.1 | Symbols: ALDH3I1, ALDH3 | aldehyde dehydrogenase 3I1 | chr4:16389801-16392633 FORWARD LENGTH=550
Eucgr.H02297.1	8.1915	9.29281	7.44718	32.3446	20.6114	27.8803	19.2768	8.9184	0.00315682	0.089211	0.0114217	0.957048	No hits found
Eucgr.F02039.1	14.1822	15.5283	12.9583	41.8805	24.44	43.3398	24.3338	16.1346	0.00549034	0.285715	0.0331489	0.957062	AT5G55860.1 | Symbols: | Plant protein of unknown function (DUF827) | chr5:22610146-22612166 FORWARD LENGTH=649
Eucgr.D00506.1	291.843	219.55	261.644	0.25705	4.87251	0.808313	6.70452	239.699	0.000586726	0.00472691	0.00264353	0.957181	AT5G45890.1 | Symbols: SAG12 | senescence-associated gene 12 | chr5:18613300-18614759 FORWARD LENGTH=346
Eucgr.H04094.1	94.5985	117.049	55.8265	1.49736	16.651	1.74308	14.896	104.053	0.00419222	0.102564	0.171836	0.9572	AT3G62270.1 | Symbols: | HCO3- transporter family | chr3:23042528-23045633 REVERSE LENGTH=703
Eucgr.H02634.1	345.992	486.273	327.931	21.7839	69.044	25.2388	72.6922	396.093	0.00448513	0.0588767	0.0911916	0.957271	AT3G23730.1 | Symbols: XTH16 | xyloglucan endotransglucosylase/hydrolase 16 | chr3:8550222-8551248 FORWARD LENGTH=291
Eucgr.B00824.1	2885.14	2664.83	1292.62	132.189	344.455	122.662	407.733	1834.47	0.00432148	0.443809	0.180948	0.957382	AT3G18280.1 | Symbols: | Bifunctional inhibitor/lipid-transfer protein/seed storage 2S albumin superfamily protein | chr3:6267102-6267392 FORWARD LENGTH=96
