# Supplementary material for: Flavonoid supplementation affects the expression of genes involved in cell wall formation and lignification metabolism and increases sugar content and saccharification in the fast-growing eucalyptus hybrid E. urophylla x E. grandis
Source: BMC Plant Biol. 2014 Nov 19;14:301. doi: 10.1186/s12870-014-0301-8 (PMC4248463; doi:10.1186/s12870-014-0301-8)
Supplement: Additional file 3: — Complete gene onthology analysis. [file 12870_2014_301_MOESM3_ESM.xlsx]

## Sheet: Plan1
GO Enrichment analyses
Down-regulated Prolongued Treatment
GO-ID	Term	Category	FDR	P-Value	#Test	#Ref	#notAnnotTest	#notAnnotRef	Over/Under	TestSeqs	RefSeqs
GO:0005618	cell wall	C	5.02714e-05	1.11392e-07	109	856	1263	33251	over	Eucgr.C00797.1, Eucgr.H02855.1, Eucgr.J00984.1, Eucgr.F02740.1, Eucgr.I01043.1, Eucgr.F00623.1, Eucgr.K00155.1, Eucgr.H04092.1, Eucgr.I01727.1, Eucgr.C02389.1, Eucgr.G01192.1, Eucgr.C00146.1, Eucgr.A01871.1, Eucgr.H01991.1, Eucgr.C03325.1, Eucgr.H02634.1, Eucgr.F04267.1, Eucgr.H01055.1, Eucgr.K00648.1, Eucgr.F03538.2, Eucgr.I01402.1, Eucgr.G00649.1, Eucgr.I02055.1, Eucgr.C00760.1, Eucgr.F03662.1,…	Eucgr.E01459.1, Eucgr.I00777.1, Eucgr.J01487.1, Eucgr.B01677.1, Eucgr.C00583.3, Eucgr.C00583.2, Eucgr.C00583.1, Eucgr.A02148.1, Eucgr.I01040.2, Eucgr.I01040.1, Eucgr.D01563.1, Eucgr.H00251.1, Eucgr.A00959.2, Eucgr.A00959.1, Eucgr.C00654.1, Eucgr.A02459.1, Eucgr.G00387.1, Eucgr.E01458.1, Eucgr.I02156.1, Eucgr.A00887.1, Eucgr.I01302.1, Eucgr.C03662.1, Eucgr.A02147.1, Eucgr.J02563.1, Eucgr.H00250.1,…
GO:0030312	external encapsulating structure	C	115.966	0.00513918	147	1646	1225	32461	over	Eucgr.C00797.1, Eucgr.H02855.1, Eucgr.F02310.1, Eucgr.H02220.1, Eucgr.J00984.1, Eucgr.F02740.1, Eucgr.C03886.1, Eucgr.I01043.1, Eucgr.F00623.1, Eucgr.L02925.1, Eucgr.K00155.1, Eucgr.H04092.1, Eucgr.I01727.1, Eucgr.J00015.1, Eucgr.C02389.1, Eucgr.D02134.1, Eucgr.G01192.1, Eucgr.J00864.1, Eucgr.C00146.1, Eucgr.A01871.1, Eucgr.H01991.1, Eucgr.C03325.1, Eucgr.H02634.1, Eucgr.G01772.1, Eucgr.F04267.1,…	Eucgr.E01459.1, Eucgr.I00777.1, Eucgr.J01487.1, Eucgr.B01677.1, Eucgr.E01196.1, Eucgr.C00583.3, Eucgr.C00583.2, Eucgr.C00583.1, Eucgr.J02133.1, Eucgr.K02467.1, Eucgr.A02148.1, Eucgr.L02402.1, Eucgr.I01040.2, Eucgr.I01040.1, Eucgr.H04328.1, Eucgr.D01563.1, Eucgr.H00251.1, Eucgr.C00080.1, Eucgr.J02444.1, Eucgr.C02394.1, Eucgr.C02417.1, Eucgr.E00653.1, Eucgr.A00959.2, Eucgr.A00959.1, Eucgr.H00825.2,…
GO:0006260	DNA replication	P	229.159	1.52332	38	157	1334	33950	over	Eucgr.A02960.2, Eucgr.B02268.1, Eucgr.C00405.1, Eucgr.H04616.1, Eucgr.H03284.1, Eucgr.B03569.1, Eucgr.J00777.1, Eucgr.H00778.1, Eucgr.J00392.1, Eucgr.B00599.1, Eucgr.A01177.1, Eucgr.J00011.1, Eucgr.A00867.1, Eucgr.B00601.1, Eucgr.D00002.1, Eucgr.H01686.1, Eucgr.H02633.1, Eucgr.H02748.1, Eucgr.H00594.1, Eucgr.H01043.1, Eucgr.G01707.1, Eucgr.E02391.1, Eucgr.I00173.1, Eucgr.J01951.2, Eucgr.J02841.1,…	Eucgr.B00479.1, Eucgr.B02561.1, Eucgr.L02008.1, Eucgr.D00243.1, Eucgr.K03269.1, Eucgr.C02462.1, Eucgr.H00598.2, Eucgr.H00598.1, Eucgr.D01119.1, Eucgr.J02823.2, Eucgr.J02823.1, Eucgr.I02104.1, Eucgr.H03317.1, Eucgr.L01167.2, Eucgr.L01167.1, Eucgr.K01838.2, Eucgr.K01838.1, Eucgr.D01940.1, Eucgr.F02361.1, Eucgr.E01643.1, Eucgr.A00951.1, Eucgr.H00593.1, Eucgr.J00591.2, Eucgr.J00591.1, Eucgr.I00374.1,…
GO:0006261	DNA-dependent DNA replication	P	544.204	0.0482343	30	94	1342	34013	over	Eucgr.A02960.2, Eucgr.C00405.1, Eucgr.H04616.1, Eucgr.B03569.1, Eucgr.J00392.1, Eucgr.B00599.1, Eucgr.A01177.1, Eucgr.J00011.1, Eucgr.A00867.1, Eucgr.D00002.1, Eucgr.H01686.1, Eucgr.H00594.1, Eucgr.H01043.1, Eucgr.G01707.1, Eucgr.E02391.1, Eucgr.I00173.1, Eucgr.J01951.2, Eucgr.C00762.2, Eucgr.E00854.2, Eucgr.K02883.1, Eucgr.K03537.1, Eucgr.A02997.1, Eucgr.I01646.1, Eucgr.F04194.1, Eucgr.A02602.2,…	Eucgr.L02008.1, Eucgr.D00243.1, Eucgr.C02462.1, Eucgr.H00598.2, Eucgr.H00598.1, Eucgr.I02104.1, Eucgr.K01838.2, Eucgr.K01838.1, Eucgr.D01940.1, Eucgr.F02361.1, Eucgr.A00951.1, Eucgr.H00593.1, Eucgr.J00591.2, Eucgr.J00591.1, Eucgr.I00374.1, Eucgr.I01881.1, Eucgr.J00386.2, Eucgr.J00386.1, Eucgr.F00069.1, Eucgr.C02322.1, Eucgr.B01150.1, Eucgr.G00243.1, Eucgr.C02321.1, Eucgr.H00648.1, Eucgr.I02634.1,…
GO:0071944	cell periphery	C	63573	7.04332	207	2912	1165	31195	over	Eucgr.C00797.1, Eucgr.H02855.1, Eucgr.F02310.1, Eucgr.H02220.1, Eucgr.J00984.1, Eucgr.I00788.1, Eucgr.F02740.1, Eucgr.C03886.1, Eucgr.I01043.1, Eucgr.F00623.1, Eucgr.L02925.1, Eucgr.A02229.1, Eucgr.K00155.1, Eucgr.H04092.1, Eucgr.C00688.1, Eucgr.I01727.1, Eucgr.J00015.1, Eucgr.I00055.1, Eucgr.C02389.1, Eucgr.K01012.1, Eucgr.D02134.1, Eucgr.G01192.1, Eucgr.H03284.1, Eucgr.J00864.1, Eucgr.C00146.1,…	Eucgr.E01459.1, Eucgr.I00777.1, Eucgr.J01487.1, Eucgr.A02923.7, Eucgr.A02923.6, Eucgr.B01677.1, Eucgr.J01367.1, Eucgr.E01196.1, Eucgr.E03782.1, Eucgr.L02762.1, Eucgr.I00537.1, Eucgr.C00583.3, Eucgr.C00583.2, Eucgr.D01252.1, Eucgr.C00583.1, Eucgr.C01197.1, Eucgr.J02133.1, Eucgr.F02439.1, Eucgr.H02134.1, Eucgr.K02467.1, Eucgr.F00819.1, Eucgr.H03691.1, Eucgr.A02148.1, Eucgr.E01922.1, Eucgr.L02402.1,…
GO:0022403	cell cycle phase	P	1.05316e+06	1466.09	78	766	1294	33341	over	Eucgr.A01834.1, Eucgr.A02960.2, Eucgr.B02268.1, Eucgr.K02953.1, Eucgr.G02467.1, Eucgr.H03658.1, Eucgr.C00405.1, Eucgr.H04616.1, Eucgr.B01491.1, Eucgr.H01178.1, Eucgr.B03569.1, Eucgr.F03614.1, Eucgr.I00567.1, Eucgr.B00321.1, Eucgr.G02347.5, Eucgr.A02334.1, Eucgr.B03457.1, Eucgr.J00777.1, Eucgr.H00778.1, Eucgr.B03435.1, Eucgr.J02976.1, Eucgr.J00733.1, Eucgr.L00643.1, Eucgr.J00392.1, Eucgr.B01973.1,…	Eucgr.J02373.2, Eucgr.J02373.1, Eucgr.A01894.3, Eucgr.A01894.2, Eucgr.A01894.1, Eucgr.G03085.1, Eucgr.B01294.1, Eucgr.B00440.3, Eucgr.B00440.2, Eucgr.B00440.1, Eucgr.G01416.1, Eucgr.F00364.1, Eucgr.K00415.1, Eucgr.E01529.1, Eucgr.L01826.1, Eucgr.G03035.2, Eucgr.G03035.1, Eucgr.H05141.2, Eucgr.H05141.1, Eucgr.L00437.1, Eucgr.J00239.1, Eucgr.B01292.1, Eucgr.F02988.1, Eucgr.F03874.1, Eucgr.E00914.1,…
GO:0031225	anchored to membrane	C	1.05316e+06	16335.3	47	328	1325	33779	over	Eucgr.G02748.1, Eucgr.J02266.1, Eucgr.H04092.1, Eucgr.A01871.1, Eucgr.H01991.1, Eucgr.D01225.1, Eucgr.K00648.1, Eucgr.F03538.2, Eucgr.I02679.1, Eucgr.J00621.1, Eucgr.C04151.1, Eucgr.G02452.1, Eucgr.F03575.1, Eucgr.D01344.1, Eucgr.C01100.1, Eucgr.E01067.3, Eucgr.H00875.1, Eucgr.H00093.1, Eucgr.E01034.1, Eucgr.D01777.1, Eucgr.F03781.1, Eucgr.J01835.1, Eucgr.J01393.1, Eucgr.D01317.1, Eucgr.B00868.1,…	Eucgr.E03782.1, Eucgr.B00168.1, Eucgr.H00251.1, Eucgr.J01175.1, Eucgr.D00900.1, Eucgr.J02180.1, Eucgr.F03515.2, Eucgr.F03515.1, Eucgr.D00293.1, Eucgr.B02370.1, Eucgr.J01988.1, Eucgr.G02301.1, Eucgr.G01846.1, Eucgr.L01203.1, Eucgr.B01675.1, Eucgr.J01365.1, Eucgr.L01371.1, Eucgr.L01682.1, Eucgr.A01771.1, Eucgr.F04056.1, Eucgr.E00498.1, Eucgr.F02867.1, Eucgr.B00045.2, Eucgr.B00045.1, Eucgr.H01316.2,…
GO:0000902	cell morphogenesis	P	2.96253e+07	52515.4	106	1248	1266	32859	over	Eucgr.B01963.1, Eucgr.I02453.1, Eucgr.A02960.2, Eucgr.D01410.1, Eucgr.L02925.1, Eucgr.B02358.1, Eucgr.H01197.1, Eucgr.A02229.1, Eucgr.D02099.1, Eucgr.K00391.4, Eucgr.D02167.1, Eucgr.K01647.1, Eucgr.F04422.1, Eucgr.B01868.1, Eucgr.E00407.1, Eucgr.H01991.1, Eucgr.I00531.1, Eucgr.B02249.1, Eucgr.B02747.1, Eucgr.G02490.2, Eucgr.I00567.1, Eucgr.H01654.1, Eucgr.C02438.1, Eucgr.G02845.1, Eucgr.C01899.1,…	Eucgr.E04108.1, Eucgr.L00559.1, Eucgr.L03759.1, Eucgr.B02826.1, Eucgr.D02249.2, Eucgr.D02249.1, Eucgr.B01797.6, Eucgr.B01797.5, Eucgr.B01797.4, Eucgr.B01797.3, Eucgr.B01797.2, Eucgr.B01797.1, Eucgr.I00777.1, Eucgr.G02854.1, Eucgr.H00994.1, Eucgr.J01487.1, Eucgr.F04299.1, Eucgr.E00725.1, Eucgr.H01368.1, Eucgr.C02083.1, Eucgr.H03954.1, Eucgr.B02323.1, Eucgr.B01294.1, Eucgr.E00893.2, Eucgr.E00893.1,…
GO:0048285	organelle fission	P	3.26633e+06	6513.85	43	292	1329	33815	over	Eucgr.A01834.1, Eucgr.A02960.2, Eucgr.B02268.1, Eucgr.G02467.1, Eucgr.B01491.1, Eucgr.F03614.1, Eucgr.I00567.1, Eucgr.B00321.1, Eucgr.A02334.1, Eucgr.B03457.1, Eucgr.J00733.1, Eucgr.L00643.1, Eucgr.J00392.1, Eucgr.F03505.1, Eucgr.B01973.1, Eucgr.A00867.1, Eucgr.K01668.1, Eucgr.F03668.1, Eucgr.E03592.1, Eucgr.I01149.1, Eucgr.F03520.1, Eucgr.A02875.1, Eucgr.H02633.1, Eucgr.J02112.2, Eucgr.H02748.1,…	Eucgr.F00364.1, Eucgr.E00652.2, Eucgr.E00652.1, Eucgr.C04084.3, Eucgr.C04084.2, Eucgr.C04084.1, Eucgr.C03421.1, Eucgr.H00823.1, Eucgr.B03797.1, Eucgr.D00866.1, Eucgr.A01460.1, Eucgr.E02342.1, Eucgr.L03493.1, Eucgr.I00534.2, Eucgr.K03590.1, Eucgr.I00534.1, Eucgr.H03559.1, Eucgr.C02462.1, Eucgr.H00598.2, Eucgr.H00598.1, Eucgr.J02823.2, Eucgr.J02823.1, Eucgr.E01957.1, Eucgr.F00159.1, Eucgr.K01073.1,…
GO:0000904	cell morphogenesis involved in differentiation	P	4.28323e+06	949.087	68	644	1304	33463	over	Eucgr.A02960.2, Eucgr.D01410.1, Eucgr.H01197.1, Eucgr.A02229.1, Eucgr.D02099.1, Eucgr.K00391.4, Eucgr.D02167.1, Eucgr.K01647.1, Eucgr.F04422.1, Eucgr.E00407.1, Eucgr.I00531.1, Eucgr.I00567.1, Eucgr.H01654.1, Eucgr.C02438.1, Eucgr.G02845.1, Eucgr.C01899.1, Eucgr.K02869.1, Eucgr.K00884.1, Eucgr.E00624.1, Eucgr.H02604.1, Eucgr.J00733.1, Eucgr.B02515.1, Eucgr.H02449.2, Eucgr.J00190.1, Eucgr.C01259.2,…	Eucgr.E04108.1, Eucgr.L00559.1, Eucgr.D02249.2, Eucgr.D02249.1, Eucgr.B01797.6, Eucgr.B01797.5, Eucgr.B01797.4, Eucgr.B01797.3, Eucgr.B01797.2, Eucgr.B01797.1, Eucgr.H00994.1, Eucgr.E00725.1, Eucgr.C02083.1, Eucgr.E00893.2, Eucgr.E00893.1, Eucgr.J01558.1, Eucgr.B03640.2, Eucgr.B03640.1, Eucgr.D01323.1, Eucgr.I01782.1, Eucgr.D02248.1, Eucgr.E00724.1, Eucgr.F00364.1, Eucgr.H01487.2, Eucgr.H01487.1,…
GO:0032989	cellular component morphogenesis	P	4.77412e+06	11636.5	115	1423	1257	32684	over	Eucgr.B01963.1, Eucgr.I02453.1, Eucgr.A02960.2, Eucgr.D01410.1, Eucgr.L02925.1, Eucgr.B02358.1, Eucgr.H01197.1, Eucgr.A02229.1, Eucgr.D02099.1, Eucgr.K00391.4, Eucgr.D02167.1, Eucgr.K01647.1, Eucgr.F04422.1, Eucgr.B01868.1, Eucgr.E00407.1, Eucgr.H01991.1, Eucgr.I00531.1, Eucgr.B02249.1, Eucgr.B02747.1, Eucgr.G02490.2, Eucgr.I00567.1, Eucgr.H01654.1, Eucgr.C02438.1, Eucgr.G02845.1, Eucgr.C01899.1,…	Eucgr.E04108.1, Eucgr.L00559.1, Eucgr.L03759.1, Eucgr.B02826.1, Eucgr.D02249.2, Eucgr.D02249.1, Eucgr.D02521.1, Eucgr.B01797.6, Eucgr.B01797.5, Eucgr.B01797.4, Eucgr.B01797.3, Eucgr.B01797.2, Eucgr.B01797.1, Eucgr.I00777.1, Eucgr.G02854.1, Eucgr.H00994.1, Eucgr.J01487.1, Eucgr.F04299.1, Eucgr.E00725.1, Eucgr.H01368.1, Eucgr.C02083.1, Eucgr.H03954.1, Eucgr.B02323.1, Eucgr.B01294.1, Eucgr.E00893.2,…
GO:0000280	nuclear division	P	2.13261e+07	567058	39	264	1333	33843	over	Eucgr.A01834.1, Eucgr.A02960.2, Eucgr.B02268.1, Eucgr.G02467.1, Eucgr.B01491.1, Eucgr.F03614.1, Eucgr.I00567.1, Eucgr.B00321.1, Eucgr.A02334.1, Eucgr.B03457.1, Eucgr.J00733.1, Eucgr.L00643.1, Eucgr.J00392.1, Eucgr.B01973.1, Eucgr.A00867.1, Eucgr.K01668.1, Eucgr.F03668.1, Eucgr.E03592.1, Eucgr.I01149.1, Eucgr.F03520.1, Eucgr.H02633.1, Eucgr.J02112.2, Eucgr.H02748.1, Eucgr.I01183.2, Eucgr.B02577.1,…	Eucgr.F00364.1, Eucgr.E00652.2, Eucgr.E00652.1, Eucgr.C04084.3, Eucgr.C04084.2, Eucgr.C04084.1, Eucgr.C03421.1, Eucgr.H00823.1, Eucgr.B03797.1, Eucgr.D00866.1, Eucgr.A01460.1, Eucgr.E02342.1, Eucgr.L03493.1, Eucgr.I00534.2, Eucgr.K03590.1, Eucgr.I00534.1, Eucgr.H03559.1, Eucgr.C02462.1, Eucgr.H00598.2, Eucgr.H00598.1, Eucgr.J02823.2, Eucgr.J02823.1, Eucgr.E01957.1, Eucgr.F00159.1, Eucgr.K01073.1,…
GO:0022402	cell cycle process	P	7.42239e+07	2.13807e+06	106	1337	1266	32770	over	Eucgr.A01834.1, Eucgr.A02960.2, Eucgr.B02268.1, Eucgr.K01701.1, Eucgr.A02895.1, Eucgr.K02953.1, Eucgr.G02467.1, Eucgr.H03658.1, Eucgr.C00405.1, Eucgr.H04616.1, Eucgr.B01491.1, Eucgr.H03284.1, Eucgr.H01178.1, Eucgr.D00242.1, Eucgr.B03569.1, Eucgr.F03614.1, Eucgr.I00567.1, Eucgr.B00321.1, Eucgr.F02372.1, Eucgr.G02347.5, Eucgr.A02334.1, Eucgr.B03457.1, Eucgr.J00777.1, Eucgr.K00884.1, Eucgr.H00778.1,…	Eucgr.D02249.2, Eucgr.D02249.1, Eucgr.B01797.6, Eucgr.B01797.5, Eucgr.B01797.4, Eucgr.B01797.3, Eucgr.B01797.2, Eucgr.B01797.1, Eucgr.K01542.1, Eucgr.J02373.2, Eucgr.J02373.1, Eucgr.A01894.3, Eucgr.A01894.2, Eucgr.A01894.1, Eucgr.J02253.2, Eucgr.G03085.1, Eucgr.F01825.1, Eucgr.B01294.1, Eucgr.J00250.1, Eucgr.B00440.3, Eucgr.B00440.2, Eucgr.B00440.1, Eucgr.B01054.1, Eucgr.J00130.1, Eucgr.E00653.1,…
GO:0007049	cell cycle	P	9.10663e+07	282501	127	1726	1245	32381	over	Eucgr.A01834.1, Eucgr.A02960.2, Eucgr.B02268.1, Eucgr.K01701.1, Eucgr.A02895.1, Eucgr.K02953.1, Eucgr.B03462.1, Eucgr.G02467.1, Eucgr.F02302.1, Eucgr.H03658.1, Eucgr.C00405.1, Eucgr.H04616.1, Eucgr.B01491.1, Eucgr.H03284.1, Eucgr.H01178.1, Eucgr.I00804.1, Eucgr.D00242.1, Eucgr.B03569.1, Eucgr.F03614.1, Eucgr.I00567.1, Eucgr.B00321.1, Eucgr.F02372.1, Eucgr.G02347.5, Eucgr.A02334.1, Eucgr.B03457.1,…	Eucgr.D02249.2, Eucgr.D02249.1, Eucgr.B01797.6, Eucgr.B01797.5, Eucgr.B01797.4, Eucgr.B01797.3, Eucgr.B01797.2, Eucgr.B01797.1, Eucgr.K01542.1, Eucgr.F02799.1, Eucgr.J02373.2, Eucgr.J02373.1, Eucgr.A01894.3, Eucgr.A01894.2, Eucgr.A01894.1, Eucgr.J01367.1, Eucgr.J02253.2, Eucgr.G03085.1, Eucgr.F01825.1, Eucgr.B01294.1, Eucgr.J00250.1, Eucgr.B00440.3, Eucgr.B00440.2, Eucgr.B00440.1, Eucgr.B01054.1,…
GO:0031224	intrinsic to membrane	C	1.73616e+09	577053	121	1636	1251	32471	over	Eucgr.E01754.1, Eucgr.G02748.1, Eucgr.J02266.1, Eucgr.B00531.1, Eucgr.G00777.1, Eucgr.F00103.2, Eucgr.L01672.1, Eucgr.A02229.1, Eucgr.H04092.1, Eucgr.E03242.1, Eucgr.G03199.1, Eucgr.B00523.1, Eucgr.H03420.1, Eucgr.A01871.1, Eucgr.H01991.1, Eucgr.F04017.1, Eucgr.D00321.1, Eucgr.J01087.1, Eucgr.B00400.3, Eucgr.H00140.1, Eucgr.F01077.1, Eucgr.D01225.1, Eucgr.K00648.1, Eucgr.D00234.3, Eucgr.F03538.2,…	Eucgr.B02946.1, Eucgr.B02132.1, Eucgr.L01445.1, Eucgr.G01154.1, Eucgr.F01371.2, Eucgr.F01371.1, Eucgr.B01006.1, Eucgr.F01251.2, Eucgr.F01251.1, Eucgr.E03782.1, Eucgr.G02591.4, Eucgr.G02591.3, Eucgr.G02591.2, Eucgr.G02591.1, Eucgr.J02133.1, Eucgr.C02083.1, Eucgr.H03954.1, Eucgr.I01854.1, Eucgr.L03016.1, Eucgr.J02564.1, Eucgr.B00168.1, Eucgr.H00251.1, Eucgr.J01558.1, Eucgr.K02898.2, Eucgr.K02898.1,…
GO:0005694	chromosome	C	8.09262e+08	3.01998e+07	61	634	1311	33473	over	Eucgr.A01834.1, Eucgr.B03847.1, Eucgr.A02895.1, Eucgr.B03462.1, Eucgr.G02467.1, Eucgr.C00405.1, Eucgr.D01652.1, Eucgr.B03569.1, Eucgr.F03614.1, Eucgr.B03457.1, Eucgr.J00777.1, Eucgr.J00336.1, Eucgr.K03318.1, Eucgr.A01107.1, Eucgr.J02976.1, Eucgr.J00733.1, Eucgr.B00599.1, Eucgr.A01177.1, Eucgr.E01075.1, Eucgr.H00532.2, Eucgr.F00239.1, Eucgr.I02455.1, Eucgr.A00867.1, Eucgr.D01150.1, Eucgr.B00601.1,…	Eucgr.F02799.1, Eucgr.A01894.3, Eucgr.A01894.2, Eucgr.A01894.1, Eucgr.B00440.3, Eucgr.B00440.2, Eucgr.B00440.1, Eucgr.J00130.1, Eucgr.L00950.1, Eucgr.A01604.4, Eucgr.A01604.3, Eucgr.A01604.2, Eucgr.A01604.1, Eucgr.H05141.2, Eucgr.H05141.1, Eucgr.I00535.2, Eucgr.I00535.1, Eucgr.J01245.1, Eucgr.C00069.1, Eucgr.D01010.1, Eucgr.F02988.1, Eucgr.C03421.1, Eucgr.K02896.1, Eucgr.H00823.1, Eucgr.C01266.1,…
GO:0009521	photosystem	C	8.09262e+08	3.04841e+07	21	94	1351	34013	over	Eucgr.G00777.1, Eucgr.B00523.1, Eucgr.D00321.1, Eucgr.F01077.1, Eucgr.D00234.3, Eucgr.F03186.7, Eucgr.K00389.1, Eucgr.E02381.1, Eucgr.B03494.1, Eucgr.D00320.1, Eucgr.B01088.1, Eucgr.B02162.1, Eucgr.I00200.3, Eucgr.J01096.1, Eucgr.I01025.2, Eucgr.A02039.2, Eucgr.D00322.1, Eucgr.K01424.1, Eucgr.I02677.1, Eucgr.K02983.1, Eucgr.F03789.2	Eucgr.B02132.1, Eucgr.H04960.5, Eucgr.A01774.2, Eucgr.A01774.1, Eucgr.B02180.3, Eucgr.B02180.2, Eucgr.B02180.1, Eucgr.I00585.1, Eucgr.A00264.1, Eucgr.A02336.1, Eucgr.F01309.1, Eucgr.I01025.1, Eucgr.F03789.3, Eucgr.F03789.1, Eucgr.F00228.3, Eucgr.F00228.2, Eucgr.K02067.1, Eucgr.C03765.1, Eucgr.J01348.1, Eucgr.C03021.1, Eucgr.K00947.1, Eucgr.G02904.4, Eucgr.G02904.3, Eucgr.G02904.2, Eucgr.G02904.1,…
GO:0034357	photosynthetic membrane	C	9.60201e+08	3.82974e+07	25	137	1347	33970	over	Eucgr.G00777.1, Eucgr.B00523.1, Eucgr.E04053.1, Eucgr.D00321.1, Eucgr.F01077.1, Eucgr.D00234.3, Eucgr.F03186.7, Eucgr.K00389.1, Eucgr.E02381.1, Eucgr.B03494.1, Eucgr.D00320.1, Eucgr.B01088.1, Eucgr.B02162.1, Eucgr.I00200.3, Eucgr.J01096.1, Eucgr.F03791.1, Eucgr.I01025.2, Eucgr.A02039.2, Eucgr.D00322.1, Eucgr.K01424.1, Eucgr.F01067.1, Eucgr.I02677.1, Eucgr.F04099.2, Eucgr.K02983.1, Eucgr.F03789.2	Eucgr.B02132.1, Eucgr.H04960.5, Eucgr.H04960.4, Eucgr.H04960.3, Eucgr.H04960.2, Eucgr.H04960.1, Eucgr.A01774.2, Eucgr.A01774.1, Eucgr.B02180.3, Eucgr.B02180.2, Eucgr.B02180.1, Eucgr.I00585.1, Eucgr.A00264.1, Eucgr.K02848.2, Eucgr.K02848.1, Eucgr.L03253.1, Eucgr.A02336.1, Eucgr.F01309.1, Eucgr.I02081.1, Eucgr.A01999.1, Eucgr.I01025.1, Eucgr.F03789.3, Eucgr.F03789.1, Eucgr.F00228.3, Eucgr.F00228.2,…
GO:0044427	chromosomal part	C	2.07332e+10	87287.9	54	543	1318	33564	over	Eucgr.A01834.1, Eucgr.B03847.1, Eucgr.B03462.1, Eucgr.G02467.1, Eucgr.C00405.1, Eucgr.D01652.1, Eucgr.B03569.1, Eucgr.F03614.1, Eucgr.B03457.1, Eucgr.J00777.1, Eucgr.J00336.1, Eucgr.K03318.1, Eucgr.J02976.1, Eucgr.J00733.1, Eucgr.A01177.1, Eucgr.E01075.1, Eucgr.H00532.2, Eucgr.F00239.1, Eucgr.I02455.1, Eucgr.D01150.1, Eucgr.D00002.1, Eucgr.I01149.1, Eucgr.E00847.1, Eucgr.H01686.1, Eucgr.J02055.1,…	Eucgr.F02799.1, Eucgr.A01894.3, Eucgr.A01894.2, Eucgr.A01894.1, Eucgr.B00440.3, Eucgr.B00440.2, Eucgr.B00440.1, Eucgr.J00130.1, Eucgr.L00950.1, Eucgr.A01604.4, Eucgr.A01604.3, Eucgr.A01604.2, Eucgr.A01604.1, Eucgr.I00535.2, Eucgr.I00535.1, Eucgr.J01245.1, Eucgr.C00069.1, Eucgr.D01010.1, Eucgr.F02988.1, Eucgr.C03421.1, Eucgr.H00823.1, Eucgr.C01266.1, Eucgr.G02028.1, Eucgr.I00103.1, Eucgr.K03590.1,…
GO:0048468	cell development	P	4.11302e+09	1.82274e+08	104	1424	1268	32683	over	Eucgr.B00238.2, Eucgr.A02960.2, Eucgr.D01410.1, Eucgr.H01197.1, Eucgr.A02229.1, Eucgr.D02099.1, Eucgr.K00391.4, Eucgr.D02167.1, Eucgr.J00015.1, Eucgr.K01647.1, Eucgr.F04422.1, Eucgr.K01012.1, Eucgr.E00407.1, Eucgr.I00531.1, Eucgr.J01087.1, Eucgr.I00567.1, Eucgr.H01654.1, Eucgr.C02438.1, Eucgr.G02845.1, Eucgr.C01899.1, Eucgr.K02869.1, Eucgr.K00884.1, Eucgr.E00624.1, Eucgr.H01216.2, Eucgr.H02604.1,…	Eucgr.E04108.1, Eucgr.L00559.1, Eucgr.D02249.2, Eucgr.D02249.1, Eucgr.B01797.6, Eucgr.B01797.5, Eucgr.B01797.4, Eucgr.B01797.3, Eucgr.B01797.2, Eucgr.B01797.1, Eucgr.H00994.1, Eucgr.F02799.1, Eucgr.E00725.1, Eucgr.I01543.1, Eucgr.E01196.1, Eucgr.D00509.1, Eucgr.D01252.1, Eucgr.C02083.1, Eucgr.B02323.1, Eucgr.D01826.1, Eucgr.E00893.2, Eucgr.E00893.1, Eucgr.J01558.1, Eucgr.B03640.2, Eucgr.B03640.1,…
GO:0070882	cellular cell wall organization or biogenesis	P	6.12979e+09	2.85233e+08	51	517	1321	33590	over	Eucgr.G02748.1, Eucgr.B02197.1, Eucgr.J02266.1, Eucgr.F04216.1, Eucgr.B00531.1, Eucgr.A02372.1, Eucgr.B02358.1, Eucgr.F03723.1, Eucgr.C00584.1, Eucgr.H04092.1, Eucgr.F04422.1, Eucgr.A02887.2, Eucgr.H02634.1, Eucgr.G02490.2, Eucgr.H00187.1, Eucgr.K00555.1, Eucgr.J00325.1, Eucgr.C00546.1, Eucgr.G02938.1, Eucgr.B01827.1, Eucgr.I02055.1, Eucgr.D01819.1, Eucgr.C02203.1, Eucgr.K02806.1, Eucgr.K00778.1,…	Eucgr.F02319.1, Eucgr.L02402.1, Eucgr.F03062.1, Eucgr.A02028.2, Eucgr.A02028.1, Eucgr.B00168.1, Eucgr.D01323.1, Eucgr.I01782.1, Eucgr.B03439.1, Eucgr.L03518.1, Eucgr.J02132.1, Eucgr.C02105.1, Eucgr.E00069.1, Eucgr.B03487.1, Eucgr.H00250.1, Eucgr.F03635.2, Eucgr.F03635.1, Eucgr.G01775.1, Eucgr.F03515.2, Eucgr.F03515.1, Eucgr.I01078.2, Eucgr.I01078.1, Eucgr.G02541.1, Eucgr.C01147.1, Eucgr.L02177.1,…
GO:0000279	M phase	P	8.2554e+09	4.02435e+07	47	461	1325	33646	over	Eucgr.A01834.1, Eucgr.A02960.2, Eucgr.B02268.1, Eucgr.G02467.1, Eucgr.H03658.1, Eucgr.C00405.1, Eucgr.B01491.1, Eucgr.B03569.1, Eucgr.F03614.1, Eucgr.I00567.1, Eucgr.B00321.1, Eucgr.A02334.1, Eucgr.B03457.1, Eucgr.J00733.1, Eucgr.L00643.1, Eucgr.J00392.1, Eucgr.B01973.1, Eucgr.H00532.2, Eucgr.F03668.1, Eucgr.E03592.1, Eucgr.I01149.1, Eucgr.F03520.1, Eucgr.H04435.1, Eucgr.H02633.1, Eucgr.H02748.1,…	Eucgr.G03085.1, Eucgr.B01294.1, Eucgr.B00440.3, Eucgr.B00440.2, Eucgr.B00440.1, Eucgr.G01416.1, Eucgr.F00364.1, Eucgr.B01292.1, Eucgr.F02988.1, Eucgr.F03874.1, Eucgr.E02414.2, Eucgr.E02414.1, Eucgr.H00823.1, Eucgr.B03797.1, Eucgr.D00866.1, Eucgr.A01460.1, Eucgr.E02342.1, Eucgr.I00534.2, Eucgr.K03590.1, Eucgr.I00534.1, Eucgr.B01291.1, Eucgr.B00700.1, Eucgr.C03731.1, Eucgr.C02462.1, Eucgr.J02823.2,…
GO:0005871	kinesin complex	C	1.26039e+11	6.42346e+07	14	47	1358	34060	over	Eucgr.I00567.1, Eucgr.L00643.1, Eucgr.B01973.1, Eucgr.F03668.1, Eucgr.E03592.1, Eucgr.F03520.1, Eucgr.I01183.2, Eucgr.F02228.1, Eucgr.K02233.1, Eucgr.C03198.1, Eucgr.H04108.1, Eucgr.F03192.1, Eucgr.B00670.1, Eucgr.I02176.1	Eucgr.F00364.1, Eucgr.B03797.1, Eucgr.D00866.1, Eucgr.F02315.2, Eucgr.F02315.1, Eucgr.K01073.1, Eucgr.B01741.2, Eucgr.K01071.1, Eucgr.F03668.2, Eucgr.K01070.1, Eucgr.F02228.2, Eucgr.H03277.2, Eucgr.H03277.1, Eucgr.F03803.1, Eucgr.J00072.1, Eucgr.B03582.2, Eucgr.B03582.1, Eucgr.L02606.1, Eucgr.F03192.2, Eucgr.B01877.1, Eucgr.K03170.1, Eucgr.I01311.2, Eucgr.I01311.1, Eucgr.J02403.1, Eucgr.J02401.2,…
GO:0016043	cellular component organization	P	1.27311e+11	6.77039e+07	332	6253	1040	27854	over	Eucgr.H04893.1, Eucgr.B01963.1, Eucgr.E01754.1, Eucgr.G02748.1, Eucgr.J02266.1, Eucgr.I02453.1, Eucgr.A01834.1, Eucgr.F04216.1, Eucgr.A01561.1, Eucgr.A02960.2, Eucgr.D01410.1, Eucgr.B00531.1, Eucgr.A02372.1, Eucgr.K01802.1, Eucgr.L02925.1, Eucgr.D02651.3, Eucgr.B02358.1, Eucgr.C04130.2, Eucgr.E01689.1, Eucgr.I00519.1, Eucgr.H01197.1, Eucgr.F03723.1, Eucgr.B02268.1, Eucgr.A02229.1, Eucgr.K01701.1,…	Eucgr.A01463.1, Eucgr.E04108.1, Eucgr.L00559.1, Eucgr.D02369.2, Eucgr.D02369.1, Eucgr.D02641.1, Eucgr.L03759.1, Eucgr.H04257.1, Eucgr.B02826.1, Eucgr.C04109.1, Eucgr.E01459.1, Eucgr.L00439.1, Eucgr.D02249.2, Eucgr.D02249.1, Eucgr.D02521.1, Eucgr.B01797.6, Eucgr.B01797.5, Eucgr.B01797.4, Eucgr.B01797.3, Eucgr.B01797.2, Eucgr.C02466.1, Eucgr.B01797.1, Eucgr.I00777.1, Eucgr.L02211.1, Eucgr.G02854.1,…
GO:0044425	membrane part	C	2.48407e+11	1.37606e+09	194	3296	1178	30811	over	Eucgr.C00797.1, Eucgr.E01754.1, Eucgr.G02748.1, Eucgr.J02266.1, Eucgr.B00531.1, Eucgr.G00777.1, Eucgr.F00103.2, Eucgr.L01672.1, Eucgr.A02229.1, Eucgr.H04092.1, Eucgr.E03242.1, Eucgr.J00771.1, Eucgr.C00688.1, Eucgr.G03199.1, Eucgr.B00523.1, Eucgr.E04053.1, Eucgr.K01012.1, Eucgr.H03284.1, Eucgr.H03420.1, Eucgr.I00804.1, Eucgr.A01871.1, Eucgr.H01991.1, Eucgr.F04017.1, Eucgr.D00321.1, Eucgr.C03325.1,…	Eucgr.B02946.1, Eucgr.B02132.1, Eucgr.L01445.1, Eucgr.C04109.1, Eucgr.D02249.2, Eucgr.D02249.1, Eucgr.B01797.6, Eucgr.B01797.5, Eucgr.B01797.4, Eucgr.B01797.3, Eucgr.B01797.2, Eucgr.B01797.1, Eucgr.G01154.1, Eucgr.F01371.2, Eucgr.F01371.1, Eucgr.B01006.1, Eucgr.K01422.1, Eucgr.F01251.2, Eucgr.F01251.1, Eucgr.J01367.1, Eucgr.E03782.1, Eucgr.G02591.4, Eucgr.L02762.1, Eucgr.G02591.3, Eucgr.G02591.2,…
GO:0007047	cellular cell wall organization	P	2.7764e+11	1.59952e+09	27	195	1345	33912	over	Eucgr.G02748.1, Eucgr.J02266.1, Eucgr.F04216.1, Eucgr.A02372.1, Eucgr.B02358.1, Eucgr.F03723.1, Eucgr.H04092.1, Eucgr.H02634.1, Eucgr.G02490.2, Eucgr.G02938.1, Eucgr.C02203.1, Eucgr.L03024.1, Eucgr.H00093.1, Eucgr.J01663.1, Eucgr.E00226.1, Eucgr.K00883.2, Eucgr.D01294.1, Eucgr.H02448.1, Eucgr.H05003.1, Eucgr.K00085.1, Eucgr.G02884.1, Eucgr.H00185.1, Eucgr.B00412.1, Eucgr.H02860.1, Eucgr.C00184.1,…	Eucgr.L02402.1, Eucgr.B00168.1, Eucgr.J02132.1, Eucgr.H00250.1, Eucgr.F03635.2, Eucgr.F03635.1, Eucgr.G01775.1, Eucgr.F03515.2, Eucgr.F03515.1, Eucgr.I01078.2, Eucgr.I01078.1, Eucgr.G02541.1, Eucgr.C01147.1, Eucgr.B01675.1, Eucgr.C01769.1, Eucgr.L01371.1, Eucgr.A01068.1, Eucgr.D01943.1, Eucgr.G01102.1, Eucgr.K02104.1, Eucgr.L01289.1, Eucgr.G01150.1, Eucgr.C01193.1, Eucgr.J03054.1, Eucgr.J02048.1,…
GO:0009653	anatomical structure morphogenesis	P	4.20609e+10	2.56398e+09	231	4115	1141	29992	over	Eucgr.B01963.1, Eucgr.C00797.1, Eucgr.I02453.1, Eucgr.A02960.2, Eucgr.H02335.1, Eucgr.A01991.1, Eucgr.D01410.1, Eucgr.L02925.1, Eucgr.B02358.1, Eucgr.H01197.1, Eucgr.B02583.1, Eucgr.A02229.1, Eucgr.D02099.1, Eucgr.K00391.4, Eucgr.D02167.1, Eucgr.C00405.1, Eucgr.K01647.1, Eucgr.F04422.1, Eucgr.K01012.1, Eucgr.B02496.1, Eucgr.B01868.1, Eucgr.E00407.1, Eucgr.I00804.1, Eucgr.H01991.1, Eucgr.A02887.2,…	Eucgr.E04108.1, Eucgr.C04229.2, Eucgr.C04229.1, Eucgr.L00559.1, Eucgr.L02331.1, Eucgr.L03759.1, Eucgr.B02826.1, Eucgr.D02249.2, Eucgr.D02249.1, Eucgr.D02521.1, Eucgr.B01797.6, Eucgr.B01797.5, Eucgr.B01797.4, Eucgr.B01797.3, Eucgr.B01797.2, Eucgr.B01797.1, Eucgr.I00777.1, Eucgr.L02211.1, Eucgr.G02854.1, Eucgr.H00994.1, Eucgr.J01487.1, Eucgr.F04299.1, Eucgr.E00725.1, Eucgr.L00319.1, Eucgr.I00657.1,…
GO:0046906	tetrapyrrole binding	F	4.20609e+10	2.60958e+09	12	37	1360	34070	over	Eucgr.G00777.1, Eucgr.B00523.1, Eucgr.D00321.1, Eucgr.F01077.1, Eucgr.E02381.1, Eucgr.B03494.1, Eucgr.D00320.1, Eucgr.J01096.1, Eucgr.D00322.1, Eucgr.I02677.1, Eucgr.F04099.2, Eucgr.K02983.1	Eucgr.B02132.1, Eucgr.I00585.1, Eucgr.A00264.1, Eucgr.A02336.1, Eucgr.F01309.1, Eucgr.F03789.1, Eucgr.F00228.3, Eucgr.F00228.2, Eucgr.C03765.1, Eucgr.C03021.1, Eucgr.H04617.2, Eucgr.H04617.1, Eucgr.E00941.1, Eucgr.A01047.1, Eucgr.G03060.1, Eucgr.I00702.1, Eucgr.K01362.2, Eucgr.K01362.1, Eucgr.C01276.1, Eucgr.K02546.1, Eucgr.B03516.1, Eucgr.L02205.1, Eucgr.B03514.1, Eucgr.F03246.1, Eucgr.J01096.3,…
GO:0071840	cellular component organization or biogenesis	P	5.20905e+10	3.34728e+09	356	6902	1016	27205	over	Eucgr.H04893.1, Eucgr.B01963.1, Eucgr.E01754.1, Eucgr.G02748.1, Eucgr.B02197.1, Eucgr.J02266.1, Eucgr.I02453.1, Eucgr.A01834.1, Eucgr.F04216.1, Eucgr.A01561.1, Eucgr.A02960.2, Eucgr.D01410.1, Eucgr.B00531.1, Eucgr.A02372.1, Eucgr.K01802.1, Eucgr.L02925.1, Eucgr.D02651.3, Eucgr.B02358.1, Eucgr.C04130.2, Eucgr.E01689.1, Eucgr.I00519.1, Eucgr.H01197.1, Eucgr.F03723.1, Eucgr.B02583.1, Eucgr.B02268.1,…	Eucgr.A01463.1, Eucgr.E04108.1, Eucgr.L00559.1, Eucgr.D02369.2, Eucgr.D02369.1, Eucgr.D02641.1, Eucgr.L03759.1, Eucgr.H04257.1, Eucgr.B02826.1, Eucgr.C04109.1, Eucgr.E01459.1, Eucgr.L00439.1, Eucgr.D02249.2, Eucgr.D02249.1, Eucgr.D02521.1, Eucgr.B01797.6, Eucgr.B01797.5, Eucgr.B01797.4, Eucgr.B01797.3, Eucgr.B01797.2, Eucgr.C02466.1, Eucgr.B01797.1, Eucgr.I00777.1, Eucgr.L02211.1, Eucgr.G02854.1,…
GO:0006270	DNA-dependent DNA replication initiation	P	6.12796e+10	4.07354e+08	8	12	1364	34095	over	Eucgr.C00405.1, Eucgr.B03569.1, Eucgr.A01177.1, Eucgr.D00002.1, Eucgr.H01043.1, Eucgr.G01707.1, Eucgr.E02391.1, Eucgr.K03537.1	Eucgr.I02104.1, Eucgr.A00951.1, Eucgr.F00069.1, Eucgr.F00067.1, Eucgr.L00519.1, Eucgr.H01045.1, Eucgr.C04319.1, Eucgr.C00744.1, Eucgr.L03345.1, Eucgr.B01644.1, Eucgr.F03843.1, Eucgr.C04314.1
GO:0006996	organelle organization	P	6.75192e+10	4.75045e+09	152	2485	1220	31622	over	Eucgr.E01754.1, Eucgr.A01834.1, Eucgr.A01561.1, Eucgr.A02960.2, Eucgr.K01802.1, Eucgr.D02651.3, Eucgr.C04130.2, Eucgr.E01689.1, Eucgr.B02268.1, Eucgr.A02895.1, Eucgr.K02953.1, Eucgr.K00391.4, Eucgr.B03462.1, Eucgr.G02467.1, Eucgr.H03658.1, Eucgr.C00405.1, Eucgr.E03242.1, Eucgr.J00771.1, Eucgr.H04616.1, Eucgr.J00015.1, Eucgr.B01491.1, Eucgr.H03284.1, Eucgr.D01652.1, Eucgr.D00242.1, Eucgr.B03569.1,…	Eucgr.A01463.1, Eucgr.D02369.2, Eucgr.D02369.1, Eucgr.D02641.1, Eucgr.H04257.1, Eucgr.C02466.1, Eucgr.G02854.1, Eucgr.F02799.1, Eucgr.J02373.2, Eucgr.J02373.1, Eucgr.E00725.1, Eucgr.A01894.3, Eucgr.A01894.2, Eucgr.A01894.1, Eucgr.I01543.1, Eucgr.E01196.1, Eucgr.J02253.2, Eucgr.G02614.1, Eucgr.A01774.2, Eucgr.A01774.1, Eucgr.H03954.1, Eucgr.G03085.1, Eucgr.B02323.1, Eucgr.B01294.1, Eucgr.D01826.1,…
GO:0003777	microtubule motor activity	F	6.75192e+10	4.78753e+08	14	57	1358	34050	over	Eucgr.I00567.1, Eucgr.A02334.1, Eucgr.L00643.1, Eucgr.B01973.1, Eucgr.F03668.1, Eucgr.E03592.1, Eucgr.F03520.1, Eucgr.I01183.2, Eucgr.F02228.1, Eucgr.K02233.1, Eucgr.H04108.1, Eucgr.F03192.1, Eucgr.B00670.1, Eucgr.I02176.1	Eucgr.F00364.1, Eucgr.B03797.1, Eucgr.D00866.1, Eucgr.F02315.2, Eucgr.F02315.1, Eucgr.K01073.1, Eucgr.B01741.2, Eucgr.B01741.1, Eucgr.K01071.1, Eucgr.F03668.2, Eucgr.K01070.1, Eucgr.F02228.2, Eucgr.C01488.1, Eucgr.L01735.1, Eucgr.H03277.2, Eucgr.H03277.1, Eucgr.F03803.1, Eucgr.J00072.1, Eucgr.B03582.2, Eucgr.B03582.1, Eucgr.L02606.1, Eucgr.G02292.1, Eucgr.F03192.2, Eucgr.B01877.1, Eucgr.K03170.1,…
GO:0016798	hydrolase activity, acting on glycosyl bonds	F	9.05201e+10	6.61902e+08	54	628	1318	33479	over	Eucgr.H02855.1, Eucgr.B00567.2, Eucgr.E04312.2, Eucgr.H04092.1, Eucgr.H02634.1, Eucgr.A00020.1, Eucgr.H01055.1, Eucgr.K00648.1, Eucgr.J00609.1, Eucgr.J00325.1, Eucgr.G00649.1, Eucgr.J02456.1, Eucgr.C02203.1, Eucgr.J02459.2, Eucgr.G02657.1, Eucgr.G02452.1, Eucgr.J02867.3, Eucgr.F03575.1, Eucgr.G01214.1, Eucgr.H01095.1, Eucgr.E01067.3, Eucgr.K01961.1, Eucgr.K00551.3, Eucgr.G01217.1, Eucgr.G01704.2,…	Eucgr.H00323.1, Eucgr.B01677.1, Eucgr.K03473.1, Eucgr.H04328.1, Eucgr.H04999.1, Eucgr.H00251.1, Eucgr.E01027.2, Eucgr.E01027.1, Eucgr.C00391.1, Eucgr.H00322.1, Eucgr.C03662.1, Eucgr.A01533.1, Eucgr.H04327.1, Eucgr.H00250.1, Eucgr.C00102.1, Eucgr.G01775.1, Eucgr.D00293.1, Eucgr.D00316.1, Eucgr.B02944.1, Eucgr.H00321.1, Eucgr.B01675.1, Eucgr.G01583.2, Eucgr.G01583.1, Eucgr.H04326.1, Eucgr.L01371.1,…
GO:0005875	microtubule associated complex	C	1.10236e+12	8.30498e+08	19	113	1353	33994	over	Eucgr.I00567.1, Eucgr.A02334.1, Eucgr.L00643.1, Eucgr.B01973.1, Eucgr.G02621.1, Eucgr.D00296.1, Eucgr.F03668.1, Eucgr.E03592.1, Eucgr.F03520.1, Eucgr.I01183.2, Eucgr.F02228.1, Eucgr.K02233.1, Eucgr.J02978.1, Eucgr.A02961.1, Eucgr.C03198.1, Eucgr.H04108.1, Eucgr.F03192.1, Eucgr.B00670.1, Eucgr.I02176.1	Eucgr.F00364.1, Eucgr.B00702.2, Eucgr.B00702.1, Eucgr.J00560.2, Eucgr.J00560.1, Eucgr.B03797.1, Eucgr.D00866.1, Eucgr.G03416.1, Eucgr.A01913.4, Eucgr.A01913.3, Eucgr.A01913.2, Eucgr.A01913.1, Eucgr.F02315.2, Eucgr.F02315.1, Eucgr.F03359.1, Eucgr.K01073.1, Eucgr.K02581.1, Eucgr.G02455.1, Eucgr.B01741.2, Eucgr.B01741.1, Eucgr.K01071.1, Eucgr.F03668.2, Eucgr.K01070.1, Eucgr.K02530.4, Eucgr.K02530.3,…
GO:0045229	external encapsulating structure organization	P	1.11476e+11	8.6454e+08	36	344	1336	33763	over	Eucgr.G02748.1, Eucgr.J02266.1, Eucgr.I02453.1, Eucgr.F04216.1, Eucgr.B00531.1, Eucgr.A02372.1, Eucgr.B02358.1, Eucgr.F03723.1, Eucgr.H04092.1, Eucgr.H02634.1, Eucgr.G02490.2, Eucgr.G02938.1, Eucgr.I02055.1, Eucgr.C02203.1, Eucgr.E01067.3, Eucgr.L03024.1, Eucgr.H00093.1, Eucgr.J01663.1, Eucgr.E00226.1, Eucgr.K00883.2, Eucgr.C00351.1, Eucgr.D01668.1, Eucgr.D01294.1, Eucgr.H02448.1, Eucgr.H05003.1,…	Eucgr.E01459.1, Eucgr.D02521.1, Eucgr.L02402.1, Eucgr.B00168.1, Eucgr.E01458.1, Eucgr.J02132.1, Eucgr.H00250.1, Eucgr.F03635.2, Eucgr.F03635.1, Eucgr.G01775.1, Eucgr.F00292.1, Eucgr.F03515.2, Eucgr.F03515.1, Eucgr.D00293.1, Eucgr.I01078.2, Eucgr.I01078.1, Eucgr.G02541.1, Eucgr.C01147.1, Eucgr.E01457.1, Eucgr.B01675.1, Eucgr.C04418.1, Eucgr.C01769.1, Eucgr.L01371.1, Eucgr.A01068.1, Eucgr.D01943.1,…
GO:0051325	interphase	P	1.13171e+12	9.0276e+07	33	300	1339	33807	over	Eucgr.A02960.2, Eucgr.B02268.1, Eucgr.C00405.1, Eucgr.H04616.1, Eucgr.H01178.1, Eucgr.B03569.1, Eucgr.B00321.1, Eucgr.G02347.5, Eucgr.J00777.1, Eucgr.H00778.1, Eucgr.B03435.1, Eucgr.J02976.1, Eucgr.J00392.1, Eucgr.B00599.1, Eucgr.H01182.1, Eucgr.A01177.1, Eucgr.F00239.1, Eucgr.J00011.1, Eucgr.D00002.1, Eucgr.H01686.1, Eucgr.H00594.1, Eucgr.H01043.1, Eucgr.G01707.1, Eucgr.F01814.1, Eucgr.E02391.1,…	Eucgr.J02373.2, Eucgr.J02373.1, Eucgr.A01894.3, Eucgr.A01894.2, Eucgr.A01894.1, Eucgr.B01294.1, Eucgr.K00415.1, Eucgr.E01529.1, Eucgr.L01826.1, Eucgr.G03035.2, Eucgr.G03035.1, Eucgr.L00437.1, Eucgr.J00239.1, Eucgr.B01292.1, Eucgr.E00914.1, Eucgr.E02414.2, Eucgr.E02414.1, Eucgr.L00796.1, Eucgr.F03099.1, Eucgr.D01752.1, Eucgr.I00534.2, Eucgr.I00534.1, Eucgr.B01291.1, Eucgr.L00795.1, Eucgr.K03269.1,…
GO:0043167	ion binding	F	1.13226e+11	9.28289e+07	192	3352	1180	30755	over	Eucgr.B01192.1, Eucgr.B01963.1, Eucgr.K02531.1, Eucgr.A02394.1, Eucgr.H04950.1, Eucgr.J02266.1, Eucgr.I02453.1, Eucgr.D02311.1, Eucgr.C03886.1, Eucgr.I00519.1, Eucgr.B03746.1, Eucgr.B02913.1, Eucgr.J00819.1, Eucgr.J03101.4, Eucgr.K02129.1, Eucgr.B02755.1, Eucgr.A01238.1, Eucgr.G03199.1, Eucgr.B00523.1, Eucgr.F02642.1, Eucgr.K01647.1, Eucgr.I00055.1, Eucgr.C02389.1, Eucgr.D02134.1, Eucgr.C03730.1,…	Eucgr.G02303.1, Eucgr.A01463.1, Eucgr.D01755.1, Eucgr.L00559.1, Eucgr.F03134.1, Eucgr.K00776.1, Eucgr.K03162.1, Eucgr.F00900.1, Eucgr.J00202.1, Eucgr.B02012.2, Eucgr.B02012.1, Eucgr.G02040.1, Eucgr.H01880.1, Eucgr.L01182.1, Eucgr.G01034.1, Eucgr.J02253.2, Eucgr.K01302.3, Eucgr.K01302.2, Eucgr.K01302.1, Eucgr.G02614.1, Eucgr.C03112.1, Eucgr.B02443.1, Eucgr.C00583.3, Eucgr.C00583.2, Eucgr.C00583.1,…
GO:0010191	mucilage metabolic process	P	1.14648e+12	9.65351e+08	14	61	1358	34046	over	Eucgr.C00797.1, Eucgr.F01369.1, Eucgr.C03325.1, Eucgr.I01402.1, Eucgr.F03662.1, Eucgr.D01951.1, Eucgr.L03290.1, Eucgr.F03665.1, Eucgr.K01196.1, Eucgr.C03260.1, Eucgr.D00408.2, Eucgr.A01377.1, Eucgr.D02423.1, Eucgr.I00910.1	Eucgr.A00959.2, Eucgr.A00959.1, Eucgr.I02156.1, Eucgr.G01775.1, Eucgr.E01074.1, Eucgr.C02918.1, Eucgr.K01196.2, Eucgr.E04225.1, Eucgr.E01073.1, Eucgr.C02917.1, Eucgr.C02916.1, Eucgr.F00121.1, Eucgr.L02292.1, Eucgr.K02187.1, Eucgr.F03664.1, Eucgr.F03663.1, Eucgr.J02805.1, Eucgr.E00511.1, Eucgr.F03231.2, Eucgr.F03231.1, Eucgr.J01224.1, Eucgr.B03965.1, Eucgr.F00207.1, Eucgr.J02574.3, Eucgr.J02574.2,…
GO:0007059	chromosome segregation	P	1.28475e+12	1.11024e+10	18	104	1354	34003	over	Eucgr.A01834.1, Eucgr.G02467.1, Eucgr.F03614.1, Eucgr.I00567.1, Eucgr.A02334.1, Eucgr.J02976.1, Eucgr.B01973.1, Eucgr.F03668.1, Eucgr.E03592.1, Eucgr.H02633.1, Eucgr.H02748.1, Eucgr.G00634.1, Eucgr.F02228.1, Eucgr.K02233.1, Eucgr.J02978.1, Eucgr.C03198.1, Eucgr.F03192.1, Eucgr.I02176.1	Eucgr.F00364.1, Eucgr.F02988.1, Eucgr.D00866.1, Eucgr.E02342.1, Eucgr.K01073.1, Eucgr.L01822.1, Eucgr.F03701.1, Eucgr.B01550.2, Eucgr.B01550.1, Eucgr.B01741.2, Eucgr.B01741.1, Eucgr.K01071.1, Eucgr.I01072.1, Eucgr.F03668.2, Eucgr.J02978.2, Eucgr.K01070.1, Eucgr.H02356.1, Eucgr.I02689.1, Eucgr.C03261.1, Eucgr.F02228.2, Eucgr.C01488.1, Eucgr.L01735.1, Eucgr.C04376.2, Eucgr.C04376.1, Eucgr.H03277.2,…
GO:0015630	microtubule cytoskeleton	C	1.488e+12	1.31886e+09	59	730	1313	33377	over	Eucgr.A02960.2, Eucgr.L02925.1, Eucgr.B02268.1, Eucgr.I02232.1, Eucgr.I00567.1, Eucgr.B00321.1, Eucgr.A01444.1, Eucgr.A02334.1, Eucgr.K02869.1, Eucgr.K00884.1, Eucgr.J02976.1, Eucgr.L00643.1, Eucgr.F03505.1, Eucgr.B01973.1, Eucgr.G02621.1, Eucgr.F03314.1, Eucgr.F03381.1, Eucgr.A00867.1, Eucgr.D00296.1, Eucgr.F03668.1, Eucgr.E03592.1, Eucgr.F03520.1, Eucgr.A02875.1, Eucgr.H02633.1, Eucgr.J02238.1,…	Eucgr.J02253.2, Eucgr.J02253.1, Eucgr.G03085.1, Eucgr.A02339.1, Eucgr.F00364.1, Eucgr.F02830.3, Eucgr.F02830.2, Eucgr.F02830.1, Eucgr.L03255.1, Eucgr.B00702.2, Eucgr.B00702.1, Eucgr.D00796.1, Eucgr.L01826.1, Eucgr.J00560.2, Eucgr.J00560.1, Eucgr.D01202.2, Eucgr.C00533.1, Eucgr.B02561.1, Eucgr.D01370.1, Eucgr.J02945.2, Eucgr.J02945.1, Eucgr.K01579.1, Eucgr.D01704.1, Eucgr.E02414.2, Eucgr.E02414.1,…
GO:0051321	meiotic cell cycle	P	1.5644e+12	1.44447e+10	21	142	1351	33965	over	Eucgr.H03658.1, Eucgr.C00405.1, Eucgr.B03569.1, Eucgr.I00567.1, Eucgr.A02334.1, Eucgr.J00392.1, Eucgr.B01973.1, Eucgr.H00532.2, Eucgr.F03668.1, Eucgr.E03592.1, Eucgr.H04435.1, Eucgr.H02633.1, Eucgr.H02748.1, Eucgr.G00634.1, Eucgr.G01707.1, Eucgr.F00744.1, Eucgr.C00762.2, Eucgr.B00217.1, Eucgr.F03192.1, Eucgr.I02176.1, Eucgr.E01278.1	Eucgr.B00440.3, Eucgr.B00440.2, Eucgr.B00440.1, Eucgr.F00364.1, Eucgr.F02988.1, Eucgr.F03874.1, Eucgr.D00866.1, Eucgr.B00700.1, Eucgr.C03731.1, Eucgr.D02293.1, Eucgr.K01073.1, Eucgr.J02478.2, Eucgr.J02478.1, Eucgr.F03701.1, Eucgr.B01741.1, Eucgr.K01071.1, Eucgr.F03668.2, Eucgr.G01568.1, Eucgr.D00109.1, Eucgr.K01070.1, Eucgr.L03510.1, Eucgr.H00615.1, Eucgr.C03261.1, Eucgr.J01227.1, Eucgr.C01488.1,…
GO:0044436	thylakoid part	C	1.5644e+12	1.4559e+10	27	221	1345	33886	over	Eucgr.B00101.1, Eucgr.G00777.1, Eucgr.B00523.1, Eucgr.E04053.1, Eucgr.D00321.1, Eucgr.K02414.1, Eucgr.F01077.1, Eucgr.D00234.3, Eucgr.F03186.7, Eucgr.K00389.1, Eucgr.E02381.1, Eucgr.B03494.1, Eucgr.D00320.1, Eucgr.B01088.1, Eucgr.B02162.1, Eucgr.I00200.3, Eucgr.J01096.1, Eucgr.F03791.1, Eucgr.I01025.2, Eucgr.A02039.2, Eucgr.D00322.1, Eucgr.K01424.1, Eucgr.F01067.1, Eucgr.I02677.1, Eucgr.F04099.2,…	Eucgr.B02132.1, Eucgr.D01515.1, Eucgr.H04960.5, Eucgr.H04960.4, Eucgr.H04960.3, Eucgr.H04960.2, Eucgr.H04960.1, Eucgr.A01774.2, Eucgr.A01774.1, Eucgr.B02180.3, Eucgr.B02180.2, Eucgr.B02180.1, Eucgr.I00585.1, Eucgr.F00747.1, Eucgr.A00264.1, Eucgr.K02848.2, Eucgr.K02848.1, Eucgr.L03253.1, Eucgr.A02336.1, Eucgr.F01309.1, Eucgr.F02746.1, Eucgr.I02081.1, Eucgr.K02414.2, Eucgr.E01405.1, Eucgr.A01999.1,…
GO:0030154	cell differentiation	P	1.61917e+11	1.54275e+10	142	2334	1230	31773	over	Eucgr.B00238.2, Eucgr.A02960.2, Eucgr.D01410.1, Eucgr.H01197.1, Eucgr.A02229.1, Eucgr.D02099.1, Eucgr.K00391.4, Eucgr.D02167.1, Eucgr.J00015.1, Eucgr.K01647.1, Eucgr.F04422.1, Eucgr.K01012.1, Eucgr.H03284.1, Eucgr.E00407.1, Eucgr.A02887.2, Eucgr.I00531.1, Eucgr.J01087.1, Eucgr.I00567.1, Eucgr.F02372.1, Eucgr.H01654.1, Eucgr.G02347.5, Eucgr.C02438.1, Eucgr.G02845.1, Eucgr.C01899.1, Eucgr.K02869.1,…	Eucgr.E04108.1, Eucgr.L00559.1, Eucgr.D02249.2, Eucgr.D02249.1, Eucgr.B01797.6, Eucgr.B01797.5, Eucgr.B01797.4, Eucgr.B01797.3, Eucgr.B01797.2, Eucgr.B01797.1, Eucgr.G02040.1, Eucgr.H00994.1, Eucgr.F02799.1, Eucgr.E00725.1, Eucgr.I01543.1, Eucgr.E01196.1, Eucgr.D00509.1, Eucgr.D01252.1, Eucgr.C02083.1, Eucgr.B02323.1, Eucgr.C04277.1, Eucgr.F03996.1, Eucgr.D01826.1, Eucgr.H00514.1, Eucgr.E00893.2,…
GO:0016837	carbon-oxygen lyase activity, acting on polysaccharides	F	1.80627e+12	1.76104e+10	7	10	1365	34097	over	Eucgr.G02748.1, Eucgr.J02266.1, Eucgr.H00093.1, Eucgr.H02448.1, Eucgr.G02884.1, Eucgr.G02887.1, Eucgr.H02860.1	Eucgr.B00168.1, Eucgr.J02132.1, Eucgr.H00093.2, Eucgr.F02050.1, Eucgr.D01352.1, Eucgr.G02748.2, Eucgr.K03600.1, Eucgr.H02860.2, Eucgr.G02753.1, Eucgr.G02162.1
GO:0006259	DNA metabolic process	P	2.24945e+12	2.24297e+10	73	996	1299	33111	over	Eucgr.H04893.1, Eucgr.A02960.2, Eucgr.B02268.1, Eucgr.K02953.1, Eucgr.B03462.1, Eucgr.C00405.1, Eucgr.H04616.1, Eucgr.H03284.1, Eucgr.D00242.1, Eucgr.B03569.1, Eucgr.F02544.1, Eucgr.J00777.1, Eucgr.K00884.1, Eucgr.H00778.1, Eucgr.J00336.1, Eucgr.B03435.1, Eucgr.B00858.1, Eucgr.J00733.1, Eucgr.J00392.1, Eucgr.D02616.1, Eucgr.B00599.1, Eucgr.A01177.1, Eucgr.F00239.1, Eucgr.J00011.1, Eucgr.F03381.1,…	Eucgr.F04020.2, Eucgr.F04020.1, Eucgr.F02799.1, Eucgr.B00440.3, Eucgr.B00440.2, Eucgr.B00440.1, Eucgr.B01054.1, Eucgr.J00130.1, Eucgr.J00681.3, Eucgr.K02778.1, Eucgr.B00479.1, Eucgr.L00950.1, Eucgr.F03013.2, Eucgr.F03013.1, Eucgr.K01269.1, Eucgr.L00989.1, Eucgr.L00175.2, Eucgr.L00175.1, Eucgr.K00415.1, Eucgr.G02230.2, Eucgr.G02230.1, Eucgr.C00533.1, Eucgr.J00168.1, Eucgr.G02149.1, Eucgr.H00049.1,…
GO:0048869	cellular developmental process	P	2273170569962	2.31699e+09	201	3595	1171	30512	over	Eucgr.B01963.1, Eucgr.D01364.1, Eucgr.B00238.2, Eucgr.I02453.1, Eucgr.A02960.2, Eucgr.H02335.1, Eucgr.D01410.1, Eucgr.L02925.1, Eucgr.B02358.1, Eucgr.H01197.1, Eucgr.A02229.1, Eucgr.D02099.1, Eucgr.K00391.4, Eucgr.D02167.1, Eucgr.J00015.1, Eucgr.K01647.1, Eucgr.F04422.1, Eucgr.K01012.1, Eucgr.H03284.1, Eucgr.A02410.1, Eucgr.B01868.1, Eucgr.E00407.1, Eucgr.H01991.1, Eucgr.A02887.2, Eucgr.I00531.1,…	Eucgr.E04108.1, Eucgr.L00559.1, Eucgr.L03759.1, Eucgr.B02826.1, Eucgr.D02249.2, Eucgr.D02249.1, Eucgr.D02521.1, Eucgr.B01797.6, Eucgr.B01797.5, Eucgr.B01797.4, Eucgr.B01797.3, Eucgr.B01797.2, Eucgr.B01797.1, Eucgr.I00777.1, Eucgr.G02854.1, Eucgr.G02040.1, Eucgr.H00994.1, Eucgr.F02799.1, Eucgr.J01487.1, Eucgr.F04299.1, Eucgr.E00725.1, Eucgr.I00657.1, Eucgr.I01543.1, Eucgr.E01196.1, Eucgr.D00509.1,…
GO:0007067	mitosis	P	2.3022e+12	2.3976e+10	15	77	1357	34030	over	Eucgr.A01834.1, Eucgr.A02960.2, Eucgr.B02268.1, Eucgr.G02467.1, Eucgr.B01491.1, Eucgr.F03614.1, Eucgr.B00321.1, Eucgr.B03457.1, Eucgr.J00733.1, Eucgr.J00392.1, Eucgr.I01149.1, Eucgr.F02228.1, Eucgr.K02233.1, Eucgr.J02978.1, Eucgr.C03198.1	Eucgr.H00823.1, Eucgr.K03590.1, Eucgr.C02462.1, Eucgr.J02823.2, Eucgr.J02823.1, Eucgr.E01957.1, Eucgr.D01940.1, Eucgr.I02390.2, Eucgr.I02390.1, Eucgr.I01072.1, Eucgr.B01277.2, Eucgr.B01277.1, Eucgr.J02978.2, Eucgr.I02689.1, Eucgr.F02228.2, Eucgr.C01007.1, Eucgr.F03805.1, Eucgr.C02322.1, Eucgr.B00647.1, Eucgr.F03803.1, Eucgr.C02321.1, Eucgr.B00957.1, Eucgr.I01053.3, Eucgr.I01053.2, Eucgr.H03918.5,…
GO:0005881	cytoplasmic microtubule	C	2.7665e+11	2.94243e+09	8	17	1364	34090	over	Eucgr.F03505.1, Eucgr.A00867.1, Eucgr.A02875.1, Eucgr.H04382.1, Eucgr.F04194.1, Eucgr.J00083.1, Eucgr.K02300.1, Eucgr.F00650.1	Eucgr.D00796.1, Eucgr.H00598.2, Eucgr.H00598.1, Eucgr.K03338.1, Eucgr.A02404.2, Eucgr.A02404.1, Eucgr.G02071.1, Eucgr.G00243.1, Eucgr.F00650.2, Eucgr.H04889.1, Eucgr.K00145.1, Eucgr.B03821.1, Eucgr.D00920.1, Eucgr.B03489.3, Eucgr.B03489.2, Eucgr.B03489.1, Eucgr.C01269.1
GO:0043169	cation binding	F	2.85388e+11	3.09861e+10	185	3269	1187	30838	over	Eucgr.B01192.1, Eucgr.B01963.1, Eucgr.K02531.1, Eucgr.A02394.1, Eucgr.H04950.1, Eucgr.J02266.1, Eucgr.I02453.1, Eucgr.D02311.1, Eucgr.C03886.1, Eucgr.I00519.1, Eucgr.B03746.1, Eucgr.B02913.1, Eucgr.J00819.1, Eucgr.J03101.4, Eucgr.K02129.1, Eucgr.B02755.1, Eucgr.A01238.1, Eucgr.G03199.1, Eucgr.B00523.1, Eucgr.F02642.1, Eucgr.K01647.1, Eucgr.I00055.1, Eucgr.C02389.1, Eucgr.D02134.1, Eucgr.C03730.1,…	Eucgr.G02303.1, Eucgr.A01463.1, Eucgr.D01755.1, Eucgr.L00559.1, Eucgr.F03134.1, Eucgr.K00776.1, Eucgr.K03162.1, Eucgr.F00900.1, Eucgr.J00202.1, Eucgr.B02012.2, Eucgr.B02012.1, Eucgr.G02040.1, Eucgr.H01880.1, Eucgr.L01182.1, Eucgr.G01034.1, Eucgr.J02253.2, Eucgr.K01302.3, Eucgr.K01302.2, Eucgr.K01302.1, Eucgr.G02614.1, Eucgr.C03112.1, Eucgr.B02443.1, Eucgr.C00583.3, Eucgr.C00583.2, Eucgr.C00583.1,…
GO:0071841	cellular component organization or biogenesis at cellular level	P	3.43604e+11	3.80683e+10	243	4540	1129	29567	over	Eucgr.E01754.1, Eucgr.G02748.1, Eucgr.B02197.1, Eucgr.J02266.1, Eucgr.I02453.1, Eucgr.A01834.1, Eucgr.F04216.1, Eucgr.A01561.1, Eucgr.A02960.2, Eucgr.D01410.1, Eucgr.B00531.1, Eucgr.A02372.1, Eucgr.K01802.1, Eucgr.L02925.1, Eucgr.D02651.3, Eucgr.B02358.1, Eucgr.C04130.2, Eucgr.E01689.1, Eucgr.F03723.1, Eucgr.B02268.1, Eucgr.K01701.1, Eucgr.A02895.1, Eucgr.C00584.1, Eucgr.K02953.1, Eucgr.K00391.4,…	Eucgr.A01463.1, Eucgr.D02369.2, Eucgr.D02369.1, Eucgr.D02641.1, Eucgr.H04257.1, Eucgr.C04109.1, Eucgr.L00439.1, Eucgr.D02249.2, Eucgr.D02249.1, Eucgr.D02521.1, Eucgr.B01797.6, Eucgr.B01797.5, Eucgr.B01797.4, Eucgr.B01797.3, Eucgr.B01797.2, Eucgr.C02466.1, Eucgr.B01797.1, Eucgr.G02854.1, Eucgr.F02799.1, Eucgr.J02373.2, Eucgr.J02373.1, Eucgr.E00725.1, Eucgr.D01515.1, Eucgr.A01894.3, Eucgr.A01894.2,…
GO:0071554	cell wall organization or biogenesis	P	3.95803e+11	4.47284e+10	66	888	1306	33219	over	Eucgr.G02748.1, Eucgr.B02197.1, Eucgr.J02266.1, Eucgr.F04216.1, Eucgr.B00531.1, Eucgr.A02372.1, Eucgr.B02358.1, Eucgr.F03723.1, Eucgr.C00584.1, Eucgr.H04092.1, Eucgr.F04422.1, Eucgr.A02887.2, Eucgr.H02634.1, Eucgr.G02490.2, Eucgr.H00187.1, Eucgr.K00555.1, Eucgr.G01342.1, Eucgr.K00648.1, Eucgr.J00325.1, Eucgr.C00546.1, Eucgr.G02938.1, Eucgr.I02769.1, Eucgr.B01827.1, Eucgr.I02055.1, Eucgr.D01819.1,…	Eucgr.E01459.1, Eucgr.D02521.1, Eucgr.L02211.1, Eucgr.I00657.1, Eucgr.B02563.1, Eucgr.I02037.1, Eucgr.F02319.1, Eucgr.L02402.1, Eucgr.F03062.1, Eucgr.A02028.2, Eucgr.A02028.1, Eucgr.B00168.1, Eucgr.K00584.1, Eucgr.D01323.1, Eucgr.F00053.1, Eucgr.I01782.1, Eucgr.E01458.1, Eucgr.B03439.1, Eucgr.L03638.1, Eucgr.L03518.1, Eucgr.J02132.1, Eucgr.C02105.1, Eucgr.E00069.1, Eucgr.B03487.1, Eucgr.H00250.1,…
GO:0009314	response to radiation	P	4.05625e+11	4.67372e+09	135	2242	1237	31865	over	Eucgr.B01963.1, Eucgr.E01754.1, Eucgr.B02197.1, Eucgr.B00238.2, Eucgr.I02453.1, Eucgr.C01938.1, Eucgr.A01561.1, Eucgr.L02925.1, Eucgr.B02358.1, Eucgr.G00777.1, Eucgr.H01197.1, Eucgr.B03746.1, Eucgr.A02229.1, Eucgr.L03578.1, Eucgr.B01750.1, Eucgr.J00819.1, Eucgr.D02099.1, Eucgr.K02953.1, Eucgr.J03101.4, Eucgr.K02129.1, Eucgr.E03242.1, Eucgr.G03199.1, Eucgr.B00523.1, Eucgr.J00015.1, Eucgr.F04422.1,…	Eucgr.E04108.1, Eucgr.H04257.1, Eucgr.D02521.1, Eucgr.E01196.1, Eucgr.A00217.1, Eucgr.G02591.4, Eucgr.G02591.3, Eucgr.G02591.2, Eucgr.G02591.1, Eucgr.E01219.1, Eucgr.D02009.1, Eucgr.H04688.1, Eucgr.H04960.5, Eucgr.H04960.4, Eucgr.H04960.3, Eucgr.H04960.2, Eucgr.H04960.1, Eucgr.F02831.1, Eucgr.J02947.1, Eucgr.F04331.1, Eucgr.I01303.1, Eucgr.H02948.2, Eucgr.H02948.1, Eucgr.K00153.2, Eucgr.K00153.1,…
GO:0007126	meiosis	P	4.1278e+12	4.93909e+09	20	142	1352	33965	over	Eucgr.H03658.1, Eucgr.C00405.1, Eucgr.B03569.1, Eucgr.I00567.1, Eucgr.A02334.1, Eucgr.J00392.1, Eucgr.B01973.1, Eucgr.H00532.2, Eucgr.F03668.1, Eucgr.E03592.1, Eucgr.H04435.1, Eucgr.H02633.1, Eucgr.H02748.1, Eucgr.G01707.1, Eucgr.F00744.1, Eucgr.C00762.2, Eucgr.B00217.1, Eucgr.F03192.1, Eucgr.I02176.1, Eucgr.E01278.1	Eucgr.B00440.3, Eucgr.B00440.2, Eucgr.B00440.1, Eucgr.F00364.1, Eucgr.F02988.1, Eucgr.F03874.1, Eucgr.D00866.1, Eucgr.B00700.1, Eucgr.C03731.1, Eucgr.D02293.1, Eucgr.K01073.1, Eucgr.J02478.2, Eucgr.J02478.1, Eucgr.F03701.1, Eucgr.B01741.1, Eucgr.K01071.1, Eucgr.F03668.2, Eucgr.G01568.1, Eucgr.D00109.1, Eucgr.K01070.1, Eucgr.L03510.1, Eucgr.H00615.1, Eucgr.C03261.1, Eucgr.J01227.1, Eucgr.C01488.1,…
GO:0051327	M phase of meiotic cell cycle	P	4.1278e+12	4.93909e+09	20	142	1352	33965	over	Eucgr.H03658.1, Eucgr.C00405.1, Eucgr.B03569.1, Eucgr.I00567.1, Eucgr.A02334.1, Eucgr.J00392.1, Eucgr.B01973.1, Eucgr.H00532.2, Eucgr.F03668.1, Eucgr.E03592.1, Eucgr.H04435.1, Eucgr.H02633.1, Eucgr.H02748.1, Eucgr.G01707.1, Eucgr.F00744.1, Eucgr.C00762.2, Eucgr.B00217.1, Eucgr.F03192.1, Eucgr.I02176.1, Eucgr.E01278.1	Eucgr.B00440.3, Eucgr.B00440.2, Eucgr.B00440.1, Eucgr.F00364.1, Eucgr.F02988.1, Eucgr.F03874.1, Eucgr.D00866.1, Eucgr.B00700.1, Eucgr.C03731.1, Eucgr.D02293.1, Eucgr.K01073.1, Eucgr.J02478.2, Eucgr.J02478.1, Eucgr.F03701.1, Eucgr.B01741.1, Eucgr.K01071.1, Eucgr.F03668.2, Eucgr.G01568.1, Eucgr.D00109.1, Eucgr.K01070.1, Eucgr.L03510.1, Eucgr.H00615.1, Eucgr.C03261.1, Eucgr.J01227.1, Eucgr.C01488.1,…
GO:0030031	cell projection assembly	P	4.62538e+12	5.63696e+09	8	19	1364	34088	over	Eucgr.L00643.1, Eucgr.H02449.2, Eucgr.F03520.1, Eucgr.I01183.2, Eucgr.F02228.1, Eucgr.K02233.1, Eucgr.C03198.1, Eucgr.H04108.1	Eucgr.B03797.1, Eucgr.F02315.2, Eucgr.F02315.1, Eucgr.F02670.1, Eucgr.F02228.2, Eucgr.F03805.1, Eucgr.F03803.1, Eucgr.I01311.2, Eucgr.I01311.1, Eucgr.J02403.1, Eucgr.J02401.2, Eucgr.J02401.1, Eucgr.I02662.1, Eucgr.I01329.1, Eucgr.A02254.1, Eucgr.I01183.1, Eucgr.A02473.1, Eucgr.I02504.2, Eucgr.H02449.1
GO:0000087	M phase of mitotic cell cycle	P	5.59758e+11	6.94581e+09	15	85	1357	34022	over	Eucgr.A01834.1, Eucgr.A02960.2, Eucgr.B02268.1, Eucgr.G02467.1, Eucgr.B01491.1, Eucgr.F03614.1, Eucgr.B00321.1, Eucgr.B03457.1, Eucgr.J00733.1, Eucgr.J00392.1, Eucgr.I01149.1, Eucgr.F02228.1, Eucgr.K02233.1, Eucgr.J02978.1, Eucgr.C03198.1	Eucgr.H00823.1, Eucgr.K03590.1, Eucgr.C02462.1, Eucgr.J02823.2, Eucgr.J02823.1, Eucgr.E01957.1, Eucgr.C02461.1, Eucgr.D01940.1, Eucgr.B02236.5, Eucgr.B02236.4, Eucgr.B02236.3, Eucgr.B02236.2, Eucgr.B02236.1, Eucgr.I02390.2, Eucgr.I02390.1, Eucgr.I01072.1, Eucgr.B01277.2, Eucgr.B01277.1, Eucgr.J02978.2, Eucgr.I02689.1, Eucgr.F02228.2, Eucgr.C01007.1, Eucgr.F03805.1, Eucgr.C02322.1, Eucgr.B00647.1,…
GO:0005819	spindle	C	6.13693e+11	7.75105e+09	19	134	1353	33973	over	Eucgr.B02268.1, Eucgr.B00321.1, Eucgr.K00884.1, Eucgr.J02976.1, Eucgr.L00643.1, Eucgr.G02621.1, Eucgr.D00296.1, Eucgr.F03668.1, Eucgr.F03520.1, Eucgr.I01183.2, Eucgr.B02577.1, Eucgr.F02228.1, Eucgr.K02233.1, Eucgr.J01802.3, Eucgr.J02978.1, Eucgr.C03198.1, Eucgr.H04108.1, Eucgr.B00670.1, Eucgr.H03019.1	Eucgr.E02414.2, Eucgr.E02414.1, Eucgr.H00823.1, Eucgr.B03797.1, Eucgr.D00866.1, Eucgr.A02800.4, Eucgr.K03590.1, Eucgr.G03416.1, Eucgr.F03668.2, Eucgr.J02978.2, Eucgr.K01070.1, Eucgr.B03431.1, Eucgr.F02228.2, Eucgr.B03620.3, Eucgr.B03620.2, Eucgr.B03620.1, Eucgr.H01155.1, Eucgr.C01007.1, Eucgr.E03367.1, Eucgr.K03489.1, Eucgr.K01869.3, Eucgr.K01869.2, Eucgr.K01869.1, Eucgr.D00773.1, Eucgr.I02444.1,…
GO:0007010	cytoskeleton organization	P	6.29343e+11	8.08817e+09	50	618	1322	33489	over	Eucgr.K01802.1, Eucgr.K02953.1, Eucgr.K00391.4, Eucgr.J00015.1, Eucgr.H03284.1, Eucgr.I00567.1, Eucgr.A02334.1, Eucgr.K02869.1, Eucgr.J00733.1, Eucgr.L00643.1, Eucgr.J00392.1, Eucgr.F03505.1, Eucgr.L02979.1, Eucgr.B01973.1, Eucgr.G02621.1, Eucgr.A01245.1, Eucgr.H02449.2, Eucgr.D00296.1, Eucgr.F03668.1, Eucgr.E03592.1, Eucgr.F03520.1, Eucgr.I00918.1, Eucgr.A02875.1, Eucgr.I01183.2, Eucgr.B02577.1,…	Eucgr.E00725.1, Eucgr.I01543.1, Eucgr.E01196.1, Eucgr.G03085.1, Eucgr.E00893.2, Eucgr.E00893.1, Eucgr.G01416.1, Eucgr.C01971.1, Eucgr.F00364.1, Eucgr.L02129.1, Eucgr.H03058.1, Eucgr.D01202.2, Eucgr.D01873.1, Eucgr.J00048.6, Eucgr.J00048.5, Eucgr.J00048.4, Eucgr.J00048.3, Eucgr.J00048.2, Eucgr.J00048.1, Eucgr.K01803.1, Eucgr.E00723.1, Eucgr.K00391.3, Eucgr.K00391.2, Eucgr.K00391.1, Eucgr.B02169.1,…
GO:0044430	cytoskeletal part	C	7.0768e+11	9.25174e+09	45	535	1327	33572	over	Eucgr.B02268.1, Eucgr.I00567.1, Eucgr.B00321.1, Eucgr.A02334.1, Eucgr.K00884.1, Eucgr.J02976.1, Eucgr.L00643.1, Eucgr.F03505.1, Eucgr.B01973.1, Eucgr.G02621.1, Eucgr.F03314.1, Eucgr.F03381.1, Eucgr.A00867.1, Eucgr.D00296.1, Eucgr.F03668.1, Eucgr.E03592.1, Eucgr.F03520.1, Eucgr.A02875.1, Eucgr.H02633.1, Eucgr.J02238.1, Eucgr.H02748.1, Eucgr.I01183.2, Eucgr.B02577.1, Eucgr.F02228.1, Eucgr.B00072.1,…	Eucgr.J02253.2, Eucgr.J02253.1, Eucgr.F00364.1, Eucgr.B00702.2, Eucgr.B00702.1, Eucgr.D00796.1, Eucgr.L01826.1, Eucgr.J00560.2, Eucgr.J00560.1, Eucgr.C00533.1, Eucgr.D01873.1, Eucgr.H02875.1, Eucgr.B02561.1, Eucgr.D01370.1, Eucgr.J02945.2, Eucgr.J02945.1, Eucgr.K01579.1, Eucgr.D01704.2, Eucgr.D01704.1, Eucgr.E02414.2, Eucgr.E02414.1, Eucgr.H00823.1, Eucgr.B03797.1, Eucgr.D00866.1, Eucgr.K01267.1,…
GO:0007018	microtubule-based movement	P	0.0010054326361261109	1.33672e+11	14	79	1358	34028	over	Eucgr.A02334.1, Eucgr.L00643.1, Eucgr.B01973.1, Eucgr.F03668.1, Eucgr.E03592.1, Eucgr.F03520.1, Eucgr.I01183.2, Eucgr.F02228.1, Eucgr.K02233.1, Eucgr.C03198.1, Eucgr.H04108.1, Eucgr.F03192.1, Eucgr.B00670.1, Eucgr.I02176.1	Eucgr.B02323.1, Eucgr.F00364.1, Eucgr.D01704.1, Eucgr.B03797.1, Eucgr.D00866.1, Eucgr.F02315.2, Eucgr.F02315.1, Eucgr.K01073.1, Eucgr.E00375.2, Eucgr.E00375.1, Eucgr.B01741.2, Eucgr.B01741.1, Eucgr.K01071.1, Eucgr.F03668.2, Eucgr.K02530.4, Eucgr.K02530.3, Eucgr.K02530.2, Eucgr.K02530.1, Eucgr.C03261.1, Eucgr.F02228.2, Eucgr.C01488.1, Eucgr.L01735.1, Eucgr.H03277.2, Eucgr.H03277.1, Eucgr.F03803.1,…
GO:0009825	multidimensional cell growth	P	0.0013392046479435897	1.81014e+11	7	16	1365	34091	over	Eucgr.G02748.1, Eucgr.J02266.1, Eucgr.H00093.1, Eucgr.H02448.1, Eucgr.G02884.1, Eucgr.G02887.1, Eucgr.H02860.1	Eucgr.B00168.1, Eucgr.H00093.2, Eucgr.F02050.1, Eucgr.C02255.1, Eucgr.D01352.1, Eucgr.C02254.1, Eucgr.C02253.1, Eucgr.C02252.1, Eucgr.G02748.2, Eucgr.L02530.1, Eucgr.A01218.2, Eucgr.L02359.1, Eucgr.J01160.2, Eucgr.K03600.1, Eucgr.H02860.2, Eucgr.G02162.1
GO:0000793	condensed chromosome	C	0.001429091348255557	1.9633e+11	11	50	1361	34057	over	Eucgr.A01834.1, Eucgr.A02895.1, Eucgr.F03614.1, Eucgr.A01107.1, Eucgr.I01149.1, Eucgr.H02633.1, Eucgr.H02748.1, Eucgr.F02228.1, Eucgr.K02233.1, Eucgr.C00762.2, Eucgr.C03198.1	Eucgr.F02988.1, Eucgr.C00258.1, Eucgr.H02096.1, Eucgr.A02262.1, Eucgr.F02361.1, Eucgr.B01550.2, Eucgr.B01550.1, Eucgr.F02228.2, Eucgr.L02861.1, Eucgr.F03805.1, Eucgr.F03803.1, Eucgr.E01743.1, Eucgr.I01311.2, Eucgr.I01311.1, Eucgr.J02403.1, Eucgr.H04262.1, Eucgr.J02401.2, Eucgr.J02401.1, Eucgr.E00409.1, Eucgr.B02127.1, Eucgr.C00337.1, Eucgr.D02442.1, Eucgr.C00455.1, Eucgr.C00332.1, Eucgr.C00762.1,…
GO:0007017	microtubule-based process	P	0.0016180078606571188	2.25869e+10	37	420	1335	33687	over	Eucgr.L02925.1, Eucgr.K02953.1, Eucgr.I00567.1, Eucgr.A02334.1, Eucgr.K00884.1, Eucgr.J00733.1, Eucgr.L00643.1, Eucgr.J00392.1, Eucgr.F03505.1, Eucgr.B01973.1, Eucgr.G02621.1, Eucgr.D00296.1, Eucgr.F03668.1, Eucgr.E03592.1, Eucgr.F03520.1, Eucgr.A02875.1, Eucgr.I01183.2, Eucgr.B02577.1, Eucgr.F02228.1, Eucgr.K02233.1, Eucgr.B02285.1, Eucgr.F02183.1, Eucgr.J02978.1, Eucgr.A02961.1, Eucgr.C03198.1,…	Eucgr.G03085.1, Eucgr.B02323.1, Eucgr.G01416.1, Eucgr.F00364.1, Eucgr.D01704.1, Eucgr.H00823.1, Eucgr.B03797.1, Eucgr.D00866.1, Eucgr.I00534.2, Eucgr.K03590.1, Eucgr.I00534.1, Eucgr.H03559.1, Eucgr.G03416.1, Eucgr.K01889.1, Eucgr.J02823.2, Eucgr.J02823.1, Eucgr.F02315.2, Eucgr.F02315.1, Eucgr.L02006.2, Eucgr.G00957.3, Eucgr.G00957.2, Eucgr.G00957.1, Eucgr.L03131.1, Eucgr.F03751.1, Eucgr.F03359.1,…
GO:0009534	chloroplast thylakoid	C	0.0016324601332795177	2.31503e+11	39	454	1333	33653	over	Eucgr.G00777.1, Eucgr.J00819.1, Eucgr.H02338.1, Eucgr.B00523.1, Eucgr.E04053.1, Eucgr.B00512.1, Eucgr.F04017.1, Eucgr.D00321.1, Eucgr.K01718.1, Eucgr.K02414.1, Eucgr.J00820.1, Eucgr.F01077.1, Eucgr.H02963.1, Eucgr.D00234.3, Eucgr.F03186.7, Eucgr.K00389.1, Eucgr.E02381.1, Eucgr.K02010.1, Eucgr.J02957.2, Eucgr.B03494.1, Eucgr.B03236.1, Eucgr.D00320.1, Eucgr.G01127.1, Eucgr.J03038.1, Eucgr.B01088.1,…	Eucgr.B02132.1, Eucgr.B01006.1, Eucgr.H04960.5, Eucgr.H04960.4, Eucgr.H04960.3, Eucgr.H04960.2, Eucgr.H04960.1, Eucgr.A01774.2, Eucgr.A01774.1, Eucgr.B02323.1, Eucgr.B02180.3, Eucgr.B02180.2, Eucgr.B02180.1, Eucgr.H00514.1, Eucgr.B01174.1, Eucgr.I01854.1, Eucgr.J00824.1, Eucgr.I00585.1, Eucgr.K02778.1, Eucgr.H03762.1, Eucgr.K01421.1, Eucgr.L00989.1, Eucgr.E02392.1, Eucgr.A00264.1, Eucgr.J00823.1,…
GO:0016679	oxidoreductase activity, acting on diphenols and related substances as donors	F	0.0020782981702750667	2.99334e+10	16	110	1356	33997	over	Eucgr.D00739.2, Eucgr.F02642.1, Eucgr.F04160.1, Eucgr.F04163.1, Eucgr.H04937.1, Eucgr.F02648.1, Eucgr.B00870.1, Eucgr.F02674.1, Eucgr.F04162.1, Eucgr.H04936.1, Eucgr.B02794.1, Eucgr.E02892.1, Eucgr.E03932.1, Eucgr.B03781.1, Eucgr.F02646.1, Eucgr.F01067.1	Eucgr.J00632.1, Eucgr.B02753.1, Eucgr.B02752.1, Eucgr.K03111.1, Eucgr.L03756.1, Eucgr.E02893.1, Eucgr.B02751.1, Eucgr.J00166.1, Eucgr.L01441.1, Eucgr.B02750.1, Eucgr.E02891.1, Eucgr.B02428.1, Eucgr.E04221.1, Eucgr.L00623.1, Eucgr.J03171.1, Eucgr.H03315.1, Eucgr.E04220.1, Eucgr.E02879.1, Eucgr.B00926.1, Eucgr.J03170.1, Eucgr.E02878.1, Eucgr.L00621.1, Eucgr.E02877.1, Eucgr.F04159.1, Eucgr.L02310.1,…
GO:0048589	developmental growth	P	0.002101051420545405	3.07267e+11	28	281	1344	33826	over	Eucgr.A02229.1, Eucgr.J00015.1, Eucgr.H01991.1, Eucgr.J01087.1, Eucgr.B02747.1, Eucgr.F03538.2, Eucgr.B02672.1, Eucgr.I02455.1, Eucgr.D01344.1, Eucgr.K00573.1, Eucgr.D00296.1, Eucgr.C00668.2, Eucgr.E00226.1, Eucgr.K01841.1, Eucgr.I01889.1, Eucgr.J01214.2, Eucgr.I00988.1, Eucgr.E00260.1, Eucgr.J02152.1, Eucgr.K01904.1, Eucgr.K00085.1, Eucgr.K00572.1, Eucgr.C04178.1, Eucgr.B00943.1, Eucgr.E00461.1,…	Eucgr.E01196.1, Eucgr.B02514.1, Eucgr.K02930.1, Eucgr.G03107.4, Eucgr.G03107.3, Eucgr.G03107.2, Eucgr.G03107.1, Eucgr.F01752.1, Eucgr.K00534.1, Eucgr.E01194.1, Eucgr.K02607.1, Eucgr.B01313.1, Eucgr.F03632.1, Eucgr.K02271.1, Eucgr.K00531.1, Eucgr.E01191.1, Eucgr.L02485.1, Eucgr.G03414.1, Eucgr.F00982.1, Eucgr.I01888.1, Eucgr.E02722.1, Eucgr.E01764.1, Eucgr.L01630.1, Eucgr.J01001.1, Eucgr.I01887.1,…
GO:0016682	oxidoreductase activity, acting on diphenols and related substances as donors, oxygen as acceptor	F	0.002337260288107192	3.4699e+10	14	87	1358	34020	over	Eucgr.D00739.2, Eucgr.F02642.1, Eucgr.F04160.1, Eucgr.F04163.1, Eucgr.H04937.1, Eucgr.F02648.1, Eucgr.B00870.1, Eucgr.F02674.1, Eucgr.F04162.1, Eucgr.H04936.1, Eucgr.B02794.1, Eucgr.E03932.1, Eucgr.B03781.1, Eucgr.F02646.1	Eucgr.J00632.1, Eucgr.B02753.1, Eucgr.B02752.1, Eucgr.K03111.1, Eucgr.L03756.1, Eucgr.B02751.1, Eucgr.J00166.1, Eucgr.L01441.1, Eucgr.B02750.1, Eucgr.B02428.1, Eucgr.E04221.1, Eucgr.L00623.1, Eucgr.J03171.1, Eucgr.H03315.1, Eucgr.E04220.1, Eucgr.B00926.1, Eucgr.J03170.1, Eucgr.L00621.1, Eucgr.F04159.1, Eucgr.L02310.1, Eucgr.F04158.1, Eucgr.B01273.1, Eucgr.F04157.1, Eucgr.L01734.1, Eucgr.K02996.1,…
GO:0031984	organelle subcompartment	C	0.002534212747246392	3.81845e+10	42	517	1330	33590	over	Eucgr.B00101.1, Eucgr.G00777.1, Eucgr.J00819.1, Eucgr.H02338.1, Eucgr.B00523.1, Eucgr.E04053.1, Eucgr.B00512.1, Eucgr.F04017.1, Eucgr.D00321.1, Eucgr.K01718.1, Eucgr.K02414.1, Eucgr.J00820.1, Eucgr.F01077.1, Eucgr.H02963.1, Eucgr.D00234.3, Eucgr.F03186.7, Eucgr.K00389.1, Eucgr.I02055.1, Eucgr.E02381.1, Eucgr.K02010.1, Eucgr.C00774.1, Eucgr.J02957.2, Eucgr.B03494.1, Eucgr.B03236.1, Eucgr.D00320.1,…	Eucgr.B02132.1, Eucgr.F00628.1, Eucgr.B01006.1, Eucgr.D01515.1, Eucgr.H04960.5, Eucgr.H04960.4, Eucgr.H04960.3, Eucgr.H04960.2, Eucgr.H04960.1, Eucgr.A01774.2, Eucgr.A01774.1, Eucgr.B02323.1, Eucgr.B02180.3, Eucgr.B02180.2, Eucgr.B02180.1, Eucgr.H00514.1, Eucgr.B01174.1, Eucgr.I01854.1, Eucgr.J00824.1, Eucgr.I00585.1, Eucgr.K02778.1, Eucgr.F03516.1, Eucgr.H03762.1, Eucgr.F03707.1, Eucgr.K01421.1,…
GO:0003774	motor activity	F	0.002586820854762728	3.95503e+10	18	139	1354	33968	over	Eucgr.I00567.1, Eucgr.A02334.1, Eucgr.L00643.1, Eucgr.B01973.1, Eucgr.F03668.1, Eucgr.E03592.1, Eucgr.F03520.1, Eucgr.I01183.2, Eucgr.F02228.1, Eucgr.B00072.1, Eucgr.G03419.1, Eucgr.K02233.1, Eucgr.C03198.1, Eucgr.H04108.1, Eucgr.F03192.1, Eucgr.B00670.1, Eucgr.I02176.1, Eucgr.H03019.1	Eucgr.F00364.1, Eucgr.H02875.1, Eucgr.B03797.1, Eucgr.D00866.1, Eucgr.K01889.1, Eucgr.F02315.2, Eucgr.F02315.1, Eucgr.F03359.1, Eucgr.K01073.1, Eucgr.J01984.1, Eucgr.K02581.1, Eucgr.F03118.1, Eucgr.B01741.2, Eucgr.B01741.1, Eucgr.K01071.1, Eucgr.F03668.2, Eucgr.F01042.1, Eucgr.F03356.1, Eucgr.K01070.1, Eucgr.B00734.2, Eucgr.C03404.3, Eucgr.C03404.2, Eucgr.C03404.1, Eucgr.F02228.2, Eucgr.D00897.1,…
GO:0032155	cell division site part	C	0.0026143930190867903	4.11305e+10	6	12	1366	34095	over	Eucgr.H00498.1, Eucgr.I00531.1, Eucgr.I02784.1, Eucgr.A00866.1, Eucgr.A00215.1, Eucgr.H00732.1	Eucgr.A00215.2, Eucgr.H04547.1, Eucgr.J01998.1, Eucgr.B02298.1, Eucgr.E03899.1, Eucgr.K01155.1, Eucgr.E00025.1, Eucgr.E02646.1, Eucgr.D01430.1, Eucgr.L03277.1, Eucgr.E03169.1, Eucgr.B01909.1
GO:0032153	cell division site	C	0.0026143930190867903	4.11305e+10	6	12	1366	34095	over	Eucgr.H00498.1, Eucgr.I00531.1, Eucgr.I02784.1, Eucgr.A00866.1, Eucgr.A00215.1, Eucgr.H00732.1	Eucgr.A00215.2, Eucgr.H04547.1, Eucgr.J01998.1, Eucgr.B02298.1, Eucgr.E03899.1, Eucgr.K01155.1, Eucgr.E00025.1, Eucgr.E02646.1, Eucgr.D01430.1, Eucgr.L03277.1, Eucgr.E03169.1, Eucgr.B01909.1
GO:0031976	plastid thylakoid	C	0.0028616866749964632	4.56551e+11	41	504	1331	33603	over	Eucgr.B00101.1, Eucgr.G00777.1, Eucgr.J00819.1, Eucgr.H02338.1, Eucgr.B00523.1, Eucgr.E04053.1, Eucgr.B00512.1, Eucgr.F04017.1, Eucgr.D00321.1, Eucgr.K01718.1, Eucgr.K02414.1, Eucgr.J00820.1, Eucgr.F01077.1, Eucgr.H02963.1, Eucgr.D00234.3, Eucgr.F03186.7, Eucgr.K00389.1, Eucgr.E02381.1, Eucgr.K02010.1, Eucgr.C00774.1, Eucgr.J02957.2, Eucgr.B03494.1, Eucgr.B03236.1, Eucgr.D00320.1, Eucgr.G01127.1,…	Eucgr.B02132.1, Eucgr.B01006.1, Eucgr.D01515.1, Eucgr.H04960.5, Eucgr.H04960.4, Eucgr.H04960.3, Eucgr.H04960.2, Eucgr.H04960.1, Eucgr.A01774.2, Eucgr.A01774.1, Eucgr.B02323.1, Eucgr.B02180.3, Eucgr.B02180.2, Eucgr.B02180.1, Eucgr.H00514.1, Eucgr.B01174.1, Eucgr.I01854.1, Eucgr.J00824.1, Eucgr.I00585.1, Eucgr.K02778.1, Eucgr.H03762.1, Eucgr.F03707.1, Eucgr.K01421.1, Eucgr.L00989.1, Eucgr.E02392.1,…
GO:0016049	cell growth	P	0.00351012236804852	5.6778e+11	50	670	1322	33437	over	Eucgr.G02748.1, Eucgr.J02266.1, Eucgr.A02229.1, Eucgr.F04365.1, Eucgr.J00015.1, Eucgr.H01991.1, Eucgr.A02887.2, Eucgr.B02249.1, Eucgr.J01087.1, Eucgr.B02747.1, Eucgr.F03538.2, Eucgr.C00546.1, Eucgr.H02449.2, Eucgr.B02672.1, Eucgr.K02659.1, Eucgr.J00309.1, Eucgr.D01344.1, Eucgr.K00573.1, Eucgr.D00296.1, Eucgr.H00093.1, Eucgr.B01279.1, Eucgr.E00226.1, Eucgr.B02577.1, Eucgr.J01393.1, Eucgr.K01841.1,…	Eucgr.B02826.1, Eucgr.I00777.1, Eucgr.J01487.1, Eucgr.E01196.1, Eucgr.G02591.4, Eucgr.G02591.3, Eucgr.G02591.2, Eucgr.G02591.1, Eucgr.L03016.1, Eucgr.F03062.1, Eucgr.A02028.2, Eucgr.A02028.1, Eucgr.B00168.1, Eucgr.A01845.1, Eucgr.K02930.1, Eucgr.K01389.2, Eucgr.K01389.1, Eucgr.B03439.1, Eucgr.A00887.1, Eucgr.C02105.1, Eucgr.J00512.1, Eucgr.L03015.1, Eucgr.B02370.1, Eucgr.F01752.1, Eucgr.L02177.1,…
GO:0045786	negative regulation of cell cycle	P	0.0038421639165149655	6.30003e+10	27	278	1345	33829	over	Eucgr.A01834.1, Eucgr.A02960.2, Eucgr.G02467.1, Eucgr.C00405.1, Eucgr.H01178.1, Eucgr.B03569.1, Eucgr.F03614.1, Eucgr.B00321.1, Eucgr.B03457.1, Eucgr.J00777.1, Eucgr.J00733.1, Eucgr.H01182.1, Eucgr.A01177.1, Eucgr.F03314.1, Eucgr.D00002.1, Eucgr.I01149.1, Eucgr.J02238.1, Eucgr.B01052.1, Eucgr.H01043.1, Eucgr.G01707.1, Eucgr.K02233.1, Eucgr.F01814.1, Eucgr.E02391.1, Eucgr.C00762.2, Eucgr.C03198.1,…	Eucgr.J02253.2, Eucgr.K00415.1, Eucgr.L01826.1, Eucgr.G03035.2, Eucgr.G03035.1, Eucgr.D01370.1, Eucgr.J00239.1, Eucgr.B01052.2, Eucgr.D01752.1, Eucgr.B00700.1, Eucgr.F01702.3, Eucgr.F01702.2, Eucgr.F01702.1, Eucgr.E00961.1, Eucgr.C02462.1, Eucgr.C01456.1, Eucgr.H00598.2, Eucgr.H00598.1, Eucgr.J02823.2, Eucgr.J02823.1, Eucgr.E01957.1, Eucgr.D00935.1, Eucgr.G00191.1, Eucgr.B03794.1, Eucgr.D01940.1,…
GO:0000226	microtubule cytoskeleton organization	P	0.00403379219914801	6.70362e+10	29	311	1343	33796	over	Eucgr.K02953.1, Eucgr.I00567.1, Eucgr.A02334.1, Eucgr.J00733.1, Eucgr.L00643.1, Eucgr.J00392.1, Eucgr.F03505.1, Eucgr.B01973.1, Eucgr.G02621.1, Eucgr.D00296.1, Eucgr.F03668.1, Eucgr.E03592.1, Eucgr.F03520.1, Eucgr.A02875.1, Eucgr.I01183.2, Eucgr.B02577.1, Eucgr.F02228.1, Eucgr.K02233.1, Eucgr.J02978.1, Eucgr.A02961.1, Eucgr.C03198.1, Eucgr.K00303.1, Eucgr.H04108.1, Eucgr.F03192.1, Eucgr.B00670.1,…	Eucgr.G03085.1, Eucgr.G01416.1, Eucgr.F00364.1, Eucgr.H00823.1, Eucgr.B03797.1, Eucgr.I00534.2, Eucgr.K03590.1, Eucgr.I00534.1, Eucgr.G03416.1, Eucgr.J02823.2, Eucgr.J02823.1, Eucgr.F02315.2, Eucgr.F02315.1, Eucgr.L02006.2, Eucgr.G00957.3, Eucgr.G00957.2, Eucgr.G00957.1, Eucgr.L03131.1, Eucgr.F03751.1, Eucgr.K01073.1, Eucgr.L01750.1, Eucgr.B01741.2, Eucgr.B01741.1, Eucgr.K01071.1, Eucgr.I01072.1,…
GO:0016020	membrane	C	0.0041229152278744645	6.94309e+10	578	12614	794	21493	over	Eucgr.D00474.1, Eucgr.B01963.1, Eucgr.F03778.1, Eucgr.C00797.1, Eucgr.B00055.1, Eucgr.E01754.1, Eucgr.H00498.1, Eucgr.G02748.1, Eucgr.F03064.1, Eucgr.H04441.3, Eucgr.J02266.1, Eucgr.I00788.1, Eucgr.B02763.2, Eucgr.F04216.1, Eucgr.A02383.1, Eucgr.C03886.1, Eucgr.A01991.1, Eucgr.B00531.1, Eucgr.A02372.1, Eucgr.A01167.1, Eucgr.F00623.1, Eucgr.L02925.1, Eucgr.F03734.1, Eucgr.E02191.1, Eucgr.G00777.1,…	Eucgr.F01634.2, Eucgr.F01634.1, Eucgr.J00322.1, Eucgr.B02946.1, Eucgr.B02132.1, Eucgr.D01755.1, Eucgr.L00559.1, Eucgr.E01851.1, Eucgr.D02641.1, Eucgr.F03948.1, Eucgr.J02636.1, Eucgr.F03134.1, Eucgr.L01445.1, Eucgr.K00776.1, Eucgr.L02331.1, Eucgr.F00628.1, Eucgr.B02826.1, Eucgr.C04109.1, Eucgr.L00439.1, Eucgr.D02249.2, Eucgr.D02249.1, Eucgr.B00097.1, Eucgr.D02521.1, Eucgr.C01852.1, Eucgr.B01797.6,…
GO:0051297	centrosome organization	P	0.004806149662165663	8.50526e+10	8	30	1364	34077	over	Eucgr.L00643.1, Eucgr.B01973.1, Eucgr.F03668.1, Eucgr.E03592.1, Eucgr.F03520.1, Eucgr.I01183.2, Eucgr.H04108.1, Eucgr.I02176.1	Eucgr.F00364.1, Eucgr.B03797.1, Eucgr.K01071.1, Eucgr.F03668.2, Eucgr.A02714.2, Eucgr.K01070.1, Eucgr.C01488.1, Eucgr.L01735.1, Eucgr.H03277.2, Eucgr.H03277.1, Eucgr.F03803.1, Eucgr.K03170.1, Eucgr.A02966.1, Eucgr.A02461.1, Eucgr.L00787.1, Eucgr.K02024.1, Eucgr.H03822.1, Eucgr.I01183.1, Eucgr.F03419.7, Eucgr.F03419.6, Eucgr.F03419.5, Eucgr.F03419.4, Eucgr.F03419.3, Eucgr.F03419.2, Eucgr.F03419.1,…
GO:0007098	centrosome cycle	P	0.004806149662165663	8.50526e+10	8	30	1364	34077	over	Eucgr.L00643.1, Eucgr.B01973.1, Eucgr.F03668.1, Eucgr.E03592.1, Eucgr.F03520.1, Eucgr.I01183.2, Eucgr.H04108.1, Eucgr.I02176.1	Eucgr.F00364.1, Eucgr.B03797.1, Eucgr.K01071.1, Eucgr.F03668.2, Eucgr.A02714.2, Eucgr.K01070.1, Eucgr.C01488.1, Eucgr.L01735.1, Eucgr.H03277.2, Eucgr.H03277.1, Eucgr.F03803.1, Eucgr.K03170.1, Eucgr.A02966.1, Eucgr.A02461.1, Eucgr.L00787.1, Eucgr.K02024.1, Eucgr.H03822.1, Eucgr.I01183.1, Eucgr.F03419.7, Eucgr.F03419.6, Eucgr.F03419.5, Eucgr.F03419.4, Eucgr.F03419.3, Eucgr.F03419.2, Eucgr.F03419.1,…
GO:0071156	regulation of cell cycle arrest	P	0.004806149662165663	8.51088e+10	25	252	1347	33855	over	Eucgr.A01834.1, Eucgr.A02960.2, Eucgr.G02467.1, Eucgr.C00405.1, Eucgr.H01178.1, Eucgr.B03569.1, Eucgr.F03614.1, Eucgr.B00321.1, Eucgr.B03457.1, Eucgr.J00777.1, Eucgr.J00733.1, Eucgr.H01182.1, Eucgr.A01177.1, Eucgr.F03314.1, Eucgr.D00002.1, Eucgr.I01149.1, Eucgr.J02238.1, Eucgr.B01052.1, Eucgr.H01043.1, Eucgr.G01707.1, Eucgr.F01814.1, Eucgr.E02391.1, Eucgr.C00762.2, Eucgr.J01834.1, Eucgr.K02300.1	Eucgr.J02253.2, Eucgr.K00415.1, Eucgr.L01826.1, Eucgr.G03035.2, Eucgr.G03035.1, Eucgr.D01370.1, Eucgr.J00239.1, Eucgr.B01052.2, Eucgr.D01752.1, Eucgr.B00700.1, Eucgr.F01702.3, Eucgr.F01702.2, Eucgr.F01702.1, Eucgr.E00961.1, Eucgr.C02462.1, Eucgr.C01456.1, Eucgr.H00598.2, Eucgr.H00598.1, Eucgr.E01957.1, Eucgr.G00191.1, Eucgr.B03794.1, Eucgr.D01940.1, Eucgr.I01719.2, Eucgr.I01719.1, Eucgr.E00638.4,…
GO:0030865	cortical cytoskeleton organization	P	0.004806149662165663	8.51965e+10	5	8	1367	34099	over	Eucgr.F03505.1, Eucgr.D00296.1, Eucgr.A02875.1, Eucgr.J00083.1, Eucgr.F00650.1	Eucgr.G02071.1, Eucgr.F00650.2, Eucgr.J03017.1, Eucgr.B03874.1, Eucgr.K00145.1, Eucgr.B03489.3, Eucgr.B03489.2, Eucgr.B03489.1
GO:0032502	developmental process	P	0.004819661094609333	8.6504e+10	492	10566	880	23541	over	Eucgr.H04893.1, Eucgr.B01963.1, Eucgr.C00797.1, Eucgr.B00055.1, Eucgr.D01364.1, Eucgr.E01754.1, Eucgr.K02531.1, Eucgr.F00100.1, Eucgr.B00238.2, Eucgr.C00151.1, Eucgr.I02453.1, Eucgr.A01834.1, Eucgr.F04216.1, Eucgr.A01561.1, Eucgr.A02960.2, Eucgr.H02335.1, Eucgr.A01991.1, Eucgr.D01410.1, Eucgr.A02372.1, Eucgr.F02220.1, Eucgr.A01167.1, Eucgr.L02925.1, Eucgr.B02358.1, Eucgr.F02492.1, Eucgr.E04312.2,…	Eucgr.J00322.1, Eucgr.A01463.1, Eucgr.E04108.1, Eucgr.C04229.2, Eucgr.C04229.1, Eucgr.L00559.1, Eucgr.C03472.4, Eucgr.L02331.1, Eucgr.C03472.3, Eucgr.C03472.2, Eucgr.C03472.1, Eucgr.L03759.1, Eucgr.H04257.1, Eucgr.J02493.1, Eucgr.F00900.1, Eucgr.J00202.1, Eucgr.B02826.1, Eucgr.C00966.1, Eucgr.C04109.1, Eucgr.D02249.2, Eucgr.D02249.1, Eucgr.D02521.1, Eucgr.B01797.6, Eucgr.B01797.5, Eucgr.B01797.4,…
GO:0071555	cell wall organization	P	0.0053824970385006835	9.77985e+10	42	541	1330	33566	over	Eucgr.G02748.1, Eucgr.J02266.1, Eucgr.F04216.1, Eucgr.A02372.1, Eucgr.B02358.1, Eucgr.F03723.1, Eucgr.H04092.1, Eucgr.H02634.1, Eucgr.G02490.2, Eucgr.K00648.1, Eucgr.G02938.1, Eucgr.I02769.1, Eucgr.C02203.1, Eucgr.G02452.1, Eucgr.E00425.1, Eucgr.K00778.1, Eucgr.K02353.1, Eucgr.L03024.1, Eucgr.H00093.1, Eucgr.J01663.1, Eucgr.H00186.1, Eucgr.E00226.1, Eucgr.K00883.2, Eucgr.D01294.1, Eucgr.H02448.1,…	Eucgr.E01459.1, Eucgr.D02521.1, Eucgr.L02211.1, Eucgr.I00657.1, Eucgr.B02563.1, Eucgr.I02037.1, Eucgr.L02402.1, Eucgr.B00168.1, Eucgr.K00584.1, Eucgr.F00053.1, Eucgr.E01458.1, Eucgr.L03638.1, Eucgr.J02132.1, Eucgr.H00250.1, Eucgr.K00583.1, Eucgr.H02564.1, Eucgr.F03635.2, Eucgr.F03635.1, Eucgr.G01775.1, Eucgr.F00292.1, Eucgr.F03515.2, Eucgr.F03515.1, Eucgr.I01078.2, Eucgr.I01078.1, Eucgr.G02541.1,…
GO:0060249	anatomical structure homeostasis	P	0.005639086714041498	1.0371e+12	13	85	1359	34022	over	Eucgr.H04616.1, Eucgr.B00599.1, Eucgr.B00601.1, Eucgr.H01686.1, Eucgr.H00594.1, Eucgr.I00173.1, Eucgr.I01572.1, Eucgr.J01951.2, Eucgr.J02841.1, Eucgr.E00854.2, Eucgr.C02095.1, Eucgr.B03458.1, Eucgr.D01139.1	Eucgr.F00484.1, Eucgr.J01245.1, Eucgr.C01696.1, Eucgr.D01119.1, Eucgr.J02823.2, Eucgr.J02823.1, Eucgr.H01435.1, Eucgr.H03317.1, Eucgr.K01193.1, Eucgr.K01838.2, Eucgr.K01838.1, Eucgr.E01643.1, Eucgr.K02842.2, Eucgr.K02842.1, Eucgr.H00593.1, Eucgr.J00591.2, Eucgr.J00591.1, Eucgr.A01754.1, Eucgr.I00374.1, Eucgr.H01418.1, Eucgr.H01083.1, Eucgr.F02154.1, Eucgr.J00386.2, Eucgr.J00386.1, Eucgr.B00647.1,…
GO:0007050	cell cycle arrest	P	0.005744273491403415	1.06918e+12	25	256	1347	33851	over	Eucgr.A01834.1, Eucgr.A02960.2, Eucgr.G02467.1, Eucgr.C00405.1, Eucgr.H01178.1, Eucgr.B03569.1, Eucgr.F03614.1, Eucgr.B00321.1, Eucgr.B03457.1, Eucgr.J00777.1, Eucgr.J00733.1, Eucgr.H01182.1, Eucgr.A01177.1, Eucgr.F03314.1, Eucgr.D00002.1, Eucgr.I01149.1, Eucgr.J02238.1, Eucgr.B01052.1, Eucgr.H01043.1, Eucgr.G01707.1, Eucgr.F01814.1, Eucgr.E02391.1, Eucgr.C00762.2, Eucgr.J01834.1, Eucgr.K02300.1	Eucgr.J02253.2, Eucgr.K00415.1, Eucgr.L01826.1, Eucgr.G03035.2, Eucgr.G03035.1, Eucgr.D01370.1, Eucgr.J00239.1, Eucgr.B01052.2, Eucgr.D01752.1, Eucgr.B00700.1, Eucgr.F01702.3, Eucgr.F01702.2, Eucgr.F01702.1, Eucgr.E00961.1, Eucgr.C02462.1, Eucgr.C01456.1, Eucgr.H00598.2, Eucgr.H00598.1, Eucgr.E01957.1, Eucgr.D00935.1, Eucgr.G00191.1, Eucgr.B03794.1, Eucgr.D01940.1, Eucgr.I01719.2, Eucgr.I01719.1,…
GO:0009411	response to UV	P	0.005990246594349078	1.12823e+12	41	527	1331	33580	over	Eucgr.B02197.1, Eucgr.I02453.1, Eucgr.C01938.1, Eucgr.D02099.1, Eucgr.F04422.1, Eucgr.F03951.1, Eucgr.E00407.1, Eucgr.K00555.1, Eucgr.G01342.1, Eucgr.G01772.1, Eucgr.B01827.1, Eucgr.D01819.1, Eucgr.K02806.1, Eucgr.B00229.1, Eucgr.K00573.1, Eucgr.K02353.1, Eucgr.C00722.1, Eucgr.C00826.1, Eucgr.B00944.1, Eucgr.C00725.1, Eucgr.C02096.1, Eucgr.J02430.1, Eucgr.I01889.1, Eucgr.G03135.1, Eucgr.J01214.2,…	Eucgr.E04108.1, Eucgr.D02521.1, Eucgr.D02009.1, Eucgr.K00153.2, Eucgr.K00153.1, Eucgr.J02444.1, Eucgr.D01323.1, Eucgr.K02930.1, Eucgr.K03544.1, Eucgr.J02061.1, Eucgr.A01605.1, Eucgr.I01782.1, Eucgr.D02248.1, Eucgr.L03638.1, Eucgr.C00725.2, Eucgr.D02008.1, Eucgr.E00069.1, Eucgr.G01344.1, Eucgr.J02443.1, Eucgr.F00292.1, Eucgr.K00534.1, Eucgr.C00724.1, Eucgr.A01772.1, Eucgr.C04418.1, Eucgr.J00119.1,…
GO:0009765	photosynthesis, light harvesting	P	0.006655603110183239	1.28304e+12	5	9	1367	34098	over	Eucgr.G00777.1, Eucgr.B00523.1, Eucgr.J01096.1, Eucgr.I02677.1, Eucgr.K02983.1	Eucgr.F00228.3, Eucgr.F00228.2, Eucgr.G03060.2, Eucgr.G03060.1, Eucgr.J01096.3, Eucgr.J01096.2, Eucgr.J02741.1, Eucgr.C03307.1, Eucgr.F03567.1
GO:0060113	inner ear receptor cell differentiation	P	0.006655603110183239	1.28304e+12	5	9	1367	34098	over	Eucgr.J00303.1, Eucgr.A02658.1, Eucgr.D01672.1, Eucgr.J00179.1, Eucgr.A02563.1	Eucgr.G03082.1, Eucgr.A02264.1, Eucgr.J01189.1, Eucgr.H00835.1, Eucgr.I01935.1, Eucgr.L02280.1, Eucgr.J01217.1, Eucgr.J01906.1, Eucgr.G03241.1
GO:0071669	plant-type cell wall organization or biogenesis	P	0.006864723613516535	1.33857e+12	31	358	1341	33749	over	Eucgr.B02197.1, Eucgr.F04216.1, Eucgr.A02372.1, Eucgr.B02358.1, Eucgr.C00584.1, Eucgr.F04422.1, Eucgr.A02887.2, Eucgr.G02490.2, Eucgr.H00187.1, Eucgr.K00555.1, Eucgr.C00546.1, Eucgr.G02938.1, Eucgr.B01827.1, Eucgr.D01819.1, Eucgr.K02806.1, Eucgr.K00778.1, Eucgr.B00229.1, Eucgr.L03024.1, Eucgr.H00186.1, Eucgr.E00226.1, Eucgr.H05003.1, Eucgr.A01720.1, Eucgr.K00085.1, Eucgr.E00821.1, Eucgr.H00185.1,…	Eucgr.F02319.1, Eucgr.L02402.1, Eucgr.F03062.1, Eucgr.A02028.2, Eucgr.A02028.1, Eucgr.D01323.1, Eucgr.I01782.1, Eucgr.B03439.1, Eucgr.L03518.1, Eucgr.C02105.1, Eucgr.E00069.1, Eucgr.B03487.1, Eucgr.F03635.2, Eucgr.F03635.1, Eucgr.G01775.1, Eucgr.F03515.2, Eucgr.F03515.1, Eucgr.C01147.1, Eucgr.L02177.1, Eucgr.H03009.1, Eucgr.J00359.1, Eucgr.F02317.1, Eucgr.C01769.1, Eucgr.K02225.1, Eucgr.E03851.1,…
GO:0019684	photosynthesis, light reaction	P	0.007251511719978075	1.43006e+12	10	53	1362	34054	over	Eucgr.G00777.1, Eucgr.B00523.1, Eucgr.E04053.1, Eucgr.G02347.5, Eucgr.H02963.1, Eucgr.F03186.7, Eucgr.J01096.1, Eucgr.I01025.2, Eucgr.I02677.1, Eucgr.K02983.1	Eucgr.B02132.1, Eucgr.E00189.2, Eucgr.E00189.1, Eucgr.D01944.2, Eucgr.D01944.1, Eucgr.I01025.1, Eucgr.F00228.3, Eucgr.F00228.2, Eucgr.K02067.1, Eucgr.C03765.1, Eucgr.C03021.1, Eucgr.E00941.1, Eucgr.A00290.1, Eucgr.G03060.2, Eucgr.G03060.1, Eucgr.K01293.1, Eucgr.I00702.1, Eucgr.F03646.1, Eucgr.B01518.1, Eucgr.L01022.1, Eucgr.F00755.1, Eucgr.G02347.4, Eucgr.G02347.3, Eucgr.G02347.2, Eucgr.G02347.1,…
GO:0015979	photosynthesis	P	0.00820724148956216	1.63672e+12	10	54	1362	34053	over	Eucgr.G00777.1, Eucgr.B00523.1, Eucgr.E04053.1, Eucgr.G02347.5, Eucgr.H02963.1, Eucgr.F03186.7, Eucgr.J01096.1, Eucgr.I01025.2, Eucgr.I02677.1, Eucgr.K02983.1	Eucgr.B02132.1, Eucgr.E00189.2, Eucgr.E00189.1, Eucgr.D01944.2, Eucgr.D01944.1, Eucgr.I01025.1, Eucgr.F00228.3, Eucgr.F00228.2, Eucgr.F00228.1, Eucgr.K02067.1, Eucgr.C03765.1, Eucgr.C03021.1, Eucgr.E00941.1, Eucgr.A00290.1, Eucgr.G03060.2, Eucgr.G03060.1, Eucgr.K01293.1, Eucgr.I00702.1, Eucgr.F03646.1, Eucgr.B01518.1, Eucgr.L01022.1, Eucgr.F00755.1, Eucgr.G02347.4, Eucgr.G02347.3, Eucgr.G02347.2,…
GO:0000775	chromosome, centromeric region	C	0.009724703980967746	2.00398e+12	12	79	1360	34028	over	Eucgr.A01834.1, Eucgr.G02467.1, Eucgr.F03614.1, Eucgr.B03457.1, Eucgr.I01149.1, Eucgr.F02228.1, Eucgr.K02233.1, Eucgr.J02978.1, Eucgr.A00866.1, Eucgr.C03198.1, Eucgr.D02489.1, Eucgr.H01478.1	Eucgr.C03421.1, Eucgr.H00823.1, Eucgr.K03590.1, Eucgr.B01550.2, Eucgr.B01550.1, Eucgr.I01072.1, Eucgr.J02978.2, Eucgr.J02164.3, Eucgr.J02164.2, Eucgr.J02164.1, Eucgr.I02689.1, Eucgr.H02283.1, Eucgr.F02228.2, Eucgr.K00756.1, Eucgr.H04547.1, Eucgr.G00629.1, Eucgr.F03805.1, Eucgr.C03799.2, Eucgr.C03799.1, Eucgr.L00343.2, Eucgr.L00343.1, Eucgr.F03803.1, Eucgr.D00189.1, Eucgr.H03918.5, Eucgr.H03918.4,…
GO:0000723	telomere maintenance	P	0.009724703980967746	2.00398e+12	12	79	1360	34028	over	Eucgr.H04616.1, Eucgr.B00599.1, Eucgr.H01686.1, Eucgr.H00594.1, Eucgr.I00173.1, Eucgr.I01572.1, Eucgr.J01951.2, Eucgr.J02841.1, Eucgr.E00854.2, Eucgr.C02095.1, Eucgr.B03458.1, Eucgr.D01139.1	Eucgr.J01245.1, Eucgr.D01119.1, Eucgr.J02823.2, Eucgr.J02823.1, Eucgr.H01435.1, Eucgr.H03317.1, Eucgr.K01193.1, Eucgr.K01838.2, Eucgr.K01838.1, Eucgr.E01643.1, Eucgr.K02842.2, Eucgr.K02842.1, Eucgr.H00593.1, Eucgr.J00591.2, Eucgr.J00591.1, Eucgr.A01754.1, Eucgr.I00374.1, Eucgr.H01418.1, Eucgr.F02154.1, Eucgr.J00386.2, Eucgr.J00386.1, Eucgr.B00647.1, Eucgr.I01557.3, Eucgr.I01557.2, Eucgr.I01557.1,…
GO:0032200	telomere organization	P	0.009724703980967746	2.00398e+12	12	79	1360	34028	over	Eucgr.H04616.1, Eucgr.B00599.1, Eucgr.H01686.1, Eucgr.H00594.1, Eucgr.I00173.1, Eucgr.I01572.1, Eucgr.J01951.2, Eucgr.J02841.1, Eucgr.E00854.2, Eucgr.C02095.1, Eucgr.B03458.1, Eucgr.D01139.1	Eucgr.J01245.1, Eucgr.D01119.1, Eucgr.J02823.2, Eucgr.J02823.1, Eucgr.H01435.1, Eucgr.H03317.1, Eucgr.K01193.1, Eucgr.K01838.2, Eucgr.K01838.1, Eucgr.E01643.1, Eucgr.K02842.2, Eucgr.K02842.1, Eucgr.H00593.1, Eucgr.J00591.2, Eucgr.J00591.1, Eucgr.A01754.1, Eucgr.I00374.1, Eucgr.H01418.1, Eucgr.F02154.1, Eucgr.J00386.2, Eucgr.J00386.1, Eucgr.B00647.1, Eucgr.I01557.3, Eucgr.I01557.2, Eucgr.I01557.1,…
GO:0005576	extracellular region	C	0.009789554303849755	2.03904e+12	78	1255	1294	32852	over	Eucgr.C00797.1, Eucgr.H02855.1, Eucgr.A02394.1, Eucgr.G02816.1, Eucgr.F02310.1, Eucgr.H02220.1, Eucgr.J00984.1, Eucgr.F02740.1, Eucgr.G03286.1, Eucgr.C03886.1, Eucgr.I01727.1, Eucgr.D02134.1, Eucgr.H03284.1, Eucgr.H01991.1, Eucgr.C03325.1, Eucgr.H02634.1, Eucgr.G01772.1, Eucgr.L02059.1, Eucgr.F04267.1, Eucgr.H01055.1, Eucgr.F03538.2, Eucgr.I01402.1, Eucgr.D00484.1, Eucgr.E02733.1, Eucgr.F03662.1,…	Eucgr.J00873.1, Eucgr.E03782.1, Eucgr.C00583.3, Eucgr.C00583.2, Eucgr.C00583.1, Eucgr.H03140.1, Eucgr.B01174.1, Eucgr.K00727.1, Eucgr.C04037.1, Eucgr.J02444.1, Eucgr.A00959.2, Eucgr.A00959.1, Eucgr.A01845.1, Eucgr.H00825.2, Eucgr.A02459.1, Eucgr.J02061.1, Eucgr.E02727.1, Eucgr.K01110.1, Eucgr.D01060.1, Eucgr.F02367.1, Eucgr.G00387.1, Eucgr.B00511.2, Eucgr.B00511.1, Eucgr.E00581.1, Eucgr.I02156.1,…
GO:0007052	mitotic spindle organization	P	0.009902430292944098	2.08449e+11	9	45	1363	34062	over	Eucgr.A02334.1, Eucgr.L00643.1, Eucgr.B01973.1, Eucgr.E03592.1, Eucgr.F03520.1, Eucgr.I01183.2, Eucgr.H04108.1, Eucgr.F03192.1, Eucgr.I02176.1	Eucgr.F00364.1, Eucgr.B03797.1, Eucgr.K01073.1, Eucgr.B01741.1, Eucgr.K01071.1, Eucgr.K01070.1, Eucgr.C01488.1, Eucgr.L01735.1, Eucgr.H03277.2, Eucgr.H03277.1, Eucgr.F03803.1, Eucgr.B03582.2, Eucgr.B03582.1, Eucgr.L02606.1, Eucgr.J00524.2, Eucgr.J00524.1, Eucgr.F03192.2, Eucgr.B01877.1, Eucgr.K03170.1, Eucgr.I00545.2, Eucgr.I00545.1, Eucgr.H00867.1, Eucgr.D02442.1, Eucgr.K01069.1, Eucgr.B02433.1,…
GO:0015631	tubulin binding	F	0.010169731919172184	2.16329e+12	21	206	1351	33901	over	Eucgr.I00567.1, Eucgr.L00643.1, Eucgr.F03505.1, Eucgr.B01973.1, Eucgr.G02621.1, Eucgr.D00296.1, Eucgr.F03668.1, Eucgr.E03592.1, Eucgr.F03520.1, Eucgr.A02875.1, Eucgr.I01183.2, Eucgr.G03419.1, Eucgr.J02978.1, Eucgr.K00303.1, Eucgr.H04108.1, Eucgr.F03192.1, Eucgr.B00670.1, Eucgr.J00083.1, Eucgr.I02176.1, Eucgr.F00650.1, Eucgr.H03764.1	Eucgr.F00364.1, Eucgr.B00702.2, Eucgr.B00702.1, Eucgr.J00560.2, Eucgr.J00560.1, Eucgr.H02875.1, Eucgr.H00823.1, Eucgr.B03797.1, Eucgr.D00866.1, Eucgr.D02126.2, Eucgr.D02126.1, Eucgr.L02487.2, Eucgr.L02487.1, Eucgr.K03590.1, Eucgr.G03416.1, Eucgr.K01889.1, Eucgr.J02823.2, Eucgr.J02823.1, Eucgr.L02006.2, Eucgr.K01073.1, Eucgr.K02581.1, Eucgr.C01405.1, Eucgr.B01741.2, Eucgr.B01741.1, Eucgr.K01071.1,…
GO:0010564	regulation of cell cycle process	P	0.010533968838690767	2.2643e+12	35	439	1337	33668	over	Eucgr.A01834.1, Eucgr.A02960.2, Eucgr.B02268.1, Eucgr.G02467.1, Eucgr.C00405.1, Eucgr.H03284.1, Eucgr.H01178.1, Eucgr.B03569.1, Eucgr.F03614.1, Eucgr.B00321.1, Eucgr.B03457.1, Eucgr.J00777.1, Eucgr.J00733.1, Eucgr.B01973.1, Eucgr.H01182.1, Eucgr.A01177.1, Eucgr.F03314.1, Eucgr.A00867.1, Eucgr.D00002.1, Eucgr.E03592.1, Eucgr.I01149.1, Eucgr.J02238.1, Eucgr.B01052.1, Eucgr.H01043.1, Eucgr.G01707.1,…	Eucgr.A01894.3, Eucgr.A01894.2, Eucgr.A01894.1, Eucgr.J02253.2, Eucgr.F01825.1, Eucgr.B00440.3, Eucgr.B00440.2, Eucgr.B00440.1, Eucgr.B01054.1, Eucgr.F00364.1, Eucgr.K00415.1, Eucgr.L01826.1, Eucgr.G03035.2, Eucgr.G03035.1, Eucgr.D01370.1, Eucgr.J00239.1, Eucgr.E02414.2, Eucgr.E02414.1, Eucgr.B01052.2, Eucgr.D01752.1, Eucgr.B00700.1, Eucgr.F01702.3, Eucgr.F01702.2, Eucgr.F01702.1, Eucgr.E00961.1,…
GO:0005815	microtubule organizing center	C	0.010533968838690767	2.28746e+12	24	254	1348	33853	over	Eucgr.I00567.1, Eucgr.B00321.1, Eucgr.A02334.1, Eucgr.K00884.1, Eucgr.L00643.1, Eucgr.B01973.1, Eucgr.G02621.1, Eucgr.F03314.1, Eucgr.F03381.1, Eucgr.D00296.1, Eucgr.F03668.1, Eucgr.E03592.1, Eucgr.F03520.1, Eucgr.H02633.1, Eucgr.J02238.1, Eucgr.H02748.1, Eucgr.I01183.2, Eucgr.F02228.1, Eucgr.K02233.1, Eucgr.E02391.1, Eucgr.K00303.1, Eucgr.H04108.1, Eucgr.F03192.1, Eucgr.I02176.1	Eucgr.F00364.1, Eucgr.L01826.1, Eucgr.C00533.1, Eucgr.D01370.1, Eucgr.J02945.2, Eucgr.J02945.1, Eucgr.K01579.1, Eucgr.H00823.1, Eucgr.B03797.1, Eucgr.D00866.1, Eucgr.K01267.1, Eucgr.K03590.1, Eucgr.G03416.1, Eucgr.K00069.2, Eucgr.K00069.1, Eucgr.K02846.1, Eucgr.C02653.1, Eucgr.B03795.1, Eucgr.H02680.1, Eucgr.K01073.1, Eucgr.L01167.2, Eucgr.L01167.1, Eucgr.B01741.2, Eucgr.B01741.1, Eucgr.K01071.1,…
GO:0032555	purine ribonucleotide binding	F	0.01056801110967124	2.34168e+11	113	1984	1259	32123	over	Eucgr.H04893.1, Eucgr.D00474.1, Eucgr.H00498.1, Eucgr.A02394.1, Eucgr.A01991.1, Eucgr.L02925.1, Eucgr.K01701.1, Eucgr.J00015.1, Eucgr.K01647.1, Eucgr.J00864.1, Eucgr.I00531.1, Eucgr.J01234.2, Eucgr.B02747.1, Eucgr.B00400.3, Eucgr.I00567.1, Eucgr.K01718.1, Eucgr.A02334.1, Eucgr.K02869.1, Eucgr.J00733.1, Eucgr.C03714.1, Eucgr.A02688.1, Eucgr.B03958.1, Eucgr.B01973.1, Eucgr.I00762.1, Eucgr.C03818.1,…	Eucgr.L00559.1, Eucgr.F03134.1, Eucgr.L02331.1, Eucgr.B02012.2, Eucgr.B02012.1, Eucgr.D02249.2, Eucgr.D02249.1, Eucgr.B01797.6, Eucgr.B01797.5, Eucgr.B01797.4, Eucgr.B01797.3, Eucgr.B01797.2, Eucgr.B01797.1, Eucgr.E01196.1, Eucgr.J02253.2, Eucgr.B02443.1, Eucgr.B02323.1, Eucgr.J00370.1, Eucgr.H04720.2, Eucgr.H04720.1, Eucgr.H00514.1, Eucgr.B01174.1, Eucgr.H04600.1, Eucgr.H03571.1, Eucgr.B00440.3,…
GO:0032553	ribonucleotide binding	F	0.01056801110967124	2.34168e+11	113	1984	1259	32123	over	Eucgr.H04893.1, Eucgr.D00474.1, Eucgr.H00498.1, Eucgr.A02394.1, Eucgr.A01991.1, Eucgr.L02925.1, Eucgr.K01701.1, Eucgr.J00015.1, Eucgr.K01647.1, Eucgr.J00864.1, Eucgr.I00531.1, Eucgr.J01234.2, Eucgr.B02747.1, Eucgr.B00400.3, Eucgr.I00567.1, Eucgr.K01718.1, Eucgr.A02334.1, Eucgr.K02869.1, Eucgr.J00733.1, Eucgr.C03714.1, Eucgr.A02688.1, Eucgr.B03958.1, Eucgr.B01973.1, Eucgr.I00762.1, Eucgr.C03818.1,…	Eucgr.L00559.1, Eucgr.F03134.1, Eucgr.L02331.1, Eucgr.B02012.2, Eucgr.B02012.1, Eucgr.D02249.2, Eucgr.D02249.1, Eucgr.B01797.6, Eucgr.B01797.5, Eucgr.B01797.4, Eucgr.B01797.3, Eucgr.B01797.2, Eucgr.B01797.1, Eucgr.E01196.1, Eucgr.J02253.2, Eucgr.B02443.1, Eucgr.B02323.1, Eucgr.J00370.1, Eucgr.H04720.2, Eucgr.H04720.1, Eucgr.H00514.1, Eucgr.B01174.1, Eucgr.H04600.1, Eucgr.H03571.1, Eucgr.B00440.3,…
GO:0055086	nucleobase-containing small molecule metabolic process	P	0.010973355581524031	2.45581e+10	61	926	1311	33181	over	Eucgr.H04893.1, Eucgr.H00498.1, Eucgr.A02394.1, Eucgr.L02925.1, Eucgr.C00405.1, Eucgr.B01424.1, Eucgr.F01369.1, Eucgr.E04053.1, Eucgr.I00055.1, Eucgr.D02033.1, Eucgr.B03569.1, Eucgr.B00400.3, Eucgr.I02232.1, Eucgr.I00567.1, Eucgr.A02334.1, Eucgr.K02869.1, Eucgr.K02495.1, Eucgr.A02652.1, Eucgr.H04825.1, Eucgr.E00444.1, Eucgr.B01973.1, Eucgr.K01268.1, Eucgr.I02455.1, Eucgr.D00002.1, Eucgr.F03668.1,…	Eucgr.D02249.2, Eucgr.D02249.1, Eucgr.B01797.6, Eucgr.B01797.5, Eucgr.B01797.4, Eucgr.B01797.3, Eucgr.B01797.2, Eucgr.B01797.1, Eucgr.J00753.1, Eucgr.H04960.5, Eucgr.H04960.4, Eucgr.H04960.3, Eucgr.H04960.2, Eucgr.H04960.1, Eucgr.H00514.1, Eucgr.E00653.1, Eucgr.A02339.1, Eucgr.E04227.2, Eucgr.E04227.1, Eucgr.H03762.1, Eucgr.I01925.1, Eucgr.J01486.1, Eucgr.F00364.1, Eucgr.J00752.1, Eucgr.F02678.1,…
GO:0006725	cellular aromatic compound metabolic process	P	0.011409544458553543	2.57871e+11	95	1613	1277	32494	over	Eucgr.B00055.1, Eucgr.J01455.1, Eucgr.B02197.1, Eucgr.H02855.1, Eucgr.B00238.2, Eucgr.C01938.1, Eucgr.E01689.1, Eucgr.D00739.2, Eucgr.B03746.1, Eucgr.D02099.1, Eucgr.F03816.1, Eucgr.G03199.1, Eucgr.F01369.1, Eucgr.F02642.1, Eucgr.F04160.1, Eucgr.F04422.1, Eucgr.I00395.3, Eucgr.E00407.1, Eucgr.D02033.1, Eucgr.F04163.1, Eucgr.K00555.1, Eucgr.D01315.1, Eucgr.G01342.1, Eucgr.G01772.1, Eucgr.G01719.1,…	Eucgr.I01112.1, Eucgr.D01635.1, Eucgr.E02345.1, Eucgr.H00994.1, Eucgr.L02882.1, Eucgr.C02346.1, Eucgr.B02563.1, Eucgr.E02896.1, Eucgr.D00509.1, Eucgr.D02009.1, Eucgr.H02254.1, Eucgr.K00153.2, Eucgr.K00153.1, Eucgr.L02522.1, Eucgr.A02420.1, Eucgr.H02828.1, Eucgr.J01558.1, Eucgr.J02444.1, Eucgr.G02662.1, Eucgr.K02778.1, Eucgr.H04759.1, Eucgr.A01845.1, Eucgr.B02514.1, Eucgr.D01323.1, Eucgr.J02061.1,…
GO:0005874	microtubule	C	0.011972598993395759	2.7325e+11	10	58	1362	34049	over	Eucgr.F03505.1, Eucgr.A00867.1, Eucgr.A02875.1, Eucgr.H04382.1, Eucgr.J02978.1, Eucgr.F04194.1, Eucgr.B00670.1, Eucgr.J00083.1, Eucgr.K02300.1, Eucgr.F00650.1	Eucgr.D00796.1, Eucgr.H00823.1, Eucgr.K03590.1, Eucgr.H00598.2, Eucgr.H00598.1, Eucgr.L02006.2, Eucgr.K03338.1, Eucgr.A02404.2, Eucgr.A02404.1, Eucgr.G02071.1, Eucgr.J02978.2, Eucgr.C01297.3, Eucgr.C01297.2, Eucgr.C01297.1, Eucgr.C01295.1, Eucgr.C01293.1, Eucgr.G00243.1, Eucgr.C01291.1, Eucgr.F00650.2, Eucgr.H03918.5, Eucgr.H03918.4, Eucgr.H03918.3, Eucgr.H03918.2, Eucgr.H03918.1, Eucgr.I00789.1,…
GO:0017076	purine nucleotide binding	F	0.01236150473032849	2.84865e+11	113	1995	1259	32112	over	Eucgr.H04893.1, Eucgr.D00474.1, Eucgr.H00498.1, Eucgr.A02394.1, Eucgr.A01991.1, Eucgr.L02925.1, Eucgr.K01701.1, Eucgr.J00015.1, Eucgr.K01647.1, Eucgr.J00864.1, Eucgr.I00531.1, Eucgr.J01234.2, Eucgr.B02747.1, Eucgr.B00400.3, Eucgr.I00567.1, Eucgr.K01718.1, Eucgr.A02334.1, Eucgr.K02869.1, Eucgr.J00733.1, Eucgr.C03714.1, Eucgr.A02688.1, Eucgr.B03958.1, Eucgr.B01973.1, Eucgr.I00762.1, Eucgr.C03818.1,…	Eucgr.L00559.1, Eucgr.F03134.1, Eucgr.L02331.1, Eucgr.B02012.2, Eucgr.B02012.1, Eucgr.D02249.2, Eucgr.D02249.1, Eucgr.B01797.6, Eucgr.B01797.5, Eucgr.B01797.4, Eucgr.B01797.3, Eucgr.B01797.2, Eucgr.B01797.1, Eucgr.E01196.1, Eucgr.J02253.2, Eucgr.B02443.1, Eucgr.B02323.1, Eucgr.J00370.1, Eucgr.H04720.2, Eucgr.H04720.1, Eucgr.H00514.1, Eucgr.B01174.1, Eucgr.H04600.1, Eucgr.H03571.1, Eucgr.B00440.3,…
GO:0051225	spindle assembly	P	0.012441940914805287	2.9499e+11	8	37	1364	34070	over	Eucgr.I00567.1, Eucgr.A02334.1, Eucgr.J00392.1, Eucgr.B01973.1, Eucgr.F03668.1, Eucgr.E03592.1, Eucgr.F03192.1, Eucgr.I02176.1	Eucgr.F00364.1, Eucgr.K01073.1, Eucgr.B01741.1, Eucgr.K01071.1, Eucgr.F03668.2, Eucgr.K01070.1, Eucgr.J01227.1, Eucgr.C01488.1, Eucgr.L01735.1, Eucgr.H03277.2, Eucgr.H03277.1, Eucgr.B03582.2, Eucgr.B03582.1, Eucgr.L02606.1, Eucgr.F03192.2, Eucgr.B01877.1, Eucgr.I00545.2, Eucgr.I00545.1, Eucgr.H00867.1, Eucgr.K01069.1, Eucgr.L00787.1, Eucgr.H03822.1, Eucgr.L00352.1, Eucgr.F03419.7, Eucgr.F03419.6,…
GO:0090306	spindle assembly involved in meiosis	P	0.012441940914805287	2.9499e+11	8	37	1364	34070	over	Eucgr.I00567.1, Eucgr.A02334.1, Eucgr.J00392.1, Eucgr.B01973.1, Eucgr.F03668.1, Eucgr.E03592.1, Eucgr.F03192.1, Eucgr.I02176.1	Eucgr.F00364.1, Eucgr.K01073.1, Eucgr.B01741.1, Eucgr.K01071.1, Eucgr.F03668.2, Eucgr.K01070.1, Eucgr.J01227.1, Eucgr.C01488.1, Eucgr.L01735.1, Eucgr.H03277.2, Eucgr.H03277.1, Eucgr.B03582.2, Eucgr.B03582.1, Eucgr.L02606.1, Eucgr.F03192.2, Eucgr.B01877.1, Eucgr.I00545.2, Eucgr.I00545.1, Eucgr.H00867.1, Eucgr.K01069.1, Eucgr.L00787.1, Eucgr.H03822.1, Eucgr.L00352.1, Eucgr.F03419.7, Eucgr.F03419.6,…
GO:0000212	meiotic spindle organization	P	0.012441940914805287	2.9499e+11	8	37	1364	34070	over	Eucgr.I00567.1, Eucgr.A02334.1, Eucgr.J00392.1, Eucgr.B01973.1, Eucgr.F03668.1, Eucgr.E03592.1, Eucgr.F03192.1, Eucgr.I02176.1	Eucgr.F00364.1, Eucgr.K01073.1, Eucgr.B01741.1, Eucgr.K01071.1, Eucgr.F03668.2, Eucgr.K01070.1, Eucgr.J01227.1, Eucgr.C01488.1, Eucgr.L01735.1, Eucgr.H03277.2, Eucgr.H03277.1, Eucgr.B03582.2, Eucgr.B03582.1, Eucgr.L02606.1, Eucgr.F03192.2, Eucgr.B01877.1, Eucgr.I00545.2, Eucgr.I00545.1, Eucgr.H00867.1, Eucgr.K01069.1, Eucgr.L00787.1, Eucgr.H03822.1, Eucgr.L00352.1, Eucgr.F03419.7, Eucgr.F03419.6,…
GO:0005856	cytoskeleton	C	0.014335985506643422	3.43073e+12	77	1258	1295	32849	over	Eucgr.A02960.2, Eucgr.L02925.1, Eucgr.B02268.1, Eucgr.K00391.4, Eucgr.C00688.1, Eucgr.I02232.1, Eucgr.I00567.1, Eucgr.B00321.1, Eucgr.A01444.1, Eucgr.A02334.1, Eucgr.K02869.1, Eucgr.K00884.1, Eucgr.A01107.1, Eucgr.J02976.1, Eucgr.L00643.1, Eucgr.F03505.1, Eucgr.B01973.1, Eucgr.G02621.1, Eucgr.B00599.1, Eucgr.F03314.1, Eucgr.H02449.2, Eucgr.C01259.2, Eucgr.F03381.1, Eucgr.A00867.1, Eucgr.D00296.1,…	Eucgr.L00439.1, Eucgr.E00725.1, Eucgr.J02253.2, Eucgr.J02253.1, Eucgr.L02762.1, Eucgr.G03085.1, Eucgr.F01825.1, Eucgr.D01826.1, Eucgr.E01922.1, Eucgr.E00893.2, Eucgr.E00893.1, Eucgr.A02339.1, Eucgr.C03591.1, Eucgr.E00724.1, Eucgr.A02922.2, Eucgr.A02922.1, Eucgr.F00364.1, Eucgr.B01676.1, Eucgr.F02830.3, Eucgr.F02830.2, Eucgr.F02830.1, Eucgr.H03953.1, Eucgr.L03255.1, Eucgr.B00702.2, Eucgr.B00702.1,…
GO:0009579	thylakoid	C	0.014704836643878429	3.59453e+11	44	615	1328	33492	over	Eucgr.B00101.1, Eucgr.G00777.1, Eucgr.J00819.1, Eucgr.H02338.1, Eucgr.B00523.1, Eucgr.E04053.1, Eucgr.B00512.1, Eucgr.F04017.1, Eucgr.D00321.1, Eucgr.K01718.1, Eucgr.K02414.1, Eucgr.J00820.1, Eucgr.F01077.1, Eucgr.H02963.1, Eucgr.D00234.3, Eucgr.F03186.7, Eucgr.K00389.1, Eucgr.E02381.1, Eucgr.K02010.1, Eucgr.C00774.1, Eucgr.J02957.2, Eucgr.B03494.1, Eucgr.B03236.1, Eucgr.D00320.1, Eucgr.G01127.1,…	Eucgr.B02132.1, Eucgr.B01006.1, Eucgr.D01515.1, Eucgr.H04960.5, Eucgr.H04960.4, Eucgr.H04960.3, Eucgr.H04960.2, Eucgr.H04960.1, Eucgr.A01774.2, Eucgr.A01774.1, Eucgr.B02323.1, Eucgr.B02180.3, Eucgr.B02180.2, Eucgr.B02180.1, Eucgr.H00514.1, Eucgr.B01174.1, Eucgr.I01854.1, Eucgr.J00824.1, Eucgr.I00585.1, Eucgr.K02778.1, Eucgr.H03762.1, Eucgr.F00747.1, Eucgr.F03707.1, Eucgr.K01421.1, Eucgr.L00989.1,…
GO:0003678	DNA helicase activity	F	0.014704836643878429	3.65182e+12	13	98	1359	34009	over	Eucgr.B03462.1, Eucgr.C00405.1, Eucgr.B03569.1, Eucgr.A01177.1, Eucgr.I02455.1, Eucgr.D00002.1, Eucgr.H01043.1, Eucgr.G01707.1, Eucgr.B03763.1, Eucgr.E02391.1, Eucgr.A02997.1, Eucgr.G01447.1, Eucgr.D01139.1	Eucgr.F03013.2, Eucgr.F03013.1, Eucgr.G02149.1, Eucgr.B02048.1, Eucgr.L01168.1, Eucgr.H02680.1, Eucgr.K01193.1, Eucgr.L01167.2, Eucgr.L01167.1, Eucgr.E00638.4, Eucgr.E00638.3, Eucgr.E00638.2, Eucgr.E00638.1, Eucgr.B02093.1, Eucgr.K01260.1, Eucgr.G01997.1, Eucgr.G01996.1, Eucgr.F00584.1, Eucgr.B01656.1, Eucgr.H01466.1, Eucgr.F01076.2, Eucgr.B01654.1, Eucgr.G00556.4, Eucgr.G00556.3, Eucgr.G00556.2,…
GO:0009664	plant-type cell wall organization	P	0.014704836643878429	3.66317e+11	12	85	1360	34022	over	Eucgr.F04216.1, Eucgr.A02372.1, Eucgr.B02358.1, Eucgr.G02490.2, Eucgr.G02938.1, Eucgr.L03024.1, Eucgr.E00226.1, Eucgr.H05003.1, Eucgr.K00085.1, Eucgr.H00185.1, Eucgr.A02248.2, Eucgr.B02355.1	Eucgr.L02402.1, Eucgr.F03635.2, Eucgr.F03635.1, Eucgr.G01775.1, Eucgr.F03515.2, Eucgr.F03515.1, Eucgr.C01147.1, Eucgr.C01769.1, Eucgr.D01943.1, Eucgr.J02048.1, Eucgr.H02200.1, Eucgr.I02724.3, Eucgr.I02724.2, Eucgr.I02724.1, Eucgr.J01279.1, Eucgr.A01063.1, Eucgr.J01278.1, Eucgr.F02621.1, Eucgr.H01310.1, Eucgr.A01324.1, Eucgr.G00712.1, Eucgr.F02620.1, Eucgr.A00988.1, Eucgr.A02248.1, Eucgr.I01954.1,…
GO:0051320	S phase	P	0.014704836643878429	3.77768e+11	16	140	1356	33967	over	Eucgr.A02960.2, Eucgr.C00405.1, Eucgr.B03569.1, Eucgr.J00392.1, Eucgr.A01177.1, Eucgr.J00011.1, Eucgr.D00002.1, Eucgr.H01686.1, Eucgr.H01043.1, Eucgr.G01707.1, Eucgr.F01814.1, Eucgr.E02391.1, Eucgr.I00173.1, Eucgr.J01951.2, Eucgr.E00854.2, Eucgr.K02300.1	Eucgr.B01294.1, Eucgr.K00415.1, Eucgr.G03035.2, Eucgr.G03035.1, Eucgr.J00239.1, Eucgr.E02414.2, Eucgr.E02414.1, Eucgr.F03099.1, Eucgr.B01291.1, Eucgr.E00961.1, Eucgr.C01456.1, Eucgr.H00598.2, Eucgr.H00598.1, Eucgr.F01477.2, Eucgr.F01477.1, Eucgr.G00191.1, Eucgr.J02478.1, Eucgr.I01719.2, Eucgr.I01719.1, Eucgr.L02866.4, Eucgr.H03435.1, Eucgr.J02596.2, Eucgr.J02596.1, Eucgr.B03431.1, Eucgr.L01546.2,…
GO:0016757	transferase activity, transferring glycosyl groups	F	0.014704836643878429	3.81702e+11	65	1022	1307	33085	over	Eucgr.H00749.1, Eucgr.C01938.1, Eucgr.F04216.1, Eucgr.J00973.1, Eucgr.B00531.1, Eucgr.A02372.1, Eucgr.A02702.1, Eucgr.C00584.1, Eucgr.J00420.1, Eucgr.J00976.1, Eucgr.F03658.1, Eucgr.H00446.1, Eucgr.D02033.1, Eucgr.H02634.1, Eucgr.G01342.1, Eucgr.F01224.1, Eucgr.I02055.1, Eucgr.A01787.1, Eucgr.C02203.1, Eucgr.F04010.1, Eucgr.A02712.1, Eucgr.K00778.1, Eucgr.L03702.1, Eucgr.K02353.1, Eucgr.L03024.1,…	Eucgr.H00443.1, Eucgr.F00628.1, Eucgr.E02345.1, Eucgr.E03231.1, Eucgr.B02563.1, Eucgr.F01131.1, Eucgr.H01248.1, Eucgr.A00920.1, Eucgr.J01007.1, Eucgr.L02402.1, Eucgr.A02699.1, Eucgr.H02445.1, Eucgr.K01350.1, Eucgr.H04759.1, Eucgr.F03516.1, Eucgr.J01869.1, Eucgr.A01605.1, Eucgr.I01111.1, Eucgr.B00239.1, Eucgr.L03638.1, Eucgr.E00189.2, Eucgr.E00189.1, Eucgr.F01010.1, Eucgr.H01247.1, Eucgr.A01533.1,…
GO:0051816	acquisition of nutrients from other organism during symbiotic interaction	P	0.014704836643878429	3.87741e+11	4	6	1368	34101	over	Eucgr.F03505.1, Eucgr.A02875.1, Eucgr.J00083.1, Eucgr.F00650.1	Eucgr.G02071.1, Eucgr.F00650.2, Eucgr.K00145.1, Eucgr.B03489.3, Eucgr.B03489.2, Eucgr.B03489.1
GO:0052095	formation of specialized structure for nutrient acquisition from other organism involved in symbiotic interaction	P	0.014704836643878429	3.87741e+11	4	6	1368	34101	over	Eucgr.F03505.1, Eucgr.A02875.1, Eucgr.J00083.1, Eucgr.F00650.1	Eucgr.G02071.1, Eucgr.F00650.2, Eucgr.K00145.1, Eucgr.B03489.3, Eucgr.B03489.2, Eucgr.B03489.1
GO:0044002	acquisition of nutrients from host	P	0.014704836643878429	3.87741e+11	4	6	1368	34101	over	Eucgr.F03505.1, Eucgr.A02875.1, Eucgr.J00083.1, Eucgr.F00650.1	Eucgr.G02071.1, Eucgr.F00650.2, Eucgr.K00145.1, Eucgr.B03489.3, Eucgr.B03489.2, Eucgr.B03489.1
GO:0052093	formation of specialized structure for nutrient acquisition from host	P	0.014704836643878429	3.87741e+11	4	6	1368	34101	over	Eucgr.F03505.1, Eucgr.A02875.1, Eucgr.J00083.1, Eucgr.F00650.1	Eucgr.G02071.1, Eucgr.F00650.2, Eucgr.K00145.1, Eucgr.B03489.3, Eucgr.B03489.2, Eucgr.B03489.1
GO:0044115	development of symbiont involved in interaction with host	P	0.014704836643878429	3.87741e+11	4	6	1368	34101	over	Eucgr.F03505.1, Eucgr.A02875.1, Eucgr.J00083.1, Eucgr.F00650.1	Eucgr.G02071.1, Eucgr.F00650.2, Eucgr.K00145.1, Eucgr.B03489.3, Eucgr.B03489.2, Eucgr.B03489.1
GO:0044111	development involved in symbiotic interaction	P	0.014704836643878429	3.87741e+11	4	6	1368	34101	over	Eucgr.F03505.1, Eucgr.A02875.1, Eucgr.J00083.1, Eucgr.F00650.1	Eucgr.G02071.1, Eucgr.F00650.2, Eucgr.K00145.1, Eucgr.B03489.3, Eucgr.B03489.2, Eucgr.B03489.1
GO:0031023	microtubule organizing center organization	P	0.01499075541672914	4.01924e+12	8	39	1364	34068	over	Eucgr.L00643.1, Eucgr.B01973.1, Eucgr.F03668.1, Eucgr.E03592.1, Eucgr.F03520.1, Eucgr.I01183.2, Eucgr.H04108.1, Eucgr.I02176.1	Eucgr.F00364.1, Eucgr.B03797.1, Eucgr.K01071.1, Eucgr.F03668.2, Eucgr.A02714.2, Eucgr.K01070.1, Eucgr.C01488.1, Eucgr.L01735.1, Eucgr.H03277.2, Eucgr.H03277.1, Eucgr.H02302.1, Eucgr.F03803.1, Eucgr.H02300.1, Eucgr.K03170.1, Eucgr.H01253.1, Eucgr.A02966.1, Eucgr.A02461.1, Eucgr.L00787.1, Eucgr.K02024.1, Eucgr.H03822.1, Eucgr.I01183.1, Eucgr.D02615.3, Eucgr.D02615.2, Eucgr.D02615.1, Eucgr.F03419.7,…
GO:0070925	organelle assembly	P	0.01499075541672914	4.01924e+12	8	39	1364	34068	over	Eucgr.I00567.1, Eucgr.A02334.1, Eucgr.J00392.1, Eucgr.B01973.1, Eucgr.F03668.1, Eucgr.E03592.1, Eucgr.F03192.1, Eucgr.I02176.1	Eucgr.F00364.1, Eucgr.K01073.1, Eucgr.B01741.1, Eucgr.K01071.1, Eucgr.F03668.2, Eucgr.K01070.1, Eucgr.J01227.1, Eucgr.C01488.1, Eucgr.L01735.1, Eucgr.H03277.2, Eucgr.H03277.1, Eucgr.B03582.2, Eucgr.B03582.1, Eucgr.L02606.1, Eucgr.F03192.2, Eucgr.B01877.1, Eucgr.I00545.2, Eucgr.I00545.1, Eucgr.H00867.1, Eucgr.J02556.2, Eucgr.J02556.1, Eucgr.K01069.1, Eucgr.L00787.1, Eucgr.H03822.1, Eucgr.L00352.1,…
GO:0004180	carboxypeptidase activity	F	0.016087021044974715	4.34881e+12	13	100	1359	34007	over	Eucgr.G02816.1, Eucgr.F02740.1, Eucgr.G03286.1, Eucgr.L02059.1, Eucgr.J00381.1, Eucgr.L03349.1, Eucgr.H01397.1, Eucgr.G03295.1, Eucgr.G02817.1, Eucgr.A02624.2, Eucgr.C00147.1, Eucgr.H01396.1, Eucgr.C00378.1	Eucgr.J00873.1, Eucgr.D00674.1, Eucgr.G02578.1, Eucgr.H01627.1, Eucgr.C01958.1, Eucgr.A02215.1, Eucgr.H01626.1, Eucgr.A02214.1, Eucgr.H01624.1, Eucgr.L02794.1, Eucgr.L03288.1, Eucgr.A02212.1, Eucgr.H01623.1, Eucgr.G01208.1, Eucgr.H01399.2, Eucgr.H01399.1, Eucgr.L01547.1, Eucgr.A02211.1, Eucgr.H01398.1, Eucgr.G00904.1, Eucgr.C00253.1, Eucgr.H01620.1, Eucgr.G00901.1, Eucgr.L01613.1, Eucgr.C02514.1,…
GO:0016337	cell-cell adhesion	P	0.017102588738058835	4.66124e+11	8	40	1364	34067	over	Eucgr.I00567.1, Eucgr.A02334.1, Eucgr.B01973.1, Eucgr.F03668.1, Eucgr.E03592.1, Eucgr.J02407.1, Eucgr.F03192.1, Eucgr.I02176.1	Eucgr.F00364.1, Eucgr.K01073.1, Eucgr.B01741.2, Eucgr.B01741.1, Eucgr.K01071.1, Eucgr.F03668.2, Eucgr.K01070.1, Eucgr.C01488.1, Eucgr.L01735.1, Eucgr.H03277.2, Eucgr.H03277.1, Eucgr.B00839.1, Eucgr.B03582.2, Eucgr.B03582.1, Eucgr.L02606.1, Eucgr.J02407.2, Eucgr.F03192.2, Eucgr.B01877.1, Eucgr.I00545.2, Eucgr.I00545.1, Eucgr.B01683.1, Eucgr.H03822.1, Eucgr.B02899.1, Eucgr.F03419.7, Eucgr.F03419.6,…
GO:0009699	phenylpropanoid biosynthetic process	P	0.017266643164579324	4.74421e+12	68	1091	1304	33016	over	Eucgr.B00055.1, Eucgr.B02197.1, Eucgr.H02855.1, Eucgr.C01938.1, Eucgr.E01689.1, Eucgr.D00739.2, Eucgr.B03746.1, Eucgr.D02099.1, Eucgr.F03816.1, Eucgr.G03199.1, Eucgr.F01369.1, Eucgr.F02642.1, Eucgr.F04160.1, Eucgr.F04422.1, Eucgr.E00407.1, Eucgr.F04163.1, Eucgr.K00555.1, Eucgr.D01315.1, Eucgr.G01772.1, Eucgr.A00475.1, Eucgr.H04937.1, Eucgr.F02648.1, Eucgr.K00285.1, Eucgr.F03763.1, Eucgr.I02769.1,…	Eucgr.D01635.1, Eucgr.E02345.1, Eucgr.H00994.1, Eucgr.L02882.1, Eucgr.E02896.1, Eucgr.D00509.1, Eucgr.D02009.1, Eucgr.H02254.1, Eucgr.K00153.2, Eucgr.K00153.1, Eucgr.L02522.1, Eucgr.A02420.1, Eucgr.H02828.1, Eucgr.J01558.1, Eucgr.J02444.1, Eucgr.K02778.1, Eucgr.D01323.1, Eucgr.J02061.1, Eucgr.C03734.2, Eucgr.C03734.1, Eucgr.A01605.1, Eucgr.C01028.1, Eucgr.I01782.1, Eucgr.D01634.1, Eucgr.L01181.1,…
GO:0007051	spindle organization	P	0.017396595185513206	4.81847e+11	15	129	1357	33978	over	Eucgr.I00567.1, Eucgr.A02334.1, Eucgr.L00643.1, Eucgr.J00392.1, Eucgr.B01973.1, Eucgr.F03668.1, Eucgr.E03592.1, Eucgr.F03520.1, Eucgr.I01183.2, Eucgr.B02577.1, Eucgr.A02961.1, Eucgr.H04108.1, Eucgr.F03192.1, Eucgr.I02176.1, Eucgr.H03019.1	Eucgr.G03085.1, Eucgr.G01416.1, Eucgr.F00364.1, Eucgr.H00823.1, Eucgr.B03797.1, Eucgr.I00534.2, Eucgr.K03590.1, Eucgr.I00534.1, Eucgr.K01073.1, Eucgr.B01741.1, Eucgr.K01071.1, Eucgr.F03668.2, Eucgr.K01070.1, Eucgr.F03737.3, Eucgr.F03737.2, Eucgr.F03737.1, Eucgr.E03299.1, Eucgr.F04120.2, Eucgr.F04120.1, Eucgr.I02137.1, Eucgr.J01227.1, Eucgr.C01488.1, Eucgr.J02975.1, Eucgr.D02588.1, Eucgr.L01735.1,…
GO:0009698	phenylpropanoid metabolic process	P	0.018044434748857207	5.03789e+11	71	1154	1301	32953	over	Eucgr.B00055.1, Eucgr.B02197.1, Eucgr.H02855.1, Eucgr.C01938.1, Eucgr.E01689.1, Eucgr.D00739.2, Eucgr.B03746.1, Eucgr.D02099.1, Eucgr.F03816.1, Eucgr.G03199.1, Eucgr.F01369.1, Eucgr.F02642.1, Eucgr.F04160.1, Eucgr.F04422.1, Eucgr.E00407.1, Eucgr.F04163.1, Eucgr.K00555.1, Eucgr.D01315.1, Eucgr.G01772.1, Eucgr.A00475.1, Eucgr.H04937.1, Eucgr.F02648.1, Eucgr.K00285.1, Eucgr.F03763.1, Eucgr.I02769.1,…	Eucgr.D01635.1, Eucgr.E02345.1, Eucgr.H00994.1, Eucgr.L02882.1, Eucgr.E02896.1, Eucgr.D00509.1, Eucgr.D02009.1, Eucgr.H02254.1, Eucgr.K00153.2, Eucgr.K00153.1, Eucgr.L02522.1, Eucgr.A02420.1, Eucgr.H02828.1, Eucgr.J01558.1, Eucgr.J02444.1, Eucgr.K02778.1, Eucgr.D01323.1, Eucgr.J02061.1, Eucgr.C03734.2, Eucgr.C03734.1, Eucgr.A01605.1, Eucgr.C01028.1, Eucgr.I01782.1, Eucgr.D01634.1, Eucgr.L01181.1,…
GO:0034331	cell junction maintenance	P	0.01948495085785383	5.61277e+11	7	31	1365	34076	over	Eucgr.I00567.1, Eucgr.A02334.1, Eucgr.B01973.1, Eucgr.F03668.1, Eucgr.E03592.1, Eucgr.F03192.1, Eucgr.I02176.1	Eucgr.F00364.1, Eucgr.K01073.1, Eucgr.B01741.2, Eucgr.B01741.1, Eucgr.K01071.1, Eucgr.F03668.2, Eucgr.K01070.1, Eucgr.C01488.1, Eucgr.L01735.1, Eucgr.H03277.2, Eucgr.H03277.1, Eucgr.B03582.2, Eucgr.B03582.1, Eucgr.L02606.1, Eucgr.F03192.2, Eucgr.B01877.1, Eucgr.I00545.2, Eucgr.I00545.1, Eucgr.H03822.1, Eucgr.F03419.7, Eucgr.F03419.6, Eucgr.F03419.5, Eucgr.F03419.4, Eucgr.F03419.3, Eucgr.F03419.2,…
GO:0071956	cellular component maintenance at cellular level	P	0.01948495085785383	5.61277e+11	7	31	1365	34076	over	Eucgr.I00567.1, Eucgr.A02334.1, Eucgr.B01973.1, Eucgr.F03668.1, Eucgr.E03592.1, Eucgr.F03192.1, Eucgr.I02176.1	Eucgr.F00364.1, Eucgr.K01073.1, Eucgr.B01741.2, Eucgr.B01741.1, Eucgr.K01071.1, Eucgr.F03668.2, Eucgr.K01070.1, Eucgr.C01488.1, Eucgr.L01735.1, Eucgr.H03277.2, Eucgr.H03277.1, Eucgr.B03582.2, Eucgr.B03582.1, Eucgr.L02606.1, Eucgr.F03192.2, Eucgr.B01877.1, Eucgr.I00545.2, Eucgr.I00545.1, Eucgr.H03822.1, Eucgr.F03419.7, Eucgr.F03419.6, Eucgr.F03419.5, Eucgr.F03419.4, Eucgr.F03419.3, Eucgr.F03419.2,…
GO:0043954	cellular component maintenance	P	0.01948495085785383	5.61277e+11	7	31	1365	34076	over	Eucgr.I00567.1, Eucgr.A02334.1, Eucgr.B01973.1, Eucgr.F03668.1, Eucgr.E03592.1, Eucgr.F03192.1, Eucgr.I02176.1	Eucgr.F00364.1, Eucgr.K01073.1, Eucgr.B01741.2, Eucgr.B01741.1, Eucgr.K01071.1, Eucgr.F03668.2, Eucgr.K01070.1, Eucgr.C01488.1, Eucgr.L01735.1, Eucgr.H03277.2, Eucgr.H03277.1, Eucgr.B03582.2, Eucgr.B03582.1, Eucgr.L02606.1, Eucgr.F03192.2, Eucgr.B01877.1, Eucgr.I00545.2, Eucgr.I00545.1, Eucgr.H03822.1, Eucgr.F03419.7, Eucgr.F03419.6, Eucgr.F03419.5, Eucgr.F03419.4, Eucgr.F03419.3, Eucgr.F03419.2,…
GO:0045217	cell-cell junction maintenance	P	0.01948495085785383	5.61277e+11	7	31	1365	34076	over	Eucgr.I00567.1, Eucgr.A02334.1, Eucgr.B01973.1, Eucgr.F03668.1, Eucgr.E03592.1, Eucgr.F03192.1, Eucgr.I02176.1	Eucgr.F00364.1, Eucgr.K01073.1, Eucgr.B01741.2, Eucgr.B01741.1, Eucgr.K01071.1, Eucgr.F03668.2, Eucgr.K01070.1, Eucgr.C01488.1, Eucgr.L01735.1, Eucgr.H03277.2, Eucgr.H03277.1, Eucgr.B03582.2, Eucgr.B03582.1, Eucgr.L02606.1, Eucgr.F03192.2, Eucgr.B01877.1, Eucgr.I00545.2, Eucgr.I00545.1, Eucgr.H03822.1, Eucgr.F03419.7, Eucgr.F03419.6, Eucgr.F03419.5, Eucgr.F03419.4, Eucgr.F03419.3, Eucgr.F03419.2,…
GO:0046872	metal ion binding	F	0.01988396644301393	5.77177e+11	154	2926	1218	31181	over	Eucgr.B01192.1, Eucgr.B01963.1, Eucgr.K02531.1, Eucgr.A02394.1, Eucgr.H04950.1, Eucgr.I02453.1, Eucgr.D02311.1, Eucgr.C03886.1, Eucgr.I00519.1, Eucgr.B03746.1, Eucgr.B02913.1, Eucgr.J00819.1, Eucgr.J03101.4, Eucgr.K02129.1, Eucgr.A01238.1, Eucgr.G03199.1, Eucgr.F02642.1, Eucgr.K01647.1, Eucgr.I00055.1, Eucgr.C02389.1, Eucgr.D02134.1, Eucgr.C03730.1, Eucgr.H03284.1, Eucgr.F03951.1, Eucgr.J00864.1,…	Eucgr.G02303.1, Eucgr.A01463.1, Eucgr.D01755.1, Eucgr.L00559.1, Eucgr.F03134.1, Eucgr.K00776.1, Eucgr.K03162.1, Eucgr.F00900.1, Eucgr.J00202.1, Eucgr.B02012.2, Eucgr.B02012.1, Eucgr.G02040.1, Eucgr.H01880.1, Eucgr.L01182.1, Eucgr.G01034.1, Eucgr.J02253.2, Eucgr.K01302.3, Eucgr.K01302.2, Eucgr.K01302.1, Eucgr.G02614.1, Eucgr.C03112.1, Eucgr.B02443.1, Eucgr.C00583.3, Eucgr.C00583.2, Eucgr.C00583.1,…
GO:0036094	small molecule binding	F	0.02021342116594708	5.91219e+11	160	3060	1212	31047	over	Eucgr.H04893.1, Eucgr.D00474.1, Eucgr.F01793.1, Eucgr.H00498.1, Eucgr.A02394.1, Eucgr.A01991.1, Eucgr.L02925.1, Eucgr.K01701.1, Eucgr.C00688.1, Eucgr.F01369.1, Eucgr.J00015.1, Eucgr.K01647.1, Eucgr.J00864.1, Eucgr.B02711.2, Eucgr.F04017.1, Eucgr.I00531.1, Eucgr.J01234.2, Eucgr.B03569.1, Eucgr.B02747.1, Eucgr.B00400.3, Eucgr.I02232.1, Eucgr.I00567.1, Eucgr.K01718.1, Eucgr.H01654.1, Eucgr.A02334.1,…	Eucgr.L00559.1, Eucgr.F03134.1, Eucgr.L02331.1, Eucgr.F00900.1, Eucgr.B02012.2, Eucgr.B02012.1, Eucgr.D02249.2, Eucgr.D02249.1, Eucgr.B01797.6, Eucgr.B01797.5, Eucgr.B01797.4, Eucgr.B01797.3, Eucgr.B01797.2, Eucgr.B01797.1, Eucgr.G01154.1, Eucgr.I00777.1, Eucgr.H01880.1, Eucgr.A00337.1, Eucgr.E01196.1, Eucgr.J02253.2, Eucgr.J02253.1, Eucgr.I01423.3, Eucgr.I01423.2, Eucgr.C03112.1, Eucgr.B02443.1,…
GO:0005975	carbohydrate metabolic process	P	0.02061366907963218	6.07493e+11	105	1869	1267	32238	over	Eucgr.F01793.1, Eucgr.B02197.1, Eucgr.F04216.1, Eucgr.H02335.1, Eucgr.A02372.1, Eucgr.C00584.1, Eucgr.B02755.1, Eucgr.B01424.1, Eucgr.F03658.1, Eucgr.H03284.1, Eucgr.B02711.2, Eucgr.I00804.1, Eucgr.H02634.1, Eucgr.A00020.1, Eucgr.J02113.1, Eucgr.K00555.1, Eucgr.H01055.1, Eucgr.J00609.1, Eucgr.F02181.1, Eucgr.J00325.1, Eucgr.G00649.1, Eucgr.B01827.1, Eucgr.J02456.1, Eucgr.I02055.1, Eucgr.E00444.1,…	Eucgr.F00628.1, Eucgr.H00323.1, Eucgr.D02249.2, Eucgr.D02249.1, Eucgr.B01797.6, Eucgr.B01797.5, Eucgr.B01797.4, Eucgr.B01797.3, Eucgr.B01797.2, Eucgr.B01797.1, Eucgr.H00180.1, Eucgr.F04299.1, Eucgr.A02923.7, Eucgr.A02923.6, Eucgr.A02923.5, Eucgr.A02923.4, Eucgr.A02923.3, Eucgr.A02923.2, Eucgr.A02923.1, Eucgr.I00657.1, Eucgr.H00874.1, Eucgr.J01367.1, Eucgr.H01368.1, Eucgr.F02711.3, Eucgr.F02711.2,…
GO:0043234	protein complex	C	0.020765703852473536	6.16575e+11	139	2602	1233	31505	over	Eucgr.H04893.1, Eucgr.A01834.1, Eucgr.A02960.2, Eucgr.B03847.1, Eucgr.L02925.1, Eucgr.D02651.3, Eucgr.G00777.1, Eucgr.A02229.1, Eucgr.K01701.1, Eucgr.K02953.1, Eucgr.K00391.4, Eucgr.C00405.1, Eucgr.J00771.1, Eucgr.B00523.1, Eucgr.E04053.1, Eucgr.I00055.1, Eucgr.B01491.1, Eucgr.H03284.1, Eucgr.D00321.1, Eucgr.H04934.1, Eucgr.D00242.1, Eucgr.B03569.1, Eucgr.F03614.1, Eucgr.I02232.1, Eucgr.I00567.1,…	Eucgr.G02303.1, Eucgr.A01463.1, Eucgr.B02132.1, Eucgr.E04108.1, Eucgr.C04229.2, Eucgr.C04229.1, Eucgr.B02012.2, Eucgr.B02012.1, Eucgr.D02249.2, Eucgr.D02249.1, Eucgr.B01797.6, Eucgr.B01797.5, Eucgr.B01797.4, Eucgr.B01797.3, Eucgr.B01797.2, Eucgr.B01797.1, Eucgr.G02854.1, Eucgr.F02799.1, Eucgr.E00725.1, Eucgr.F02008.2, Eucgr.F02008.1, Eucgr.A02923.7, Eucgr.A02923.6, Eucgr.A02923.5, Eucgr.A02923.4,…
GO:0048588	developmental cell growth	P	0.021554115166772157	6.44761e+11	18	178	1354	33929	over	Eucgr.A02229.1, Eucgr.J00015.1, Eucgr.J01087.1, Eucgr.B02672.1, Eucgr.K00573.1, Eucgr.D00296.1, Eucgr.E00226.1, Eucgr.K01841.1, Eucgr.I01889.1, Eucgr.J01214.2, Eucgr.E00260.1, Eucgr.J02152.1, Eucgr.K00085.1, Eucgr.K00572.1, Eucgr.C04178.1, Eucgr.B00943.1, Eucgr.D02228.1, Eucgr.A02248.2	Eucgr.E01196.1, Eucgr.K02930.1, Eucgr.K00534.1, Eucgr.E01194.1, Eucgr.B01313.1, Eucgr.F03632.1, Eucgr.K02271.1, Eucgr.K00531.1, Eucgr.E01191.1, Eucgr.F00982.1, Eucgr.I01888.1, Eucgr.E02722.1, Eucgr.L01630.1, Eucgr.J01001.1, Eucgr.I01887.1, Eucgr.I02724.3, Eucgr.I02724.2, Eucgr.I02724.1, Eucgr.E02377.1, Eucgr.K00568.4, Eucgr.K00568.3, Eucgr.K00568.2, Eucgr.K00568.1, Eucgr.F04483.1, Eucgr.J01551.1,…
GO:0000776	kinetochore	C	0.02187231319536608	6.61439e+11	7	32	1365	34075	over	Eucgr.A01834.1, Eucgr.F03614.1, Eucgr.I01149.1, Eucgr.K02233.1, Eucgr.A00866.1, Eucgr.C03198.1, Eucgr.D02489.1	Eucgr.C03421.1, Eucgr.H02283.1, Eucgr.H04547.1, Eucgr.F03805.1, Eucgr.C03799.2, Eucgr.C03799.1, Eucgr.D00189.1, Eucgr.H03031.1, Eucgr.I01311.2, Eucgr.I01311.1, Eucgr.J02403.1, Eucgr.J02401.2, Eucgr.J02401.1, Eucgr.F00118.3, Eucgr.F00118.2, Eucgr.F00118.1, Eucgr.A01909.1, Eucgr.I01329.1, Eucgr.A02254.1, Eucgr.I00713.4, Eucgr.I00713.3, Eucgr.I00713.2, Eucgr.I00713.1, Eucgr.G00633.1, Eucgr.B01909.1,…
GO:0042546	cell wall biogenesis	P	0.02187231319536608	6.63972e+11	26	309	1346	33798	over	Eucgr.B02197.1, Eucgr.F04216.1, Eucgr.A02372.1, Eucgr.C00584.1, Eucgr.F04422.1, Eucgr.A02887.2, Eucgr.K00555.1, Eucgr.C00546.1, Eucgr.B01827.1, Eucgr.I02055.1, Eucgr.D01819.1, Eucgr.K02806.1, Eucgr.K00778.1, Eucgr.B00229.1, Eucgr.D00296.1, Eucgr.L03024.1, Eucgr.H00186.1, Eucgr.E00226.1, Eucgr.A01720.1, Eucgr.K00085.1, Eucgr.H00185.1, Eucgr.F04423.1, Eucgr.H01337.1, Eucgr.D02228.1, Eucgr.H00188.1,…	Eucgr.F02319.1, Eucgr.L02402.1, Eucgr.F03062.1, Eucgr.A02028.2, Eucgr.A02028.1, Eucgr.D01323.1, Eucgr.I01782.1, Eucgr.B03439.1, Eucgr.C02105.1, Eucgr.E00069.1, Eucgr.B03487.1, Eucgr.F03635.2, Eucgr.F03635.1, Eucgr.C01147.1, Eucgr.L02177.1, Eucgr.B00630.1, Eucgr.H03009.1, Eucgr.J00359.1, Eucgr.F02317.1, Eucgr.C01769.1, Eucgr.K02225.1, Eucgr.E03851.1, Eucgr.A02074.1, Eucgr.H03008.1, Eucgr.A02887.1,…
GO:0044464	cell part	C	0.02339473730180102	7.27503e+11	1079	25535	293	8572	over	Eucgr.B01192.1, Eucgr.H04893.1, Eucgr.B01963.1, Eucgr.F03778.1, Eucgr.C00797.1, Eucgr.F01793.1, Eucgr.B00055.1, Eucgr.D01364.1, Eucgr.E01754.1, Eucgr.H00498.1, Eucgr.K02531.1, Eucgr.F00100.1, Eucgr.B00123.1, Eucgr.K01326.1, Eucgr.B02197.1, Eucgr.H02855.1, Eucgr.A02394.1, Eucgr.G02816.1, Eucgr.H04950.1, Eucgr.B00238.2, Eucgr.H04441.3, Eucgr.F02310.1, Eucgr.H02220.1, Eucgr.A01640.1, Eucgr.F04190.1,…	Eucgr.J00322.1, Eucgr.G02303.1, Eucgr.A01463.1, Eucgr.E00151.1, Eucgr.B02132.1, Eucgr.D01755.1, Eucgr.E04108.1, Eucgr.C04229.2, Eucgr.C04229.1, Eucgr.L00559.1, Eucgr.A02077.2, Eucgr.D02369.2, Eucgr.A02077.1, Eucgr.D02369.1, Eucgr.G00388.1, Eucgr.F02520.1, Eucgr.E01851.1, Eucgr.B03832.1, Eucgr.L00831.1, Eucgr.D02641.1, Eucgr.F03948.1, Eucgr.J02636.1, Eucgr.F03134.1, Eucgr.L01445.1, Eucgr.K00776.1,…
GO:0005623	cell	C	0.02339473730180102	7.27503e+11	1079	25535	293	8572	over	Eucgr.B01192.1, Eucgr.H04893.1, Eucgr.B01963.1, Eucgr.F03778.1, Eucgr.C00797.1, Eucgr.F01793.1, Eucgr.B00055.1, Eucgr.D01364.1, Eucgr.E01754.1, Eucgr.H00498.1, Eucgr.K02531.1, Eucgr.F00100.1, Eucgr.B00123.1, Eucgr.K01326.1, Eucgr.B02197.1, Eucgr.H02855.1, Eucgr.A02394.1, Eucgr.G02816.1, Eucgr.H04950.1, Eucgr.B00238.2, Eucgr.H04441.3, Eucgr.F02310.1, Eucgr.H02220.1, Eucgr.A01640.1, Eucgr.F04190.1,…	Eucgr.J00322.1, Eucgr.G02303.1, Eucgr.A01463.1, Eucgr.E00151.1, Eucgr.B02132.1, Eucgr.D01755.1, Eucgr.E04108.1, Eucgr.C04229.2, Eucgr.C04229.1, Eucgr.L00559.1, Eucgr.A02077.2, Eucgr.D02369.2, Eucgr.A02077.1, Eucgr.D02369.1, Eucgr.G00388.1, Eucgr.F02520.1, Eucgr.E01851.1, Eucgr.B03832.1, Eucgr.L00831.1, Eucgr.D02641.1, Eucgr.F03948.1, Eucgr.J02636.1, Eucgr.F03134.1, Eucgr.L01445.1, Eucgr.K00776.1,…
GO:0007140	male meiosis	P	0.02339473730180102	7.30924e+11	6	23	1366	34084	over	Eucgr.I00567.1, Eucgr.B01973.1, Eucgr.F03668.1, Eucgr.E03592.1, Eucgr.F03192.1, Eucgr.I02176.1	Eucgr.F00364.1, Eucgr.K01073.1, Eucgr.B01741.1, Eucgr.K01071.1, Eucgr.F03668.2, Eucgr.K01070.1, Eucgr.H03277.2, Eucgr.H03277.1, Eucgr.L02606.1, Eucgr.F03192.2, Eucgr.B01877.1, Eucgr.L00787.1, Eucgr.F03419.7, Eucgr.F03419.6, Eucgr.F03419.5, Eucgr.F03419.4, Eucgr.F03419.3, Eucgr.F03419.2, Eucgr.F03419.1, Eucgr.H01079.2, Eucgr.H01079.1, Eucgr.B00722.1, Eucgr.D01842.1
GO:0007053	spindle assembly involved in male meiosis	P	0.02339473730180102	7.30924e+11	6	23	1366	34084	over	Eucgr.I00567.1, Eucgr.B01973.1, Eucgr.F03668.1, Eucgr.E03592.1, Eucgr.F03192.1, Eucgr.I02176.1	Eucgr.F00364.1, Eucgr.K01073.1, Eucgr.B01741.1, Eucgr.K01071.1, Eucgr.F03668.2, Eucgr.K01070.1, Eucgr.H03277.2, Eucgr.H03277.1, Eucgr.L02606.1, Eucgr.F03192.2, Eucgr.B01877.1, Eucgr.L00787.1, Eucgr.F03419.7, Eucgr.F03419.6, Eucgr.F03419.5, Eucgr.F03419.4, Eucgr.F03419.3, Eucgr.F03419.2, Eucgr.F03419.1, Eucgr.H01079.2, Eucgr.H01079.1, Eucgr.B00722.1, Eucgr.D01842.1
GO:0010065	primary meristem tissue development	P	0.023524887991345993	7.40203e+11	21	228	1351	33879	over	Eucgr.A01991.1, Eucgr.C02424.1, Eucgr.K01221.2, Eucgr.F02320.1, Eucgr.B03359.1, Eucgr.J01139.1, Eucgr.C00060.1, Eucgr.J02859.1, Eucgr.J00559.1, Eucgr.C03822.1, Eucgr.I02765.1, Eucgr.K03578.1, Eucgr.K01425.1, Eucgr.A02902.1, Eucgr.G00446.1, Eucgr.F03122.1, Eucgr.B03317.1, Eucgr.I00565.1, Eucgr.C01681.1, Eucgr.I02121.1, Eucgr.J01624.1	Eucgr.L02331.1, Eucgr.A01103.1, Eucgr.H04720.2, Eucgr.H04720.1, Eucgr.H04600.1, Eucgr.G03036.1, Eucgr.H02636.1, Eucgr.F03564.1, Eucgr.B02442.1, Eucgr.I02227.1, Eucgr.K01851.1, Eucgr.F02294.1, Eucgr.G00217.1, Eucgr.J02873.1, Eucgr.F03945.1, Eucgr.G01150.1, Eucgr.F02292.1, Eucgr.A01018.2, Eucgr.A01018.1, Eucgr.I01266.1, Eucgr.F03560.1, Eucgr.K03611.1, Eucgr.D02315.1, Eucgr.H01314.3, Eucgr.H01314.2,…
GO:0051726	regulation of cell cycle	P	0.023692736137700534	7.50734e+11	44	639	1328	33468	over	Eucgr.A01834.1, Eucgr.A02960.2, Eucgr.B02268.1, Eucgr.B03462.1, Eucgr.G02467.1, Eucgr.C00405.1, Eucgr.H03284.1, Eucgr.H01178.1, Eucgr.I00804.1, Eucgr.D00242.1, Eucgr.B03569.1, Eucgr.F03614.1, Eucgr.B00321.1, Eucgr.G02347.5, Eucgr.B03457.1, Eucgr.J00777.1, Eucgr.J00733.1, Eucgr.J00392.1, Eucgr.B01973.1, Eucgr.H01182.1, Eucgr.A01177.1, Eucgr.F03314.1, Eucgr.H02008.1, Eucgr.A00867.1, Eucgr.D00002.1,…	Eucgr.A01894.3, Eucgr.A01894.2, Eucgr.A01894.1, Eucgr.J01367.1, Eucgr.J02253.2, Eucgr.F01825.1, Eucgr.B01294.1, Eucgr.B00440.3, Eucgr.B00440.2, Eucgr.B00440.1, Eucgr.B01054.1, Eucgr.F00364.1, Eucgr.K00415.1, Eucgr.E01529.1, Eucgr.L01826.1, Eucgr.G03035.2, Eucgr.G03035.1, Eucgr.L00437.1, Eucgr.D01370.1, Eucgr.J00239.1, Eucgr.B01292.1, Eucgr.E01648.1, Eucgr.E01528.1, Eucgr.E02414.2, Eucgr.E02414.1,…
GO:0010970	microtubule-based transport	P	0.02376339828863597	7.75253e+11	7	33	1365	34074	over	Eucgr.L00643.1, Eucgr.F03668.1, Eucgr.I01183.2, Eucgr.F02228.1, Eucgr.K02233.1, Eucgr.H04108.1, Eucgr.B00670.1	Eucgr.B02323.1, Eucgr.B03797.1, Eucgr.F02315.2, Eucgr.F02315.1, Eucgr.E00375.2, Eucgr.E00375.1, Eucgr.B01741.2, Eucgr.F03668.2, Eucgr.F02228.2, Eucgr.F03803.1, Eucgr.H04781.1, Eucgr.K03170.1, Eucgr.I01311.2, Eucgr.I01311.1, Eucgr.J02403.1, Eucgr.J02401.2, Eucgr.J02401.1, Eucgr.H02401.1, Eucgr.F02873.2, Eucgr.F02873.1, Eucgr.A01263.1, Eucgr.D01171.1, Eucgr.B02433.1, Eucgr.K02024.1, Eucgr.A02254.1,…
GO:0005913	cell-cell adherens junction	C	0.02376339828863597	7.75253e+11	7	33	1365	34074	over	Eucgr.I00567.1, Eucgr.A02334.1, Eucgr.B01973.1, Eucgr.F03668.1, Eucgr.E03592.1, Eucgr.F03192.1, Eucgr.I02176.1	Eucgr.F00364.1, Eucgr.K01073.1, Eucgr.B01741.2, Eucgr.B01741.1, Eucgr.K01071.1, Eucgr.F03668.2, Eucgr.K01070.1, Eucgr.C01488.1, Eucgr.L01735.1, Eucgr.H03277.2, Eucgr.H03277.1, Eucgr.B03582.2, Eucgr.B03582.1, Eucgr.L02606.1, Eucgr.F03192.2, Eucgr.B01877.1, Eucgr.I00545.2, Eucgr.I00545.1, Eucgr.B02936.3, Eucgr.B02936.1, Eucgr.H03822.1, Eucgr.F03419.7, Eucgr.F03419.6, Eucgr.F03419.5, Eucgr.F03419.4,…
GO:0030705	cytoskeleton-dependent intracellular transport	P	0.02376339828863597	7.75253e+11	7	33	1365	34074	over	Eucgr.L00643.1, Eucgr.F03668.1, Eucgr.I01183.2, Eucgr.F02228.1, Eucgr.K02233.1, Eucgr.H04108.1, Eucgr.B00670.1	Eucgr.B02323.1, Eucgr.B03797.1, Eucgr.F02315.2, Eucgr.F02315.1, Eucgr.E00375.2, Eucgr.E00375.1, Eucgr.B01741.2, Eucgr.F03668.2, Eucgr.F02228.2, Eucgr.F03803.1, Eucgr.H04781.1, Eucgr.K03170.1, Eucgr.I01311.2, Eucgr.I01311.1, Eucgr.J02403.1, Eucgr.J02401.2, Eucgr.J02401.1, Eucgr.H02401.1, Eucgr.F02873.2, Eucgr.F02873.1, Eucgr.A01263.1, Eucgr.D01171.1, Eucgr.B02433.1, Eucgr.K02024.1, Eucgr.A02254.1,…
GO:0009855	determination of bilateral symmetry	P	0.02376339828863597	7.75253e+11	7	33	1365	34074	over	Eucgr.L00643.1, Eucgr.B02414.1, Eucgr.F03668.1, Eucgr.I01183.2, Eucgr.F02228.1, Eucgr.K02233.1, Eucgr.H04108.1	Eucgr.D01250.1, Eucgr.B03797.1, Eucgr.C03388.1, Eucgr.F02315.2, Eucgr.F02315.1, Eucgr.F03668.2, Eucgr.F02228.2, Eucgr.K00681.1, Eucgr.D00030.1, Eucgr.F03803.1, Eucgr.L02652.1, Eucgr.F03192.2, Eucgr.K03170.1, Eucgr.E03813.1, Eucgr.I01311.2, Eucgr.I01311.1, Eucgr.G02933.3, Eucgr.G02933.2, Eucgr.G02933.1, Eucgr.J02403.1, Eucgr.J02401.2, Eucgr.J02401.1, Eucgr.A00186.1, Eucgr.B02433.1, Eucgr.K00693.1,…
GO:0048508	embryonic meristem development	P	0.02376339828863597	7.793e+11	21	229	1351	33878	over	Eucgr.A01991.1, Eucgr.C02424.1, Eucgr.K01221.2, Eucgr.F02320.1, Eucgr.B03359.1, Eucgr.J01139.1, Eucgr.C00060.1, Eucgr.J02859.1, Eucgr.J00559.1, Eucgr.C03822.1, Eucgr.I02765.1, Eucgr.K03578.1, Eucgr.K01425.1, Eucgr.A02902.1, Eucgr.G00446.1, Eucgr.F03122.1, Eucgr.B03317.1, Eucgr.I00565.1, Eucgr.C01681.1, Eucgr.I02121.1, Eucgr.J01624.1	Eucgr.L02331.1, Eucgr.A01103.1, Eucgr.H04720.2, Eucgr.H04720.1, Eucgr.H04600.1, Eucgr.G03036.1, Eucgr.H02636.1, Eucgr.F03564.1, Eucgr.B02442.1, Eucgr.I02227.1, Eucgr.K01851.1, Eucgr.F02294.1, Eucgr.G00217.1, Eucgr.J02873.1, Eucgr.F03945.1, Eucgr.G01150.1, Eucgr.F02292.1, Eucgr.A01018.2, Eucgr.A01018.1, Eucgr.I01266.1, Eucgr.F03560.1, Eucgr.K03611.1, Eucgr.D02315.1, Eucgr.H01314.3, Eucgr.H01314.2,…
GO:0019861	flagellum	C	0.02479715128997766	8.18696e+11	5	15	1367	34092	over	Eucgr.L00643.1, Eucgr.I01183.2, Eucgr.F02228.1, Eucgr.K02233.1, Eucgr.H04108.1	Eucgr.B03797.1, Eucgr.F02315.2, Eucgr.F02315.1, Eucgr.F02228.2, Eucgr.F03805.1, Eucgr.F03803.1, Eucgr.I01311.2, Eucgr.I01311.1, Eucgr.J02403.1, Eucgr.J02401.2, Eucgr.J02401.1, Eucgr.I01329.1, Eucgr.A02254.1, Eucgr.I01183.1, Eucgr.A02473.1
GO:0006633	fatty acid biosynthetic process	P	0.024925137823031362	8.28445e+11	19	198	1353	33909	over	Eucgr.J00819.1, Eucgr.C00778.1, Eucgr.H03535.1, Eucgr.J00820.1, Eucgr.G00501.1, Eucgr.F02955.1, Eucgr.D00305.1, Eucgr.H00307.1, Eucgr.B03641.1, Eucgr.F02449.1, Eucgr.H04500.1, Eucgr.E03124.1, Eucgr.D02331.1, Eucgr.C04221.1, Eucgr.A02860.1, Eucgr.H04662.1, Eucgr.G01537.1, Eucgr.B03877.1, Eucgr.F03947.1	Eucgr.C03543.1, Eucgr.J00824.1, Eucgr.H04496.1, Eucgr.D00054.1, Eucgr.F00484.1, Eucgr.C03542.1, Eucgr.G02110.1, Eucgr.B01484.1, Eucgr.H04495.3, Eucgr.H04495.2, Eucgr.H04495.1, Eucgr.J00200.1, Eucgr.J00479.1, Eucgr.C03541.1, Eucgr.A00526.2, Eucgr.A00526.1, Eucgr.C01800.1, Eucgr.J00821.1, Eucgr.H04493.3, Eucgr.H04493.2, Eucgr.H04493.1, Eucgr.J02097.1, Eucgr.K02583.1, Eucgr.H04492.1, Eucgr.B00666.1,…
GO:0019438	aromatic compound biosynthetic process	P	0.02634449777093846	8.81458e+10	69	1139	1303	32968	over	Eucgr.B00055.1, Eucgr.B02197.1, Eucgr.H02855.1, Eucgr.C01938.1, Eucgr.E01689.1, Eucgr.D00739.2, Eucgr.B03746.1, Eucgr.D02099.1, Eucgr.F03816.1, Eucgr.G03199.1, Eucgr.F01369.1, Eucgr.F02642.1, Eucgr.F04160.1, Eucgr.F04422.1, Eucgr.I00395.3, Eucgr.E00407.1, Eucgr.F04163.1, Eucgr.K00555.1, Eucgr.D01315.1, Eucgr.G01772.1, Eucgr.A00475.1, Eucgr.H04937.1, Eucgr.F02648.1, Eucgr.K00285.1, Eucgr.F03763.1,…	Eucgr.D01635.1, Eucgr.E02345.1, Eucgr.H00994.1, Eucgr.L02882.1, Eucgr.E02896.1, Eucgr.D00509.1, Eucgr.D02009.1, Eucgr.H02254.1, Eucgr.K00153.2, Eucgr.K00153.1, Eucgr.L02522.1, Eucgr.A02420.1, Eucgr.H02828.1, Eucgr.J01558.1, Eucgr.J02444.1, Eucgr.K02778.1, Eucgr.D01323.1, Eucgr.J02061.1, Eucgr.C03734.2, Eucgr.C03734.1, Eucgr.A01605.1, Eucgr.C01028.1, Eucgr.I01782.1, Eucgr.D01634.1, Eucgr.L01181.1,…
GO:0009913	epidermal cell differentiation	P	0.026739934925138785	9.00614e+11	23	265	1349	33842	over	Eucgr.D02099.1, Eucgr.J00015.1, Eucgr.F04422.1, Eucgr.E00407.1, Eucgr.B02000.1, Eucgr.H04021.1, Eucgr.A02633.1, Eucgr.L00829.1, Eucgr.I02455.1, Eucgr.C00725.1, Eucgr.C02096.1, Eucgr.B01471.1, Eucgr.A00190.1, Eucgr.K01841.1, Eucgr.G02040.2, Eucgr.A01720.1, Eucgr.G01769.1, Eucgr.B00048.1, Eucgr.F04423.1, Eucgr.D02360.1, Eucgr.C00960.1, Eucgr.E00273.1, Eucgr.L02854.1	Eucgr.G02040.1, Eucgr.H00994.1, Eucgr.E01196.1, Eucgr.J01558.1, Eucgr.D01323.1, Eucgr.I01782.1, Eucgr.C00725.2, Eucgr.G02590.1, Eucgr.E00069.1, Eucgr.F03515.2, Eucgr.F03515.1, Eucgr.E01194.1, Eucgr.C00724.1, Eucgr.B03006.1, Eucgr.E00019.1, Eucgr.C00723.1, Eucgr.J01555.1, Eucgr.D00051.1, Eucgr.B01936.1, Eucgr.F02124.1, Eucgr.J00357.1, Eucgr.G03081.1, Eucgr.I01610.1, Eucgr.D00050.1, Eucgr.E01191.1,…
GO:0009793	embryo development ending in seed dormancy	P	0.027409675223078068	9.29244e+11	33	441	1339	33666	over	Eucgr.B00238.2, Eucgr.A01991.1, Eucgr.A02229.1, Eucgr.C02424.1, Eucgr.C01899.1, Eucgr.K01221.2, Eucgr.F02320.1, Eucgr.B03359.1, Eucgr.J01139.1, Eucgr.B02379.1, Eucgr.C00060.1, Eucgr.J02859.1, Eucgr.J00559.1, Eucgr.C03822.1, Eucgr.G00960.1, Eucgr.I02765.1, Eucgr.K03578.1, Eucgr.K01425.1, Eucgr.A02902.1, Eucgr.G00446.1, Eucgr.J02152.1, Eucgr.C04221.1, Eucgr.F03122.1, Eucgr.J01082.1, Eucgr.C04178.1,…	Eucgr.E04108.1, Eucgr.L02331.1, Eucgr.A01103.1, Eucgr.B01294.1, Eucgr.H04720.2, Eucgr.H04720.1, Eucgr.H04600.1, Eucgr.G03036.1, Eucgr.D02248.1, Eucgr.H02636.1, Eucgr.H02493.2, Eucgr.H02493.1, Eucgr.F03564.1, Eucgr.B02442.1, Eucgr.I02227.1, Eucgr.B00238.1, Eucgr.I02155.1, Eucgr.B01292.1, Eucgr.K01851.1, Eucgr.F02294.1, Eucgr.L02799.1, Eucgr.E00914.1, Eucgr.E02414.2, Eucgr.E02414.1, Eucgr.G00217.1,…
GO:0000166	nucleotide binding	F	0.02864114326884661	9.7734e+11	155	2987	1217	31120	over	Eucgr.H04893.1, Eucgr.D00474.1, Eucgr.F01793.1, Eucgr.H00498.1, Eucgr.A02394.1, Eucgr.A01991.1, Eucgr.L02925.1, Eucgr.K01701.1, Eucgr.C00688.1, Eucgr.F01369.1, Eucgr.J00015.1, Eucgr.K01647.1, Eucgr.J00864.1, Eucgr.B02711.2, Eucgr.F04017.1, Eucgr.I00531.1, Eucgr.J01234.2, Eucgr.B03569.1, Eucgr.B02747.1, Eucgr.B00400.3, Eucgr.I02232.1, Eucgr.I00567.1, Eucgr.K01718.1, Eucgr.H01654.1, Eucgr.A02334.1,…	Eucgr.L00559.1, Eucgr.F03134.1, Eucgr.L02331.1, Eucgr.F00900.1, Eucgr.B02012.2, Eucgr.B02012.1, Eucgr.D02249.2, Eucgr.D02249.1, Eucgr.B01797.6, Eucgr.B01797.5, Eucgr.B01797.4, Eucgr.B01797.3, Eucgr.B01797.2, Eucgr.B01797.1, Eucgr.G01154.1, Eucgr.I00777.1, Eucgr.H01880.1, Eucgr.A00337.1, Eucgr.E01196.1, Eucgr.J02253.2, Eucgr.J02253.1, Eucgr.I01423.3, Eucgr.I01423.2, Eucgr.C03112.1, Eucgr.B02443.1,…
GO:0009416	response to light stimulus	P	0.029146958417741693	0.0010010588421781436	103	1856	1269	32251	over	Eucgr.E01754.1, Eucgr.B02197.1, Eucgr.B00238.2, Eucgr.I02453.1, Eucgr.C01938.1, Eucgr.A01561.1, Eucgr.B02358.1, Eucgr.G00777.1, Eucgr.B03746.1, Eucgr.A02229.1, Eucgr.B01750.1, Eucgr.J00819.1, Eucgr.D02099.1, Eucgr.J03101.4, Eucgr.K02129.1, Eucgr.E03242.1, Eucgr.G03199.1, Eucgr.B00523.1, Eucgr.F04422.1, Eucgr.F03951.1, Eucgr.E00407.1, Eucgr.B02564.1, Eucgr.G02490.2, Eucgr.K00555.1, Eucgr.K01639.1,…	Eucgr.E04108.1, Eucgr.H04257.1, Eucgr.D02521.1, Eucgr.A00217.1, Eucgr.G02591.4, Eucgr.G02591.3, Eucgr.G02591.2, Eucgr.G02591.1, Eucgr.E01219.1, Eucgr.D02009.1, Eucgr.H04688.1, Eucgr.H04960.5, Eucgr.H04960.4, Eucgr.H04960.3, Eucgr.H04960.2, Eucgr.H04960.1, Eucgr.F02831.1, Eucgr.F04331.1, Eucgr.I01303.1, Eucgr.H02948.2, Eucgr.H02948.1, Eucgr.K00153.2, Eucgr.K00153.1, Eucgr.B01294.1, Eucgr.D01826.1,…
GO:0051299	centrosome separation	P	0.030568802045294375	0.0010606347060952107	6	25	1366	34082	over	Eucgr.L00643.1, Eucgr.B01973.1, Eucgr.F03668.1, Eucgr.E03592.1, Eucgr.H04108.1, Eucgr.I02176.1	Eucgr.F00364.1, Eucgr.B03797.1, Eucgr.K01071.1, Eucgr.F03668.2, Eucgr.C01488.1, Eucgr.L01735.1, Eucgr.H03277.2, Eucgr.H03277.1, Eucgr.F03803.1, Eucgr.K03170.1, Eucgr.L00787.1, Eucgr.K02024.1, Eucgr.H03822.1, Eucgr.F03419.7, Eucgr.F03419.6, Eucgr.F03419.5, Eucgr.F03419.4, Eucgr.F03419.3, Eucgr.F03419.2, Eucgr.F03419.1, Eucgr.H01079.2, Eucgr.H01079.1, Eucgr.I02176.2, Eucgr.B00722.1, Eucgr.D01842.1
GO:0009117	nucleotide metabolic process	P	0.030568802045294375	0.0010634393798163565	54	846	1318	33261	over	Eucgr.H04893.1, Eucgr.H00498.1, Eucgr.A02394.1, Eucgr.L02925.1, Eucgr.C00405.1, Eucgr.F01369.1, Eucgr.E04053.1, Eucgr.I00055.1, Eucgr.B03569.1, Eucgr.B00400.3, Eucgr.I02232.1, Eucgr.I00567.1, Eucgr.A02334.1, Eucgr.K02869.1, Eucgr.K02495.1, Eucgr.A02652.1, Eucgr.E00444.1, Eucgr.B01973.1, Eucgr.I02455.1, Eucgr.D00002.1, Eucgr.F03668.1, Eucgr.E03592.1, Eucgr.I02784.1, Eucgr.J02407.1, Eucgr.F01560.1,…	Eucgr.D02249.2, Eucgr.D02249.1, Eucgr.B01797.6, Eucgr.B01797.5, Eucgr.B01797.4, Eucgr.B01797.3, Eucgr.B01797.2, Eucgr.B01797.1, Eucgr.J00753.1, Eucgr.H04960.5, Eucgr.H04960.4, Eucgr.H04960.3, Eucgr.H04960.2, Eucgr.H04960.1, Eucgr.H00514.1, Eucgr.E00653.1, Eucgr.A02339.1, Eucgr.E04227.2, Eucgr.E04227.1, Eucgr.H03762.1, Eucgr.I01925.1, Eucgr.J01486.1, Eucgr.F00364.1, Eucgr.J00752.1, Eucgr.F02678.1,…
GO:0015291	secondary active transmembrane transporter activity	F	0.03152818655216953	0.0011038009030008389	28	356	1344	33751	over	Eucgr.B00055.1, Eucgr.E01754.1, Eucgr.A02229.1, Eucgr.E03242.1, Eucgr.F00500.1, Eucgr.H03420.1, Eucgr.D01315.1, Eucgr.G01719.1, Eucgr.A00475.1, Eucgr.B00302.1, Eucgr.J00429.1, Eucgr.H00419.1, Eucgr.K01550.1, Eucgr.B01090.1, Eucgr.G02501.1, Eucgr.L02534.1, Eucgr.D00720.1, Eucgr.B02873.1, Eucgr.B00846.1, Eucgr.G03388.1, Eucgr.G01769.1, Eucgr.I01531.1, Eucgr.C03786.1, Eucgr.F00501.1, Eucgr.H02499.1,…	Eucgr.L02522.1, Eucgr.H04208.1, Eucgr.E03924.1, Eucgr.F02558.1, Eucgr.F00483.1, Eucgr.B03295.2, Eucgr.B03295.1, Eucgr.F00506.1, Eucgr.F04368.1, Eucgr.C02272.2, Eucgr.C02272.1, Eucgr.E00531.1, Eucgr.F00505.4, Eucgr.F00505.3, Eucgr.F00505.2, Eucgr.F00505.1, Eucgr.B02288.1, Eucgr.B02871.1, Eucgr.F04367.1, Eucgr.J00429.3, Eucgr.J00429.2, Eucgr.E04104.1, Eucgr.B03293.2, Eucgr.B03293.1, Eucgr.F00504.1,…
GO:0008544	epidermis development	P	0.032168639146447714	0.0011333511243707482	23	270	1349	33837	over	Eucgr.D02099.1, Eucgr.J00015.1, Eucgr.F04422.1, Eucgr.E00407.1, Eucgr.B02000.1, Eucgr.H04021.1, Eucgr.A02633.1, Eucgr.L00829.1, Eucgr.I02455.1, Eucgr.C00725.1, Eucgr.C02096.1, Eucgr.B01471.1, Eucgr.A00190.1, Eucgr.K01841.1, Eucgr.G02040.2, Eucgr.A01720.1, Eucgr.G01769.1, Eucgr.B00048.1, Eucgr.F04423.1, Eucgr.D02360.1, Eucgr.C00960.1, Eucgr.E00273.1, Eucgr.L02854.1	Eucgr.G02040.1, Eucgr.H00994.1, Eucgr.E01196.1, Eucgr.J01558.1, Eucgr.D01323.1, Eucgr.I01782.1, Eucgr.C00725.2, Eucgr.G02590.1, Eucgr.E00069.1, Eucgr.F03515.2, Eucgr.F03515.1, Eucgr.E01194.1, Eucgr.C00724.1, Eucgr.B03006.1, Eucgr.E00019.1, Eucgr.C00723.1, Eucgr.J01555.1, Eucgr.D00051.1, Eucgr.B01936.1, Eucgr.F02124.1, Eucgr.J00357.1, Eucgr.G03081.1, Eucgr.I01610.1, Eucgr.D00050.1, Eucgr.E01191.1,…
GO:0006753	nucleoside phosphate metabolic process	P	0.03228818799461744	0.0011447175003631265	54	849	1318	33258	over	Eucgr.H04893.1, Eucgr.H00498.1, Eucgr.A02394.1, Eucgr.L02925.1, Eucgr.C00405.1, Eucgr.F01369.1, Eucgr.E04053.1, Eucgr.I00055.1, Eucgr.B03569.1, Eucgr.B00400.3, Eucgr.I02232.1, Eucgr.I00567.1, Eucgr.A02334.1, Eucgr.K02869.1, Eucgr.K02495.1, Eucgr.A02652.1, Eucgr.E00444.1, Eucgr.B01973.1, Eucgr.I02455.1, Eucgr.D00002.1, Eucgr.F03668.1, Eucgr.E03592.1, Eucgr.I02784.1, Eucgr.J02407.1, Eucgr.F01560.1,…	Eucgr.D02249.2, Eucgr.D02249.1, Eucgr.B01797.6, Eucgr.B01797.5, Eucgr.B01797.4, Eucgr.B01797.3, Eucgr.B01797.2, Eucgr.B01797.1, Eucgr.J00753.1, Eucgr.H04960.5, Eucgr.H04960.4, Eucgr.H04960.3, Eucgr.H04960.2, Eucgr.H04960.1, Eucgr.H00514.1, Eucgr.E00653.1, Eucgr.A02339.1, Eucgr.E04227.2, Eucgr.E04227.1, Eucgr.H03762.1, Eucgr.I01925.1, Eucgr.J01486.1, Eucgr.F00364.1, Eucgr.J00752.1, Eucgr.F02678.1,…
GO:0044550	secondary metabolite biosynthetic process	P	0.03246256326095253	0.0011580927731028932	76	1296	1296	32811	over	Eucgr.B00055.1, Eucgr.B02197.1, Eucgr.H02855.1, Eucgr.C01938.1, Eucgr.E01689.1, Eucgr.D00739.2, Eucgr.B03746.1, Eucgr.D02099.1, Eucgr.F03816.1, Eucgr.G03199.1, Eucgr.F01369.1, Eucgr.F02642.1, Eucgr.F04160.1, Eucgr.F04422.1, Eucgr.E00407.1, Eucgr.F04163.1, Eucgr.K00555.1, Eucgr.D01315.1, Eucgr.G01772.1, Eucgr.A00475.1, Eucgr.A01171.1, Eucgr.H04937.1, Eucgr.F02648.1, Eucgr.K00285.1, Eucgr.F03763.1,…	Eucgr.D01635.1, Eucgr.E02345.1, Eucgr.H00994.1, Eucgr.H00180.1, Eucgr.L02882.1, Eucgr.C02346.1, Eucgr.B02563.1, Eucgr.E02896.1, Eucgr.D00509.1, Eucgr.D02009.1, Eucgr.H02254.1, Eucgr.K00153.2, Eucgr.K00153.1, Eucgr.L02522.1, Eucgr.A02420.1, Eucgr.H02828.1, Eucgr.H02685.1, Eucgr.J01558.1, Eucgr.J02444.1, Eucgr.C01660.1, Eucgr.K02778.1, Eucgr.A01845.1, Eucgr.D01323.1, Eucgr.F02902.1, Eucgr.J02061.1,…
GO:0016758	transferase activity, transferring hexosyl groups	F	0.03267762153451027	0.001173005692131767	54	850	1318	33257	over	Eucgr.H00749.1, Eucgr.C01938.1, Eucgr.F04216.1, Eucgr.J00973.1, Eucgr.B00531.1, Eucgr.A02372.1, Eucgr.A02702.1, Eucgr.C00584.1, Eucgr.J00420.1, Eucgr.J00976.1, Eucgr.F03658.1, Eucgr.H00446.1, Eucgr.H02634.1, Eucgr.G01342.1, Eucgr.F01224.1, Eucgr.I02055.1, Eucgr.C02203.1, Eucgr.F04010.1, Eucgr.A02712.1, Eucgr.L03702.1, Eucgr.K02353.1, Eucgr.L03024.1, Eucgr.C03199.1, Eucgr.A02692.1, Eucgr.J01663.1,…	Eucgr.H00443.1, Eucgr.E02345.1, Eucgr.E03231.1, Eucgr.B02563.1, Eucgr.H01248.1, Eucgr.A00920.1, Eucgr.J01007.1, Eucgr.L02402.1, Eucgr.A02699.1, Eucgr.H02445.1, Eucgr.K01350.1, Eucgr.H04759.1, Eucgr.J01869.1, Eucgr.A01605.1, Eucgr.I01111.1, Eucgr.B00239.1, Eucgr.L03638.1, Eucgr.E00189.2, Eucgr.E00189.1, Eucgr.F01010.1, Eucgr.H01247.1, Eucgr.A01533.1, Eucgr.J01006.1, Eucgr.G01344.1, Eucgr.B03487.1,…
GO:0019207	kinase regulator activity	F	0.032699815209438106	0.001185001898170996	8	47	1364	34060	over	Eucgr.F00143.1, Eucgr.J00392.1, Eucgr.H02008.1, Eucgr.K01668.1, Eucgr.F03815.1, Eucgr.J00667.1, Eucgr.F02276.1, Eucgr.F02482.2	Eucgr.H03882.2, Eucgr.H03882.1, Eucgr.A01913.4, Eucgr.A01913.3, Eucgr.A01913.2, Eucgr.A01913.1, Eucgr.F02482.1, Eucgr.G02455.1, Eucgr.L03048.1, Eucgr.B00149.2, Eucgr.B00149.1, Eucgr.F02274.1, Eucgr.L01805.1, Eucgr.E01482.1, Eucgr.L01338.1, Eucgr.G02433.1, Eucgr.D02139.1, Eucgr.J01137.1, Eucgr.J03066.1, Eucgr.H00901.1, Eucgr.K02734.1, Eucgr.A00915.1, Eucgr.I02387.1, Eucgr.J01477.1, Eucgr.F01158.6,…
GO:0019187	beta-1,4-mannosyltransferase activity	F	0.032699815209438106	0.0012027851373292101	4	9	1368	34098	over	Eucgr.H00749.1, Eucgr.J00420.1, Eucgr.F04010.1, Eucgr.I01833.1	Eucgr.K02080.1, Eucgr.G02715.1, Eucgr.K02079.1, Eucgr.A01679.1, Eucgr.A01558.3, Eucgr.A01558.2, Eucgr.A01558.1, Eucgr.C02007.1, Eucgr.F02219.1
GO:0000779	condensed chromosome, centromeric region	C	0.032699815209438106	0.0012027851373292101	4	9	1368	34098	over	Eucgr.F03614.1, Eucgr.I01149.1, Eucgr.K02233.1, Eucgr.C03198.1	Eucgr.F03805.1, Eucgr.I01311.2, Eucgr.I01311.1, Eucgr.J02403.1, Eucgr.J02401.2, Eucgr.J02401.1, Eucgr.I01329.1, Eucgr.A02254.1, Eucgr.A02473.1
GO:0007631	feeding behavior	P	0.032699815209438106	0.0012027851373292101	4	9	1368	34098	over	Eucgr.F03505.1, Eucgr.A02875.1, Eucgr.J00083.1, Eucgr.F00650.1	Eucgr.E00375.2, Eucgr.E00375.1, Eucgr.G02071.1, Eucgr.K01245.1, Eucgr.F00650.2, Eucgr.K00145.1, Eucgr.B03489.3, Eucgr.B03489.2, Eucgr.B03489.1
GO:0009628	response to abiotic stimulus	P	0.03358846506183372	0.0012429146167352606	249	5136	1123	28971	over	Eucgr.B01963.1, Eucgr.E01754.1, Eucgr.B02197.1, Eucgr.B00238.2, Eucgr.I02453.1, Eucgr.J00984.1, Eucgr.C01938.1, Eucgr.F04216.1, Eucgr.A01561.1, Eucgr.C03886.1, Eucgr.A00786.1, Eucgr.A02372.1, Eucgr.L02925.1, Eucgr.D02651.3, Eucgr.A02702.1, Eucgr.B02358.1, Eucgr.G00777.1, Eucgr.H01197.1, Eucgr.B03746.1, Eucgr.A02229.1, Eucgr.L03578.1, Eucgr.B01750.1, Eucgr.J00819.1, Eucgr.D02099.1, Eucgr.K02953.1,…	Eucgr.B02946.1, Eucgr.D01755.1, Eucgr.E04108.1, Eucgr.L00559.1, Eucgr.G00388.1, Eucgr.L03759.1, Eucgr.H04257.1, Eucgr.D02249.2, Eucgr.D02249.1, Eucgr.D02521.1, Eucgr.C01852.1, Eucgr.B01797.6, Eucgr.B01797.5, Eucgr.E02345.1, Eucgr.B01797.4, Eucgr.B01797.3, Eucgr.B01797.2, Eucgr.B01797.1, Eucgr.K01542.1, Eucgr.H00994.1, Eucgr.G01034.1, Eucgr.K01422.1, Eucgr.B02563.1, Eucgr.E01196.1, Eucgr.A00217.1,…
GO:0051276	chromosome organization	P	0.03734713567764458	0.0013902767103576978	57	917	1315	33190	over	Eucgr.A01561.1, Eucgr.D02651.3, Eucgr.K02953.1, Eucgr.H03658.1, Eucgr.C00405.1, Eucgr.H04616.1, Eucgr.D01652.1, Eucgr.B03569.1, Eucgr.B03207.1, Eucgr.A01444.1, Eucgr.J02951.1, Eucgr.J00336.1, Eucgr.K03318.1, Eucgr.J02976.1, Eucgr.C00897.1, Eucgr.K02631.1, Eucgr.J00733.1, Eucgr.D02616.1, Eucgr.B00599.1, Eucgr.F03314.1, Eucgr.E01075.1, Eucgr.A02633.1, Eucgr.H00532.2, Eucgr.I02455.1, Eucgr.B00601.1,…	Eucgr.A01463.1, Eucgr.H04257.1, Eucgr.G02854.1, Eucgr.F02799.1, Eucgr.A01894.3, Eucgr.A01894.2, Eucgr.A01894.1, Eucgr.G02614.1, Eucgr.B00440.3, Eucgr.B00440.2, Eucgr.B00440.1, Eucgr.J00130.1, Eucgr.E03853.3, Eucgr.E03853.2, Eucgr.E03853.1, Eucgr.B00479.1, Eucgr.L00950.1, Eucgr.C03591.1, Eucgr.L03758.1, Eucgr.F00364.1, Eucgr.E02081.1, Eucgr.G02590.1, Eucgr.B00702.2, Eucgr.B00702.1, Eucgr.G02230.2,…
GO:0010395	rhamnogalacturonan I metabolic process	P	0.038537927122404496	0.0014938343805793145	6	27	1366	34080	over	Eucgr.F04216.1, Eucgr.A02372.1, Eucgr.L03024.1, Eucgr.E00226.1, Eucgr.K00085.1, Eucgr.H00185.1	Eucgr.L02402.1, Eucgr.F03635.2, Eucgr.F03635.1, Eucgr.C01147.1, Eucgr.C01769.1, Eucgr.H02200.1, Eucgr.J01278.1, Eucgr.A01324.1, Eucgr.L01388.1, Eucgr.B01532.1, Eucgr.I00286.1, Eucgr.B01562.1, Eucgr.H00939.1, Eucgr.C02801.2, Eucgr.C02801.1, Eucgr.D00476.1, Eucgr.B00969.1, Eucgr.G03380.2, Eucgr.G03380.1, Eucgr.C00246.4, Eucgr.C00246.3, Eucgr.C00246.2, Eucgr.C00246.1, Eucgr.G00048.1, Eucgr.B03971.1,…
GO:0010393	galacturonan metabolic process	P	0.038537927122404496	0.0014938343805793145	6	27	1366	34080	over	Eucgr.F04216.1, Eucgr.A02372.1, Eucgr.L03024.1, Eucgr.E00226.1, Eucgr.K00085.1, Eucgr.H00185.1	Eucgr.L02402.1, Eucgr.F03635.2, Eucgr.F03635.1, Eucgr.C01147.1, Eucgr.C01769.1, Eucgr.H02200.1, Eucgr.J01278.1, Eucgr.A01324.1, Eucgr.L01388.1, Eucgr.B01532.1, Eucgr.I00286.1, Eucgr.B01562.1, Eucgr.H00939.1, Eucgr.C02801.2, Eucgr.C02801.1, Eucgr.D00476.1, Eucgr.B00969.1, Eucgr.G03380.2, Eucgr.G03380.1, Eucgr.C00246.4, Eucgr.C00246.3, Eucgr.C00246.2, Eucgr.C00246.1, Eucgr.G00048.1, Eucgr.B03971.1,…
GO:0052546	cell wall pectin metabolic process	P	0.038537927122404496	0.0014938343805793145	6	27	1366	34080	over	Eucgr.F04216.1, Eucgr.A02372.1, Eucgr.L03024.1, Eucgr.E00226.1, Eucgr.K00085.1, Eucgr.H00185.1	Eucgr.L02402.1, Eucgr.F03635.2, Eucgr.F03635.1, Eucgr.C01147.1, Eucgr.C01769.1, Eucgr.H02200.1, Eucgr.J01278.1, Eucgr.A01324.1, Eucgr.L01388.1, Eucgr.B01532.1, Eucgr.I00286.1, Eucgr.B01562.1, Eucgr.H00939.1, Eucgr.C02801.2, Eucgr.C02801.1, Eucgr.D00476.1, Eucgr.B00969.1, Eucgr.G03380.2, Eucgr.G03380.1, Eucgr.C00246.4, Eucgr.C00246.3, Eucgr.C00246.2, Eucgr.C00246.1, Eucgr.G00048.1, Eucgr.B03971.1,…
GO:0045070	positive regulation of viral genome replication	P	0.038537927122404496	0.0014943800678973603	2	0	1370	34107	over	Eucgr.H02633.1, Eucgr.H02748.1
GO:0016781	phosphotransferase activity, paired acceptors	F	0.038537927122404496	0.0014943800678973603	2	0	1370	34107	over	Eucgr.B01186.1, Eucgr.H03642.1
GO:0021533	cell differentiation in hindbrain	P	0.038537927122404496	0.0014943800678973603	2	0	1370	34107	over	Eucgr.H02633.1, Eucgr.H02748.1
GO:2000243	positive regulation of reproductive process	P	0.038537927122404496	0.0014943800678973603	2	0	1370	34107	over	Eucgr.H02633.1, Eucgr.H02748.1
GO:0046483	heterocycle metabolic process	P	0.03933512517326843	0.001534008870041047	82	1436	1290	32671	over	Eucgr.H00498.1, Eucgr.J01455.1, Eucgr.A02394.1, Eucgr.B00238.2, Eucgr.C01938.1, Eucgr.L02925.1, Eucgr.E01689.1, Eucgr.C00405.1, Eucgr.G03199.1, Eucgr.F01369.1, Eucgr.E04053.1, Eucgr.I00055.1, Eucgr.B00512.1, Eucgr.A02615.1, Eucgr.B02496.1, Eucgr.D02033.1, Eucgr.B03569.1, Eucgr.B00400.3, Eucgr.I02232.1, Eucgr.I00567.1, Eucgr.A02334.1, Eucgr.K02869.1, Eucgr.F03763.1, Eucgr.A02348.1, Eucgr.A02652.1,…	Eucgr.I01112.1, Eucgr.D02249.2, Eucgr.D02249.1, Eucgr.B01797.6, Eucgr.B01797.5, Eucgr.E02345.1, Eucgr.B01797.4, Eucgr.B01797.3, Eucgr.B01797.2, Eucgr.B01797.1, Eucgr.H00994.1, Eucgr.J00753.1, Eucgr.H04960.5, Eucgr.H04960.4, Eucgr.H04960.3, Eucgr.H04960.2, Eucgr.H04960.1, Eucgr.F02831.1, Eucgr.B02180.3, Eucgr.B02180.2, Eucgr.B02180.1, Eucgr.H00514.1, Eucgr.K00727.1, Eucgr.E00653.1, Eucgr.J01710.1,…
GO:0016701	oxidoreductase activity, acting on single donors with incorporation of molecular oxygen	F	0.045409823905747305	0.001780974702263965	10	76	1362	34031	over	Eucgr.J00819.1, Eucgr.H03535.1, Eucgr.J00820.1, Eucgr.H04500.1, Eucgr.B01018.1, Eucgr.J02430.1, Eucgr.G02560.3, Eucgr.D01945.1, Eucgr.F03791.1, Eucgr.H04662.1	Eucgr.J00824.1, Eucgr.H04496.1, Eucgr.A00216.1, Eucgr.G02110.1, Eucgr.J00823.1, Eucgr.H04495.3, Eucgr.H04495.2, Eucgr.H04495.1, Eucgr.J00821.1, Eucgr.E01144.1, Eucgr.D00291.1, Eucgr.A02024.1, Eucgr.D02555.1, Eucgr.H02823.1, Eucgr.A02023.1, Eucgr.A02022.1, Eucgr.C04031.1, Eucgr.C00949.1, Eucgr.F03092.2, Eucgr.F03092.1, Eucgr.J02807.2, Eucgr.J02807.1, Eucgr.L02430.1, Eucgr.G03374.4, Eucgr.G03374.3,…
GO:0019887	protein kinase regulator activity	F	0.045750013087231534	0.0018202095543260852	7	39	1365	34068	over	Eucgr.F00143.1, Eucgr.J00392.1, Eucgr.K01668.1, Eucgr.F03815.1, Eucgr.J00667.1, Eucgr.F02276.1, Eucgr.F02482.2	Eucgr.H03882.2, Eucgr.H03882.1, Eucgr.A01913.4, Eucgr.A01913.3, Eucgr.A01913.2, Eucgr.A01913.1, Eucgr.F02482.1, Eucgr.G02455.1, Eucgr.L03048.1, Eucgr.B00149.2, Eucgr.B00149.1, Eucgr.F02274.1, Eucgr.E01482.1, Eucgr.L01338.1, Eucgr.G02433.1, Eucgr.J01137.1, Eucgr.J03066.1, Eucgr.K02734.1, Eucgr.A00915.1, Eucgr.J01477.1, Eucgr.F01158.6, Eucgr.F01158.5, Eucgr.F01158.4, Eucgr.F01158.3, Eucgr.F01158.2,…
GO:0009953	dorsal/ventral pattern formation	P	0.045750013087231534	0.0018202095543260852	7	39	1365	34068	over	Eucgr.L00643.1, Eucgr.J03133.1, Eucgr.I01183.2, Eucgr.F02228.1, Eucgr.K02233.1, Eucgr.C03198.1, Eucgr.H04108.1	Eucgr.C00605.1, Eucgr.B03797.1, Eucgr.I02723.1, Eucgr.F04362.1, Eucgr.F02228.2, Eucgr.F01780.5, Eucgr.F01780.3, Eucgr.F01780.2, Eucgr.F03803.1, Eucgr.B03582.2, Eucgr.B03582.1, Eucgr.A00588.3, Eucgr.F03192.2, Eucgr.D00184.7, Eucgr.D00184.6, Eucgr.D00184.5, Eucgr.D00184.4, Eucgr.D00184.3, Eucgr.D00184.2, Eucgr.D00184.1, Eucgr.K03170.1, Eucgr.I01311.2, Eucgr.I01311.1, Eucgr.J02403.1, Eucgr.J02401.2,…
GO:0016787	hydrolase activity	F	0.045750013087231534	0.001824729083913511	238	4921	1134	29186	over	Eucgr.C00797.1, Eucgr.H00498.1, Eucgr.K02531.1, Eucgr.H02855.1, Eucgr.G02816.1, Eucgr.F02310.1, Eucgr.H02220.1, Eucgr.F02740.1, Eucgr.G03286.1, Eucgr.B03847.1, Eucgr.A00786.1, Eucgr.L02925.1, Eucgr.D02651.3, Eucgr.B00567.2, Eucgr.E02023.1, Eucgr.E04312.2, Eucgr.K00155.1, Eucgr.B03462.1, Eucgr.H04092.1, Eucgr.J03190.3, Eucgr.B02755.1, Eucgr.C00405.1, Eucgr.A01238.1, Eucgr.E04053.1, Eucgr.I01727.1,…	Eucgr.E00151.1, Eucgr.I01112.1, Eucgr.D02641.1, Eucgr.J00993.4, Eucgr.J00993.3, Eucgr.J00993.2, Eucgr.J00993.1, Eucgr.K03162.1, Eucgr.H00323.1, Eucgr.E01459.1, Eucgr.E01731.1, Eucgr.G01154.1, Eucgr.J00873.1, Eucgr.J02373.2, Eucgr.J02373.1, Eucgr.B01677.1, Eucgr.L02905.1, Eucgr.J01367.1, Eucgr.F02951.1, Eucgr.A02780.1, Eucgr.H04960.5, Eucgr.H04960.4, Eucgr.H04960.3, Eucgr.H04960.2, Eucgr.H04960.1,…
GO:0042490	mechanoreceptor differentiation	P	0.04918425974627023	0.0019739430795828717	5	19	1367	34088	over	Eucgr.J00303.1, Eucgr.A02658.1, Eucgr.D01672.1, Eucgr.J00179.1, Eucgr.A02563.1	Eucgr.G03082.1, Eucgr.A02264.1, Eucgr.K02879.3, Eucgr.K02879.1, Eucgr.J01189.1, Eucgr.H00835.1, Eucgr.I01935.1, Eucgr.K02144.3, Eucgr.K02144.2, Eucgr.K02144.1, Eucgr.L02280.1, Eucgr.J01217.1, Eucgr.J01906.1, Eucgr.G03241.1, Eucgr.B02565.7, Eucgr.B02565.6, Eucgr.B02565.3, Eucgr.B02565.2, Eucgr.B02565.1
GO:0032990	cell part morphogenesis	P	0.04918425974627023	0.001994398301255806	13	120	1359	33987	over	Eucgr.D01410.1, Eucgr.J00733.1, Eucgr.L00643.1, Eucgr.D00296.1, Eucgr.I01183.2, Eucgr.F02228.1, Eucgr.K02233.1, Eucgr.L03554.1, Eucgr.C03198.1, Eucgr.K00303.1, Eucgr.H04108.1, Eucgr.L02974.1, Eucgr.H00495.1	Eucgr.D02249.2, Eucgr.D02249.1, Eucgr.B01797.6, Eucgr.B01797.5, Eucgr.B01797.4, Eucgr.B01797.3, Eucgr.B01797.2, Eucgr.B01797.1, Eucgr.C02083.1, Eucgr.B02323.1, Eucgr.B01507.1, Eucgr.B02169.1, Eucgr.B03797.1, Eucgr.I02776.6, Eucgr.I02776.5, Eucgr.I02776.4, Eucgr.I02776.3, Eucgr.I02776.2, Eucgr.I02776.1, Eucgr.F03991.2, Eucgr.F03991.1, Eucgr.D00935.1, Eucgr.G00191.1, Eucgr.K01144.3, Eucgr.K01144.2,…
GO:0048858	cell projection morphogenesis	P	0.04918425974627023	0.001994398301255806	13	120	1359	33987	over	Eucgr.D01410.1, Eucgr.J00733.1, Eucgr.L00643.1, Eucgr.D00296.1, Eucgr.I01183.2, Eucgr.F02228.1, Eucgr.K02233.1, Eucgr.L03554.1, Eucgr.C03198.1, Eucgr.K00303.1, Eucgr.H04108.1, Eucgr.L02974.1, Eucgr.H00495.1	Eucgr.D02249.2, Eucgr.D02249.1, Eucgr.B01797.6, Eucgr.B01797.5, Eucgr.B01797.4, Eucgr.B01797.3, Eucgr.B01797.2, Eucgr.B01797.1, Eucgr.C02083.1, Eucgr.B02323.1, Eucgr.B01507.1, Eucgr.B02169.1, Eucgr.B03797.1, Eucgr.I02776.6, Eucgr.I02776.5, Eucgr.I02776.4, Eucgr.I02776.3, Eucgr.I02776.2, Eucgr.I02776.1, Eucgr.F03991.2, Eucgr.F03991.1, Eucgr.D00935.1, Eucgr.G00191.1, Eucgr.K01144.3, Eucgr.K01144.2,…
GO Enrichment analyses
UP-regulated Prolongued Treatment
GO-ID	Term	Category	FDR	P-Value	#Test	#Ref	#notAnnotTest	#notAnnotRef	Over/Under	TestSeqs	RefSeqs
GO:0009408	response to heat	P	8.3491e-12	1.85001e-14	43	123	883	34430	over	Eucgr.J01975.1, Eucgr.J01964.1, Eucgr.C03431.1, Eucgr.J01981.1, Eucgr.C03456.1, Eucgr.J01978.1, Eucgr.C03434.1, Eucgr.H03412.1, Eucgr.L03261.1, Eucgr.G00061.1, Eucgr.A01544.1, Eucgr.J01959.1, Eucgr.C00873.1, Eucgr.C03454.1, Eucgr.F01607.1, Eucgr.L03214.1, Eucgr.C00664.2, Eucgr.K00295.1, Eucgr.G03094.2, Eucgr.J01982.1, Eucgr.J01979.1, Eucgr.A02734.1, Eucgr.J01960.1, Eucgr.B02743.1, Eucgr.C03424.1,…	Eucgr.F03947.1, Eucgr.J01486.1, Eucgr.F03707.1, Eucgr.H00049.1, Eucgr.A00072.1, Eucgr.B02478.3, Eucgr.B02478.2, Eucgr.B02478.1, Eucgr.H00789.1, Eucgr.C03458.1, Eucgr.I00068.1, Eucgr.C03457.1, Eucgr.B02476.3, Eucgr.B02476.2, Eucgr.B02476.1, Eucgr.J01983.1, Eucgr.C00015.1, Eucgr.A01948.1, Eucgr.E00253.1, Eucgr.C01179.1, Eucgr.F00226.4, Eucgr.F00226.3, Eucgr.F00226.2, Eucgr.F00226.1, Eucgr.K00756.1,…
GO:0009642	response to light intensity	P	9.92184e-12	4.397e-15	53	225	873	34328	over	Eucgr.J02003.1, Eucgr.C02909.1, Eucgr.J01975.1, Eucgr.J01964.1, Eucgr.E00433.1, Eucgr.L03563.1, Eucgr.C03431.1, Eucgr.J01981.1, Eucgr.J03127.1, Eucgr.C03456.1, Eucgr.J01978.1, Eucgr.H04583.1, Eucgr.C03434.1, Eucgr.J01348.1, Eucgr.H03412.1, Eucgr.L03261.1, Eucgr.H01011.1, Eucgr.K00423.1, Eucgr.G00061.1, Eucgr.A01544.1, Eucgr.J01959.1, Eucgr.C00873.1, Eucgr.C03454.1, Eucgr.L03214.1, Eucgr.L02980.1,…	Eucgr.H04960.5, Eucgr.H04960.4, Eucgr.H04960.3, Eucgr.H04960.2, Eucgr.H04960.1, Eucgr.J00824.1, Eucgr.D00868.3, Eucgr.D00868.2, Eucgr.D00868.1, Eucgr.E01218.2, Eucgr.E01218.1, Eucgr.J00823.1, Eucgr.A02338.1, Eucgr.D00627.1, Eucgr.E00914.1, Eucgr.D02175.1, Eucgr.L02296.1, Eucgr.J03127.2, Eucgr.L01753.1, Eucgr.J00821.1, Eucgr.E00961.1, Eucgr.E04104.1, Eucgr.C03387.1, Eucgr.J00820.1, Eucgr.D00864.4,…
GO:0000302	response to reactive oxygen species	P	8.10189e-05	5.3857e-08	40	170	886	34383	over	Eucgr.J01975.1, Eucgr.J01964.1, Eucgr.E00433.1, Eucgr.L03563.1, Eucgr.J01981.1, Eucgr.J03127.1, Eucgr.J01978.1, Eucgr.L03261.1, Eucgr.K00423.1, Eucgr.F01222.3, Eucgr.G00061.1, Eucgr.B02657.1, Eucgr.J01959.1, Eucgr.F01607.1, Eucgr.L03214.1, Eucgr.L02980.1, Eucgr.F03866.1, Eucgr.J01982.1, Eucgr.J01979.1, Eucgr.J01960.1, Eucgr.K00729.1, Eucgr.I02136.1, Eucgr.J01985.1, Eucgr.C00348.4, Eucgr.J01980.1,…	Eucgr.B03520.1, Eucgr.F03947.1, Eucgr.K01972.1, Eucgr.K02848.2, Eucgr.K02848.1, Eucgr.K01971.1, Eucgr.K01219.1, Eucgr.J03127.2, Eucgr.G02459.1, Eucgr.A02718.1, Eucgr.H04061.1, Eucgr.K03196.1, Eucgr.G02074.4, Eucgr.G02074.3, Eucgr.G02074.2, Eucgr.G02074.1, Eucgr.B00283.1, Eucgr.B00305.1, Eucgr.J01983.1, Eucgr.F00621.2, Eucgr.F00621.1, Eucgr.H04632.1, Eucgr.L03320.1, Eucgr.D01809.1, Eucgr.K02530.4,…
GO:0006979	response to oxidative stress	P	0.0765601	6.78574e-05	42	239	884	34314	over	Eucgr.J01975.1, Eucgr.J01964.1, Eucgr.E00433.1, Eucgr.L03563.1, Eucgr.J01981.1, Eucgr.J03127.1, Eucgr.J01978.1, Eucgr.L03261.1, Eucgr.K00423.1, Eucgr.F01222.3, Eucgr.G00061.1, Eucgr.B02657.1, Eucgr.J01959.1, Eucgr.F01607.1, Eucgr.L03214.1, Eucgr.L02980.1, Eucgr.F03866.1, Eucgr.J01982.1, Eucgr.J01979.1, Eucgr.A02929.1, Eucgr.J01960.1, Eucgr.K00729.1, Eucgr.I02136.1, Eucgr.B02743.1, Eucgr.J01985.1,…	Eucgr.G01105.1, Eucgr.B03520.1, Eucgr.F03947.1, Eucgr.K01972.1, Eucgr.G01104.1, Eucgr.K02848.2, Eucgr.K02848.1, Eucgr.K01971.1, Eucgr.G01103.2, Eucgr.G01103.1, Eucgr.K01219.1, Eucgr.J03127.2, Eucgr.G02459.1, Eucgr.K02606.2, Eucgr.K02606.1, Eucgr.A02718.1, Eucgr.H04061.1, Eucgr.G01101.1, Eucgr.K03196.1, Eucgr.G02074.4, Eucgr.G02074.3, Eucgr.G02074.2, Eucgr.G02074.1, Eucgr.B00283.1, Eucgr.G01100.1,…
GO:0009266	response to temperature stimulus	P	225.771	0.00250134	56	514	870	34039	over	Eucgr.J01975.1, Eucgr.J01964.1, Eucgr.C03431.1, Eucgr.J01981.1, Eucgr.C03456.1, Eucgr.J01978.1, Eucgr.C03434.1, Eucgr.G01236.1, Eucgr.H03412.1, Eucgr.L03261.1, Eucgr.H04080.1, Eucgr.G00061.1, Eucgr.F02145.1, Eucgr.A01544.1, Eucgr.J01959.1, Eucgr.C00873.1, Eucgr.C03454.1, Eucgr.F01607.1, Eucgr.L03214.1, Eucgr.B03511.1, Eucgr.C00664.2, Eucgr.K00295.1, Eucgr.G03094.2, Eucgr.J01982.1, Eucgr.J01979.1,…	Eucgr.G00388.1, Eucgr.G01105.1, Eucgr.I00608.2, Eucgr.I00608.1, Eucgr.C01148.1, Eucgr.B03559.1, Eucgr.F03947.1, Eucgr.J01486.1, Eucgr.F03707.1, Eucgr.H01487.2, Eucgr.H01487.1, Eucgr.E01218.2, Eucgr.E01218.1, Eucgr.L03375.1, Eucgr.G01104.1, Eucgr.G00386.1, Eucgr.H00049.1, Eucgr.I02155.1, Eucgr.A00072.1, Eucgr.G01103.2, Eucgr.G01103.1, Eucgr.I02083.1, Eucgr.E00019.1, Eucgr.G00385.1, Eucgr.J03007.1,…
GO:0009416	response to light stimulus	P	4162.89	5.53453	112	1847	814	32706	over	Eucgr.G01414.1, Eucgr.J02003.1, Eucgr.C02909.1, Eucgr.G03362.1, Eucgr.J01975.1, Eucgr.G00770.1, Eucgr.K01387.2, Eucgr.H00564.1, Eucgr.G02591.1, Eucgr.J01964.1, Eucgr.E00433.1, Eucgr.L03563.1, Eucgr.C03431.1, Eucgr.J01981.1, Eucgr.J03127.1, Eucgr.A00998.1, Eucgr.C03456.1, Eucgr.J01843.4, Eucgr.J01978.1, Eucgr.F02906.1, Eucgr.H04583.1, Eucgr.C03434.1, Eucgr.I01562.1, Eucgr.H01256.1, Eucgr.B02321.1,…	Eucgr.E04108.1, Eucgr.H04257.1, Eucgr.D02521.1, Eucgr.A00217.1, Eucgr.G02591.4, Eucgr.G02591.3, Eucgr.G02591.2, Eucgr.E01219.1, Eucgr.D02009.1, Eucgr.H04688.1, Eucgr.H04960.5, Eucgr.H04960.4, Eucgr.H04960.3, Eucgr.H04960.2, Eucgr.H04960.1, Eucgr.F02831.1, Eucgr.F04331.1, Eucgr.I01303.1, Eucgr.H02948.1, Eucgr.K00153.2, Eucgr.K00153.1, Eucgr.B01294.1, Eucgr.D01826.1, Eucgr.L03687.1, Eucgr.B00440.3,…
GO:0009314	response to radiation	P	1.76486e+06	273.743	123	2254	803	32299	over	Eucgr.G01414.1, Eucgr.J02003.1, Eucgr.C02909.1, Eucgr.G03362.1, Eucgr.J01975.1, Eucgr.G00770.1, Eucgr.K01387.2, Eucgr.H00564.1, Eucgr.G02591.1, Eucgr.J01964.1, Eucgr.E00433.1, Eucgr.L03563.1, Eucgr.C03431.1, Eucgr.J01981.1, Eucgr.J03127.1, Eucgr.A00998.1, Eucgr.C03456.1, Eucgr.J01843.4, Eucgr.J01978.1, Eucgr.G00586.1, Eucgr.F02906.1, Eucgr.H04583.1, Eucgr.C03434.1, Eucgr.I01562.1, Eucgr.H01256.1,…	Eucgr.E04108.1, Eucgr.H04257.1, Eucgr.D02521.1, Eucgr.E01196.1, Eucgr.A00217.1, Eucgr.G02591.4, Eucgr.G02591.3, Eucgr.G02591.2, Eucgr.E01219.1, Eucgr.D02009.1, Eucgr.H04688.1, Eucgr.H04960.5, Eucgr.H04960.4, Eucgr.H04960.3, Eucgr.H04960.2, Eucgr.H04960.1, Eucgr.F02831.1, Eucgr.J02947.1, Eucgr.F04331.1, Eucgr.I01303.1, Eucgr.H02948.1, Eucgr.K00153.2, Eucgr.K00153.1, Eucgr.B01294.1, Eucgr.D01826.1,…
GO:0044424	intracellular part	C	2.09618e+06	3715.8	711	22902	215	11651	over	Eucgr.J00221.1, Eucgr.D00295.1, Eucgr.A02183.1, Eucgr.J00639.1, Eucgr.A02144.1, Eucgr.J00122.1, Eucgr.J02003.1, Eucgr.C02909.1, Eucgr.K02766.1, Eucgr.J00579.1, Eucgr.K03526.1, Eucgr.F01461.1, Eucgr.C02145.1, Eucgr.J01848.1, Eucgr.K02893.1, Eucgr.K02119.1, Eucgr.F02678.1, Eucgr.K01507.1, Eucgr.G03362.1, Eucgr.J01840.1, Eucgr.J02226.1, Eucgr.B03147.1, Eucgr.J01975.1, Eucgr.F01871.2, Eucgr.L02648.1,…	Eucgr.J00322.1, Eucgr.G02303.1, Eucgr.A01463.1, Eucgr.E00151.1, Eucgr.B02132.1, Eucgr.D01755.1, Eucgr.E04108.1, Eucgr.C04229.2, Eucgr.C04229.1, Eucgr.L00559.1, Eucgr.A02077.2, Eucgr.A02077.1, Eucgr.D02369.1, Eucgr.G00388.1, Eucgr.E01851.1, Eucgr.B03832.1, Eucgr.L00831.1, Eucgr.D02641.1, Eucgr.F03948.1, Eucgr.J02636.1, Eucgr.L01445.1, Eucgr.K00776.1, Eucgr.H02757.1, Eucgr.G01274.1, Eucgr.I00083.1,…
GO:0005622	intracellular	C	2.9764e+06	5935.65	712	22981	214	11572	over	Eucgr.J00221.1, Eucgr.D00295.1, Eucgr.A02183.1, Eucgr.J00639.1, Eucgr.A02144.1, Eucgr.J00122.1, Eucgr.J02003.1, Eucgr.C02909.1, Eucgr.K02766.1, Eucgr.J00579.1, Eucgr.K03526.1, Eucgr.F01461.1, Eucgr.C02145.1, Eucgr.J01848.1, Eucgr.K02893.1, Eucgr.K02119.1, Eucgr.F02678.1, Eucgr.K01507.1, Eucgr.G03362.1, Eucgr.J01840.1, Eucgr.J02226.1, Eucgr.B03147.1, Eucgr.J01975.1, Eucgr.F01871.2, Eucgr.L02648.1,…	Eucgr.J00322.1, Eucgr.G02303.1, Eucgr.A01463.1, Eucgr.E00151.1, Eucgr.B02132.1, Eucgr.D01755.1, Eucgr.E04108.1, Eucgr.C04229.2, Eucgr.C04229.1, Eucgr.L00559.1, Eucgr.A02077.2, Eucgr.A02077.1, Eucgr.D02369.1, Eucgr.G00388.1, Eucgr.E01851.1, Eucgr.B03832.1, Eucgr.L00831.1, Eucgr.D02641.1, Eucgr.F03948.1, Eucgr.J02636.1, Eucgr.L01445.1, Eucgr.K00776.1, Eucgr.H02757.1, Eucgr.G01274.1, Eucgr.I00083.1,…
obsolete_molecular_function		N	6.87935e+07	1.52434e+06	80	1348	846	33205	over	Eucgr.A02144.1, Eucgr.L02648.1, Eucgr.G02591.1, Eucgr.B01442.1, Eucgr.G02326.1, Eucgr.C03431.1, Eucgr.A02150.1, Eucgr.I00191.1, Eucgr.H04824.1, Eucgr.A02804.1, Eucgr.C03456.1, Eucgr.B02899.1, Eucgr.F02906.1, Eucgr.F02337.4, Eucgr.C03434.1, Eucgr.H01256.1, Eucgr.H03412.1, Eucgr.J00637.2, Eucgr.K01643.1, Eucgr.K02470.1, Eucgr.L01338.1, Eucgr.H00089.1, Eucgr.A01830.1, Eucgr.A01544.1, Eucgr.D02102.1,…	Eucgr.A01463.1, Eucgr.C04229.2, Eucgr.C04229.1, Eucgr.G00388.1, Eucgr.J00202.1, Eucgr.G00268.1, Eucgr.K01542.1, Eucgr.H00994.1, Eucgr.A01894.3, Eucgr.A01894.2, Eucgr.A01894.1, Eucgr.A00217.1, Eucgr.G02591.4, Eucgr.G02591.3, Eucgr.G02591.2, Eucgr.C03783.1, Eucgr.J00513.1, Eucgr.I01303.1, Eucgr.H02948.1, Eucgr.D01826.1, Eucgr.E01922.1, Eucgr.J00250.1, Eucgr.F03062.1, Eucgr.A02028.2, Eucgr.A02028.1,…
GO:0030528	transcription regulator activity	F	5.96012e+08	1.45272e+07	67	1092	859	33461	over	Eucgr.A02144.1, Eucgr.L02648.1, Eucgr.G02591.1, Eucgr.B01442.1, Eucgr.G02326.1, Eucgr.C03431.1, Eucgr.I00191.1, Eucgr.H04824.1, Eucgr.A02804.1, Eucgr.C03456.1, Eucgr.B02899.1, Eucgr.F02906.1, Eucgr.F02337.4, Eucgr.C03434.1, Eucgr.H01256.1, Eucgr.H03412.1, Eucgr.J00637.2, Eucgr.K01643.1, Eucgr.K02470.1, Eucgr.H00089.1, Eucgr.A01830.1, Eucgr.A01544.1, Eucgr.D02102.1, Eucgr.C00873.1, Eucgr.J02934.1,…	Eucgr.A01463.1, Eucgr.G00388.1, Eucgr.G00268.1, Eucgr.H00994.1, Eucgr.A01894.3, Eucgr.A01894.2, Eucgr.A01894.1, Eucgr.A00217.1, Eucgr.G02591.4, Eucgr.G02591.3, Eucgr.G02591.2, Eucgr.C03783.1, Eucgr.J00513.1, Eucgr.I01303.1, Eucgr.H02948.1, Eucgr.D01826.1, Eucgr.E01922.1, Eucgr.F03062.1, Eucgr.A02028.2, Eucgr.A02028.1, Eucgr.C03423.1, Eucgr.B00048.1, Eucgr.H00131.1, Eucgr.B03520.1, Eucgr.I00608.2,…
GO:0044464	cell part	C	2.62089e+10	7.54966e+06	766	25848	160	8705	over	Eucgr.J00221.1, Eucgr.D00295.1, Eucgr.A02183.1, Eucgr.H02789.1, Eucgr.J00639.1, Eucgr.A02144.1, Eucgr.J00122.1, Eucgr.F01656.1, Eucgr.J02003.1, Eucgr.C02909.1, Eucgr.K02766.1, Eucgr.J00579.1, Eucgr.A02614.1, Eucgr.K03526.1, Eucgr.F01461.1, Eucgr.C02145.1, Eucgr.J01848.1, Eucgr.K02893.1, Eucgr.K02119.1, Eucgr.F02678.1, Eucgr.K01507.1, Eucgr.G03362.1, Eucgr.J01840.1, Eucgr.J02226.1, Eucgr.B03147.1,…	Eucgr.J00322.1, Eucgr.G02303.1, Eucgr.A01463.1, Eucgr.E00151.1, Eucgr.B02132.1, Eucgr.D01755.1, Eucgr.E04108.1, Eucgr.C04229.2, Eucgr.C04229.1, Eucgr.L00559.1, Eucgr.A02077.2, Eucgr.A02077.1, Eucgr.D02369.1, Eucgr.G00388.1, Eucgr.F02520.1, Eucgr.E01851.1, Eucgr.B03832.1, Eucgr.L00831.1, Eucgr.D02641.1, Eucgr.F03948.1, Eucgr.J02636.1, Eucgr.L01445.1, Eucgr.K00776.1, Eucgr.H02757.1, Eucgr.G01274.1,…
GO:0005623	cell	C	2.62089e+10	7.54966e+06	766	25848	160	8705	over	Eucgr.J00221.1, Eucgr.D00295.1, Eucgr.A02183.1, Eucgr.H02789.1, Eucgr.J00639.1, Eucgr.A02144.1, Eucgr.J00122.1, Eucgr.F01656.1, Eucgr.J02003.1, Eucgr.C02909.1, Eucgr.K02766.1, Eucgr.J00579.1, Eucgr.A02614.1, Eucgr.K03526.1, Eucgr.F01461.1, Eucgr.C02145.1, Eucgr.J01848.1, Eucgr.K02893.1, Eucgr.K02119.1, Eucgr.F02678.1, Eucgr.K01507.1, Eucgr.G03362.1, Eucgr.J01840.1, Eucgr.J02226.1, Eucgr.B03147.1,…	Eucgr.J00322.1, Eucgr.G02303.1, Eucgr.A01463.1, Eucgr.E00151.1, Eucgr.B02132.1, Eucgr.D01755.1, Eucgr.E04108.1, Eucgr.C04229.2, Eucgr.C04229.1, Eucgr.L00559.1, Eucgr.A02077.2, Eucgr.A02077.1, Eucgr.D02369.1, Eucgr.G00388.1, Eucgr.F02520.1, Eucgr.E01851.1, Eucgr.B03832.1, Eucgr.L00831.1, Eucgr.D02641.1, Eucgr.F03948.1, Eucgr.J02636.1, Eucgr.L01445.1, Eucgr.K00776.1, Eucgr.H02757.1, Eucgr.G01274.1,…
GO:0009628	response to abiotic stimulus	P	2.67171e+10	8.28806e+06	205	5180	721	29373	over	Eucgr.J00221.1, Eucgr.G01414.1, Eucgr.J00122.1, Eucgr.J02003.1, Eucgr.C02909.1, Eucgr.G03362.1, Eucgr.J01840.1, Eucgr.B03147.1, Eucgr.J01975.1, Eucgr.G00770.1, Eucgr.C00957.1, Eucgr.K01387.2, Eucgr.H00564.1, Eucgr.G02591.1, Eucgr.J01964.1, Eucgr.E00628.2, Eucgr.E00433.1, Eucgr.A00690.1, Eucgr.L03563.1, Eucgr.K02684.1, Eucgr.C03431.1, Eucgr.A02150.1, Eucgr.A01486.1, Eucgr.J01981.1, Eucgr.G00558.1,…	Eucgr.B02946.1, Eucgr.D01755.1, Eucgr.E04108.1, Eucgr.L00559.1, Eucgr.G00388.1, Eucgr.L03759.1, Eucgr.H04257.1, Eucgr.D02249.2, Eucgr.D02249.1, Eucgr.D02521.1, Eucgr.C01852.1, Eucgr.B01797.6, Eucgr.B01797.5, Eucgr.E02345.1, Eucgr.B01797.4, Eucgr.B01797.3, Eucgr.B01797.2, Eucgr.B01797.1, Eucgr.K01542.1, Eucgr.H00994.1, Eucgr.G01034.1, Eucgr.K01422.1, Eucgr.B02563.1, Eucgr.E01196.1, Eucgr.A00217.1,…
GO:0010467	gene expression	P	3.63764e+09	1.20905e+07	150	3495	776	31058	over	Eucgr.A02183.1, Eucgr.A02144.1, Eucgr.K02766.1, Eucgr.K01507.1, Eucgr.B03147.1, Eucgr.L02648.1, Eucgr.F00711.1, Eucgr.G00770.1, Eucgr.J02488.1, Eucgr.H03283.1, Eucgr.G02591.1, Eucgr.B01442.1, Eucgr.G03213.2, Eucgr.H03046.1, Eucgr.A02150.1, Eucgr.H04824.1, Eucgr.K02829.1, Eucgr.A00588.1, Eucgr.A02804.1, Eucgr.H00217.1, Eucgr.B02899.1, Eucgr.A02076.1, Eucgr.C02511.1, Eucgr.B02244.1, Eucgr.C01278.1,…	Eucgr.A01463.1, Eucgr.C04229.2, Eucgr.C04229.1, Eucgr.F00628.1, Eucgr.J02493.1, Eucgr.B02012.2, Eucgr.B02012.1, Eucgr.D02249.2, Eucgr.D02249.1, Eucgr.G00268.1, Eucgr.B01797.6, Eucgr.B01797.5, Eucgr.B01797.4, Eucgr.B01797.3, Eucgr.B01797.2, Eucgr.B01797.1, Eucgr.K01542.1, Eucgr.B02683.1, Eucgr.F02799.1, Eucgr.A01894.3, Eucgr.A01894.2, Eucgr.A01894.1, Eucgr.J01367.1, Eucgr.A00217.1, Eucgr.F04451.2,…
GO:0010035	response to inorganic substance	P	3.23192e+10	1.14582e+09	93	1940	833	32613	over	Eucgr.J01975.1, Eucgr.J02488.1, Eucgr.G02591.1, Eucgr.J01964.1, Eucgr.E00433.1, Eucgr.L03563.1, Eucgr.A02150.1, Eucgr.J01981.1, Eucgr.J03127.1, Eucgr.B03280.1, Eucgr.H02498.1, Eucgr.J01978.1, Eucgr.B02304.1, Eucgr.L01101.1, Eucgr.C00666.1, Eucgr.F02906.1, Eucgr.L03714.1, Eucgr.H05057.1, Eucgr.G02632.1, Eucgr.F01693.1, Eucgr.H02592.1, Eucgr.L03261.1, Eucgr.F04469.1, Eucgr.K00423.1, Eucgr.L01281.1,…	Eucgr.J02636.1, Eucgr.D02249.2, Eucgr.D02249.1, Eucgr.B01797.6, Eucgr.B01797.5, Eucgr.B01797.4, Eucgr.B01797.3, Eucgr.B01797.2, Eucgr.B01797.1, Eucgr.K01542.1, Eucgr.H00874.1, Eucgr.A00217.1, Eucgr.L01876.1, Eucgr.G02591.4, Eucgr.G02591.3, Eucgr.G02591.2, Eucgr.E01076.1, Eucgr.L02642.1, Eucgr.E00342.1, Eucgr.J02013.1, Eucgr.K01853.1, Eucgr.H00491.1, Eucgr.H00514.1, Eucgr.B01174.1, Eucgr.J00250.1,…
GO:0009648	photoperiodism	P	7.11078e+08	2.67856e+07	20	177	906	34376	over	Eucgr.K01387.2, Eucgr.G02591.1, Eucgr.J01843.4, Eucgr.F02906.1, Eucgr.I01562.1, Eucgr.H04385.1, Eucgr.A01371.1, Eucgr.B03511.1, Eucgr.B03897.1, Eucgr.D02320.1, Eucgr.J00349.1, Eucgr.A00097.1, Eucgr.K00237.1, Eucgr.H03381.1, Eucgr.K02636.1, Eucgr.F01367.2, Eucgr.J00271.1, Eucgr.C00112.1, Eucgr.H02948.2, Eucgr.J01911.1	Eucgr.A00217.1, Eucgr.G02591.4, Eucgr.G02591.3, Eucgr.G02591.2, Eucgr.F04331.1, Eucgr.H02948.1, Eucgr.H00131.1, Eucgr.L03758.1, Eucgr.D00053.1, Eucgr.A01461.2, Eucgr.A01461.1, Eucgr.D01370.1, Eucgr.E02414.2, Eucgr.E02414.1, Eucgr.A01723.1, Eucgr.K01387.1, Eucgr.K03078.1, Eucgr.B03867.1, Eucgr.G02075.1, Eucgr.C02221.5, Eucgr.C02221.4, Eucgr.C02221.3, Eucgr.C02221.2, Eucgr.C02221.1, Eucgr.B03052.1,…
GO:0032774	RNA biosynthetic process	P	1.1026e+12	4.3977e+09	62	1148	864	33405	over	Eucgr.A02144.1, Eucgr.L02648.1, Eucgr.G00770.1, Eucgr.G02591.1, Eucgr.B01442.1, Eucgr.G03213.2, Eucgr.A02150.1, Eucgr.A00588.1, Eucgr.B02899.1, Eucgr.C02511.1, Eucgr.B02244.1, Eucgr.C01278.1, Eucgr.F02906.1, Eucgr.J02108.1, Eucgr.H01011.1, Eucgr.L01338.1, Eucgr.J01004.1, Eucgr.A00795.1, Eucgr.H00089.1, Eucgr.I02081.1, Eucgr.A01830.1, Eucgr.I00062.1, Eucgr.I01172.2, Eucgr.G02811.1, Eucgr.F04277.1,…	Eucgr.A01463.1, Eucgr.C04229.2, Eucgr.C04229.1, Eucgr.D02249.2, Eucgr.D02249.1, Eucgr.G00268.1, Eucgr.B01797.6, Eucgr.B01797.5, Eucgr.B01797.4, Eucgr.B01797.3, Eucgr.B01797.2, Eucgr.B01797.1, Eucgr.K01542.1, Eucgr.F02799.1, Eucgr.A01894.3, Eucgr.A01894.2, Eucgr.A01894.1, Eucgr.F04451.2, Eucgr.F04451.1, Eucgr.G02591.4, Eucgr.G02591.3, Eucgr.G02591.2, Eucgr.K03353.1, Eucgr.H03714.1, Eucgr.J00250.1,…
GO:0006351	transcription, DNA-dependent	P	1.69776e+12	7.49175e+07	61	1141	865	33412	over	Eucgr.A02144.1, Eucgr.L02648.1, Eucgr.G00770.1, Eucgr.G02591.1, Eucgr.B01442.1, Eucgr.G03213.2, Eucgr.A02150.1, Eucgr.A00588.1, Eucgr.B02899.1, Eucgr.C02511.1, Eucgr.B02244.1, Eucgr.C01278.1, Eucgr.F02906.1, Eucgr.J02108.1, Eucgr.H01011.1, Eucgr.L01338.1, Eucgr.J01004.1, Eucgr.A00795.1, Eucgr.H00089.1, Eucgr.I02081.1, Eucgr.A01830.1, Eucgr.I00062.1, Eucgr.I01172.2, Eucgr.G02811.1, Eucgr.F04277.1,…	Eucgr.A01463.1, Eucgr.C04229.2, Eucgr.C04229.1, Eucgr.D02249.2, Eucgr.D02249.1, Eucgr.G00268.1, Eucgr.B01797.6, Eucgr.B01797.5, Eucgr.B01797.4, Eucgr.B01797.3, Eucgr.B01797.2, Eucgr.B01797.1, Eucgr.K01542.1, Eucgr.F02799.1, Eucgr.A01894.3, Eucgr.A01894.2, Eucgr.A01894.1, Eucgr.F04451.2, Eucgr.F04451.1, Eucgr.G02591.4, Eucgr.G02591.3, Eucgr.G02591.2, Eucgr.K03353.1, Eucgr.H03714.1, Eucgr.J00250.1,…
GO:0043229	intracellular organelle	C	1.69776e+12	7.52386e+08	616	20272	310	14281	over	Eucgr.J00221.1, Eucgr.D00295.1, Eucgr.A02183.1, Eucgr.J00639.1, Eucgr.A02144.1, Eucgr.J00122.1, Eucgr.J02003.1, Eucgr.C02909.1, Eucgr.K02766.1, Eucgr.J00579.1, Eucgr.K03526.1, Eucgr.F01461.1, Eucgr.C02145.1, Eucgr.J01848.1, Eucgr.K02119.1, Eucgr.F02678.1, Eucgr.K01507.1, Eucgr.G03362.1, Eucgr.J01840.1, Eucgr.J02226.1, Eucgr.B03147.1, Eucgr.F01871.2, Eucgr.L02648.1, Eucgr.G02846.2, Eucgr.G00770.1,…	Eucgr.J00322.1, Eucgr.G02303.1, Eucgr.A01463.1, Eucgr.E00151.1, Eucgr.B02132.1, Eucgr.D01755.1, Eucgr.E04108.1, Eucgr.C04229.2, Eucgr.C04229.1, Eucgr.L00559.1, Eucgr.A02077.2, Eucgr.A02077.1, Eucgr.D02369.1, Eucgr.G00388.1, Eucgr.E01851.1, Eucgr.B03832.1, Eucgr.D02641.1, Eucgr.F03948.1, Eucgr.L01445.1, Eucgr.K00776.1, Eucgr.G01274.1, Eucgr.I00083.1, Eucgr.L02059.1, Eucgr.F04020.3, Eucgr.F04020.2,…
GO:0043231	intracellular membrane-bounded organelle	C	1.80999e+12	8.52812e+07	577	18787	349	15766	over	Eucgr.J00221.1, Eucgr.D00295.1, Eucgr.A02183.1, Eucgr.J00639.1, Eucgr.A02144.1, Eucgr.J00122.1, Eucgr.J02003.1, Eucgr.C02909.1, Eucgr.K02766.1, Eucgr.J00579.1, Eucgr.K03526.1, Eucgr.C02145.1, Eucgr.K02119.1, Eucgr.F02678.1, Eucgr.K01507.1, Eucgr.G03362.1, Eucgr.J01840.1, Eucgr.J02226.1, Eucgr.B03147.1, Eucgr.F01871.2, Eucgr.L02648.1, Eucgr.G02846.2, Eucgr.G00770.1, Eucgr.C01569.4, Eucgr.E00579.1,…	Eucgr.J00322.1, Eucgr.G02303.1, Eucgr.A01463.1, Eucgr.E00151.1, Eucgr.B02132.1, Eucgr.D01755.1, Eucgr.E04108.1, Eucgr.C04229.2, Eucgr.C04229.1, Eucgr.L00559.1, Eucgr.A02077.2, Eucgr.A02077.1, Eucgr.D02369.1, Eucgr.G00388.1, Eucgr.E01851.1, Eucgr.B03832.1, Eucgr.D02641.1, Eucgr.F03948.1, Eucgr.L01445.1, Eucgr.K00776.1, Eucgr.G01274.1, Eucgr.I00083.1, Eucgr.L02059.1, Eucgr.F04020.3, Eucgr.F04020.2,…
GO:0070013	intracellular organelle lumen	C	1.80999e+12	9.2244e+08	89	1924	837	32629	over	Eucgr.J00639.1, Eucgr.A02144.1, Eucgr.J00579.1, Eucgr.K01507.1, Eucgr.G00770.1, Eucgr.B01442.1, Eucgr.H00847.1, Eucgr.J01356.1, Eucgr.G03213.2, Eucgr.H03046.1, Eucgr.I00191.1, Eucgr.C00641.1, Eucgr.C02511.1, Eucgr.B02244.1, Eucgr.C01278.1, Eucgr.K02700.1, Eucgr.G01236.1, Eucgr.B00253.1, Eucgr.K00307.1, Eucgr.B00575.3, Eucgr.J02108.1, Eucgr.E01507.1, Eucgr.J00541.1, Eucgr.E01026.1, Eucgr.H03858.2,…	Eucgr.A01463.1, Eucgr.C04229.2, Eucgr.C04229.1, Eucgr.D02249.2, Eucgr.D02249.1, Eucgr.B01797.6, Eucgr.B01797.5, Eucgr.B01797.4, Eucgr.B01797.3, Eucgr.B01797.2, Eucgr.B01797.1, Eucgr.G02854.1, Eucgr.A01894.3, Eucgr.A01894.2, Eucgr.A01894.1, Eucgr.F04451.2, Eucgr.F04451.1, Eucgr.C02897.2, Eucgr.C02897.1, Eucgr.C03783.1, Eucgr.F01825.1, Eucgr.K03353.1, Eucgr.A01414.3, Eucgr.A02028.2, Eucgr.A02028.1,…
GO:0043233	organelle lumen	C	1.80999e+12	9.2244e+08	89	1924	837	32629	over	Eucgr.J00639.1, Eucgr.A02144.1, Eucgr.J00579.1, Eucgr.K01507.1, Eucgr.G00770.1, Eucgr.B01442.1, Eucgr.H00847.1, Eucgr.J01356.1, Eucgr.G03213.2, Eucgr.H03046.1, Eucgr.I00191.1, Eucgr.C00641.1, Eucgr.C02511.1, Eucgr.B02244.1, Eucgr.C01278.1, Eucgr.K02700.1, Eucgr.G01236.1, Eucgr.B00253.1, Eucgr.K00307.1, Eucgr.B00575.3, Eucgr.J02108.1, Eucgr.E01507.1, Eucgr.J00541.1, Eucgr.E01026.1, Eucgr.H03858.2,…	Eucgr.A01463.1, Eucgr.C04229.2, Eucgr.C04229.1, Eucgr.D02249.2, Eucgr.D02249.1, Eucgr.B01797.6, Eucgr.B01797.5, Eucgr.B01797.4, Eucgr.B01797.3, Eucgr.B01797.2, Eucgr.B01797.1, Eucgr.G02854.1, Eucgr.A01894.3, Eucgr.A01894.2, Eucgr.A01894.1, Eucgr.F04451.2, Eucgr.F04451.1, Eucgr.C02897.2, Eucgr.C02897.1, Eucgr.C03783.1, Eucgr.F01825.1, Eucgr.K03353.1, Eucgr.A01414.3, Eucgr.A02028.2, Eucgr.A02028.1,…
GO:0043226	organelle	C	1.87724e+12	9.98309e+06	623	20576	303	13977	over	Eucgr.J00221.1, Eucgr.D00295.1, Eucgr.A02183.1, Eucgr.J00639.1, Eucgr.A02144.1, Eucgr.J00122.1, Eucgr.J02003.1, Eucgr.C02909.1, Eucgr.K02766.1, Eucgr.J00579.1, Eucgr.K03526.1, Eucgr.F01461.1, Eucgr.C02145.1, Eucgr.J01848.1, Eucgr.K02119.1, Eucgr.F02678.1, Eucgr.K01507.1, Eucgr.G03362.1, Eucgr.J01840.1, Eucgr.J02226.1, Eucgr.B03147.1, Eucgr.F01871.2, Eucgr.L02648.1, Eucgr.G02846.2, Eucgr.G00770.1,…	Eucgr.J00322.1, Eucgr.G02303.1, Eucgr.A01463.1, Eucgr.E00151.1, Eucgr.B02132.1, Eucgr.D01755.1, Eucgr.E04108.1, Eucgr.C04229.2, Eucgr.C04229.1, Eucgr.L00559.1, Eucgr.A02077.2, Eucgr.A02077.1, Eucgr.D02369.1, Eucgr.G00388.1, Eucgr.E01851.1, Eucgr.B03832.1, Eucgr.D02641.1, Eucgr.F03948.1, Eucgr.L01445.1, Eucgr.K00776.1, Eucgr.G01274.1, Eucgr.I00083.1, Eucgr.L02059.1, Eucgr.F04020.3, Eucgr.F04020.2,…
GO:0010468	regulation of gene expression	P	1.98306e+12	1.09853e+10	99	2223	827	32330	over	Eucgr.K02766.1, Eucgr.K01507.1, Eucgr.B03147.1, Eucgr.L02648.1, Eucgr.G00770.1, Eucgr.J02488.1, Eucgr.H03283.1, Eucgr.G02591.1, Eucgr.B01442.1, Eucgr.A02150.1, Eucgr.H04824.1, Eucgr.A02804.1, Eucgr.B02899.1, Eucgr.F02906.1, Eucgr.G01236.1, Eucgr.E03689.1, Eucgr.K01643.1, Eucgr.E01026.1, Eucgr.D02075.1, Eucgr.H01011.1, Eucgr.K02470.1, Eucgr.L01338.1, Eucgr.F01222.3, Eucgr.H00089.1, Eucgr.H00611.1,…	Eucgr.D02249.2, Eucgr.D02249.1, Eucgr.G00268.1, Eucgr.B01797.6, Eucgr.B01797.5, Eucgr.B01797.4, Eucgr.B01797.3, Eucgr.B01797.2, Eucgr.B01797.1, Eucgr.K01542.1, Eucgr.B02683.1, Eucgr.F02799.1, Eucgr.A01894.3, Eucgr.A01894.2, Eucgr.A01894.1, Eucgr.J01367.1, Eucgr.A00217.1, Eucgr.G02591.4, Eucgr.G02591.3, Eucgr.G02591.2, Eucgr.C02083.1, Eucgr.C03783.1, Eucgr.G03085.1, Eucgr.H02948.1, Eucgr.K00153.2,…
GO:0016070	RNA metabolic process	P	2.23222e+12	1.28601e+10	117	2768	809	31785	over	Eucgr.A02183.1, Eucgr.A02144.1, Eucgr.F01461.1, Eucgr.K02893.1, Eucgr.K01507.1, Eucgr.L02648.1, Eucgr.F00711.1, Eucgr.G00770.1, Eucgr.H03283.1, Eucgr.G02591.1, Eucgr.B01442.1, Eucgr.G03213.2, Eucgr.H03046.1, Eucgr.A02150.1, Eucgr.K02829.1, Eucgr.A00588.1, Eucgr.H02049.1, Eucgr.J03127.1, Eucgr.B02899.1, Eucgr.A02076.1, Eucgr.C02511.1, Eucgr.B02244.1, Eucgr.C01278.1, Eucgr.G00349.1, Eucgr.F02906.1,…	Eucgr.A01463.1, Eucgr.C04229.2, Eucgr.C04229.1, Eucgr.J02493.1, Eucgr.B02012.2, Eucgr.B02012.1, Eucgr.D02249.2, Eucgr.D02249.1, Eucgr.G00268.1, Eucgr.J02516.1, Eucgr.B01797.6, Eucgr.B01797.5, Eucgr.B01797.4, Eucgr.B01797.3, Eucgr.B01797.2, Eucgr.B01797.1, Eucgr.K01542.1, Eucgr.B02683.1, Eucgr.F02799.1, Eucgr.A01894.3, Eucgr.A01894.2, Eucgr.A01894.1, Eucgr.F04451.2, Eucgr.F04451.1, Eucgr.G02591.4,…
GO:0044428	nuclear part	C	2.2624e+11	1.35353e+09	101	2293	825	32260	over	Eucgr.A02183.1, Eucgr.J00639.1, Eucgr.A02144.1, Eucgr.J00579.1, Eucgr.K01507.1, Eucgr.G00770.1, Eucgr.G02591.1, Eucgr.B01442.1, Eucgr.H00847.1, Eucgr.J01356.1, Eucgr.G03213.2, Eucgr.H03046.1, Eucgr.A02150.1, Eucgr.I00191.1, Eucgr.C00641.1, Eucgr.A02076.1, Eucgr.B02244.1, Eucgr.C01278.1, Eucgr.F02337.4, Eucgr.K02700.1, Eucgr.G01236.1, Eucgr.B00253.1, Eucgr.K00307.1, Eucgr.B00575.3, Eucgr.J02108.1,…	Eucgr.A01463.1, Eucgr.C04229.2, Eucgr.C04229.1, Eucgr.F03948.1, Eucgr.D02249.2, Eucgr.D02249.1, Eucgr.B01797.6, Eucgr.B01797.5, Eucgr.B01797.4, Eucgr.B01797.3, Eucgr.B01797.2, Eucgr.B01797.1, Eucgr.G02854.1, Eucgr.F02799.1, Eucgr.A01894.3, Eucgr.A01894.2, Eucgr.A01894.1, Eucgr.F04451.2, Eucgr.F04451.1, Eucgr.G02591.4, Eucgr.G02591.3, Eucgr.G02591.2, Eucgr.C02897.2, Eucgr.C02897.1, Eucgr.C03783.1,…
GO:0009787	regulation of abscisic acid mediated signaling pathway	P	2.299e+12	1.42637e+09	17	146	909	34407	over	Eucgr.J02003.1, Eucgr.B03147.1, Eucgr.A01486.1, Eucgr.G00558.1, Eucgr.H04583.1, Eucgr.D02135.1, Eucgr.H00766.1, Eucgr.C03732.1, Eucgr.C03407.2, Eucgr.A02858.1, Eucgr.F02691.1, Eucgr.D01901.1, Eucgr.G00557.1, Eucgr.K01389.2, Eucgr.G01970.1, Eucgr.J01092.3, Eucgr.F00398.2	Eucgr.K03353.1, Eucgr.H03059.2, Eucgr.H03059.1, Eucgr.C02585.1, Eucgr.K01389.1, Eucgr.K03352.1, Eucgr.G02389.1, Eucgr.G02387.1, Eucgr.K01649.3, Eucgr.K01649.2, Eucgr.K01649.1, Eucgr.C03387.1, Eucgr.G02385.1, Eucgr.E03456.1, Eucgr.C02580.1, Eucgr.H03365.1, Eucgr.F00398.1, Eucgr.F03549.2, Eucgr.F03549.1, Eucgr.G01961.1, Eucgr.F03166.2, Eucgr.F03166.1, Eucgr.C03407.1, Eucgr.H04992.2, Eucgr.H04992.1,…
GO:0031974	membrane-enclosed lumen	C	2.37982e+12	1.52925e+10	89	1949	837	32604	over	Eucgr.J00639.1, Eucgr.A02144.1, Eucgr.J00579.1, Eucgr.K01507.1, Eucgr.G00770.1, Eucgr.B01442.1, Eucgr.H00847.1, Eucgr.J01356.1, Eucgr.G03213.2, Eucgr.H03046.1, Eucgr.I00191.1, Eucgr.C00641.1, Eucgr.C02511.1, Eucgr.B02244.1, Eucgr.C01278.1, Eucgr.K02700.1, Eucgr.G01236.1, Eucgr.B00253.1, Eucgr.K00307.1, Eucgr.B00575.3, Eucgr.J02108.1, Eucgr.E01507.1, Eucgr.J00541.1, Eucgr.E01026.1, Eucgr.H03858.2,…	Eucgr.A01463.1, Eucgr.C04229.2, Eucgr.C04229.1, Eucgr.D02249.2, Eucgr.D02249.1, Eucgr.B01797.6, Eucgr.B01797.5, Eucgr.B01797.4, Eucgr.B01797.3, Eucgr.B01797.2, Eucgr.B01797.1, Eucgr.G02854.1, Eucgr.A01894.3, Eucgr.A01894.2, Eucgr.A01894.1, Eucgr.F04451.2, Eucgr.F04451.1, Eucgr.C02897.2, Eucgr.C02897.1, Eucgr.C03783.1, Eucgr.F01825.1, Eucgr.K03353.1, Eucgr.A01414.3, Eucgr.A02028.2, Eucgr.A02028.1,…
GO:0043227	membrane-bounded organelle	C	2.67363e+12	1.77728e+10	585	19179	341	15374	over	Eucgr.J00221.1, Eucgr.D00295.1, Eucgr.A02183.1, Eucgr.J00639.1, Eucgr.A02144.1, Eucgr.J00122.1, Eucgr.J02003.1, Eucgr.C02909.1, Eucgr.K02766.1, Eucgr.J00579.1, Eucgr.K03526.1, Eucgr.C02145.1, Eucgr.K02119.1, Eucgr.F02678.1, Eucgr.K01507.1, Eucgr.G03362.1, Eucgr.J01840.1, Eucgr.J02226.1, Eucgr.B03147.1, Eucgr.F01871.2, Eucgr.L02648.1, Eucgr.G02846.2, Eucgr.G00770.1, Eucgr.C01569.4, Eucgr.E00579.1,…	Eucgr.J00322.1, Eucgr.G02303.1, Eucgr.A01463.1, Eucgr.E00151.1, Eucgr.B02132.1, Eucgr.D01755.1, Eucgr.E04108.1, Eucgr.C04229.2, Eucgr.C04229.1, Eucgr.L00559.1, Eucgr.A02077.2, Eucgr.A02077.1, Eucgr.D02369.1, Eucgr.G00388.1, Eucgr.E01851.1, Eucgr.B03832.1, Eucgr.D02641.1, Eucgr.F03948.1, Eucgr.L01445.1, Eucgr.K00776.1, Eucgr.G01274.1, Eucgr.I00083.1, Eucgr.L02059.1, Eucgr.F04020.3, Eucgr.F04020.2,…
GO:0009738	abscisic acid mediated signaling pathway	P	2.67542e+12	1.83776e+10	17	149	909	34404	over	Eucgr.J02003.1, Eucgr.B03147.1, Eucgr.A01486.1, Eucgr.G00558.1, Eucgr.H04583.1, Eucgr.D02135.1, Eucgr.H00766.1, Eucgr.C03732.1, Eucgr.C03407.2, Eucgr.A02858.1, Eucgr.F02691.1, Eucgr.D01901.1, Eucgr.G00557.1, Eucgr.K01389.2, Eucgr.G01970.1, Eucgr.J01092.3, Eucgr.F00398.2	Eucgr.K03353.1, Eucgr.H03059.2, Eucgr.H03059.1, Eucgr.C02585.1, Eucgr.K01389.1, Eucgr.K03352.1, Eucgr.G02389.1, Eucgr.G02387.1, Eucgr.K01649.3, Eucgr.K01649.2, Eucgr.K01649.1, Eucgr.C03387.1, Eucgr.G02385.1, Eucgr.E03456.1, Eucgr.C02580.1, Eucgr.H03365.1, Eucgr.F00398.1, Eucgr.F03549.2, Eucgr.F03549.1, Eucgr.G01961.1, Eucgr.F03166.2, Eucgr.F03166.1, Eucgr.C03407.1, Eucgr.H04992.2, Eucgr.H04992.1,…
GO:0019222	regulation of metabolic process	P	3.91871e+11	2.77861e+09	151	3872	775	30681	over	Eucgr.J00221.1, Eucgr.J00639.1, Eucgr.K02766.1, Eucgr.K01507.1, Eucgr.B03147.1, Eucgr.L02648.1, Eucgr.G00770.1, Eucgr.C01569.4, Eucgr.J02488.1, Eucgr.H03283.1, Eucgr.F04452.1, Eucgr.G02591.1, Eucgr.L00795.1, Eucgr.B01442.1, Eucgr.H04513.1, Eucgr.L03563.1, Eucgr.D01765.2, Eucgr.L01770.1, Eucgr.A02150.1, Eucgr.H04824.1, Eucgr.A02804.1, Eucgr.A00998.1, Eucgr.H03385.1, Eucgr.B02899.1, Eucgr.E00860.1,…	Eucgr.J00322.1, Eucgr.G02303.1, Eucgr.K00776.1, Eucgr.F00900.1, Eucgr.L00439.1, Eucgr.D02249.2, Eucgr.D02249.1, Eucgr.G00268.1, Eucgr.B01797.6, Eucgr.B01797.5, Eucgr.B01797.4, Eucgr.B01797.3, Eucgr.B01797.2, Eucgr.B01797.1, Eucgr.K01542.1, Eucgr.B02683.1, Eucgr.H00180.1, Eucgr.F02799.1, Eucgr.J02373.2, Eucgr.J02373.1, Eucgr.A01894.3, Eucgr.A01894.2, Eucgr.A01894.1, Eucgr.J01367.1, Eucgr.J02253.2,…
GO:0071215	cellular response to abscisic acid stimulus	P	4.09701e+12	2.99582e+09	17	155	909	34398	over	Eucgr.J02003.1, Eucgr.B03147.1, Eucgr.A01486.1, Eucgr.G00558.1, Eucgr.H04583.1, Eucgr.D02135.1, Eucgr.H00766.1, Eucgr.C03732.1, Eucgr.C03407.2, Eucgr.A02858.1, Eucgr.F02691.1, Eucgr.D01901.1, Eucgr.G00557.1, Eucgr.K01389.2, Eucgr.G01970.1, Eucgr.J01092.3, Eucgr.F00398.2	Eucgr.K03353.1, Eucgr.H03059.2, Eucgr.H03059.1, Eucgr.C02585.1, Eucgr.K01389.1, Eucgr.K03352.1, Eucgr.G02389.1, Eucgr.G02387.1, Eucgr.K01649.3, Eucgr.K01649.2, Eucgr.K01649.1, Eucgr.C03387.1, Eucgr.G02385.1, Eucgr.E03456.1, Eucgr.C02580.1, Eucgr.H03365.1, Eucgr.F00398.1, Eucgr.F03549.2, Eucgr.F03549.1, Eucgr.G01961.1, Eucgr.F03166.2, Eucgr.F03166.1, Eucgr.C03407.1, Eucgr.H04992.2, Eucgr.H04992.1,…
GO:0006970	response to osmotic stress	P	4.24367e+12	3.19709e+10	90	2016	836	32537	over	Eucgr.G03362.1, Eucgr.J01840.1, Eucgr.B03147.1, Eucgr.C00957.1, Eucgr.H00564.1, Eucgr.G02591.1, Eucgr.E00628.2, Eucgr.E00433.1, Eucgr.A00690.1, Eucgr.K02684.1, Eucgr.A02150.1, Eucgr.G00558.1, Eucgr.H02498.1, Eucgr.J01978.1, Eucgr.J03116.1, Eucgr.B00176.2, Eucgr.H04329.1, Eucgr.F02906.1, Eucgr.F02337.4, Eucgr.H01256.1, Eucgr.H05057.1, Eucgr.J02939.1, Eucgr.D02135.1, Eucgr.J00637.2, Eucgr.E03689.1,…	Eucgr.D01755.1, Eucgr.L00559.1, Eucgr.G00388.1, Eucgr.D02249.2, Eucgr.D02249.1, Eucgr.B01797.6, Eucgr.B01797.5, Eucgr.B01797.4, Eucgr.B01797.3, Eucgr.B01797.2, Eucgr.B01797.1, Eucgr.K01542.1, Eucgr.H00994.1, Eucgr.G01034.1, Eucgr.K01422.1, Eucgr.A00217.1, Eucgr.G02591.4, Eucgr.G02591.3, Eucgr.G02591.2, Eucgr.H04688.1, Eucgr.I02037.1, Eucgr.L02642.1, Eucgr.I01303.1, Eucgr.K00153.2, Eucgr.K00153.1,…
GO:0065003	macromolecular complex assembly	P	4.90786e+11	3.80623e+10	50	911	876	33642	over	Eucgr.G00770.1, Eucgr.H03283.1, Eucgr.L00795.1, Eucgr.F01447.1, Eucgr.E00433.1, Eucgr.E02449.1, Eucgr.H03046.1, Eucgr.C03233.1, Eucgr.H02498.1, Eucgr.J01978.1, Eucgr.E00860.1, Eucgr.C02302.1, Eucgr.L03261.1, Eucgr.H03858.2, Eucgr.C03762.1, Eucgr.G00061.1, Eucgr.H00611.1, Eucgr.J01959.1, Eucgr.J02835.1, Eucgr.L01432.1, Eucgr.L03214.1, Eucgr.E04012.1, Eucgr.B03897.1, Eucgr.I00651.1, Eucgr.J01979.1,…	Eucgr.A01463.1, Eucgr.D02641.1, Eucgr.D02249.2, Eucgr.D02249.1, Eucgr.B01797.6, Eucgr.B01797.5, Eucgr.B01797.4, Eucgr.B01797.3, Eucgr.B01797.2, Eucgr.C02466.1, Eucgr.B01797.1, Eucgr.J02373.2, Eucgr.J02373.1, Eucgr.D01515.1, Eucgr.A01774.2, Eucgr.A01774.1, Eucgr.C03112.1, Eucgr.L02642.1, Eucgr.F01825.1, Eucgr.H04208.1, Eucgr.I00585.1, Eucgr.C03854.1, Eucgr.I00105.1, Eucgr.F00484.1, Eucgr.C02465.1,…
GO:0006139	nucleobase-containing compound metabolic process	P	5.51001e+11	4.39531e+09	168	4450	758	30103	over	Eucgr.A02183.1, Eucgr.A02144.1, Eucgr.K03526.1, Eucgr.F01461.1, Eucgr.K02893.1, Eucgr.F02678.1, Eucgr.K01507.1, Eucgr.L02648.1, Eucgr.F00711.1, Eucgr.G00770.1, Eucgr.H03283.1, Eucgr.G02591.1, Eucgr.L00795.1, Eucgr.B01442.1, Eucgr.H04513.1, Eucgr.L03563.1, Eucgr.G03213.2, Eucgr.H03046.1, Eucgr.K01337.1, Eucgr.L01770.1, Eucgr.A02150.1, Eucgr.K02829.1, Eucgr.A00588.1, Eucgr.H02049.1, Eucgr.J03127.1,…	Eucgr.A01463.1, Eucgr.C04229.2, Eucgr.C04229.1, Eucgr.F04020.2, Eucgr.F04020.1, Eucgr.J02493.1, Eucgr.B02012.2, Eucgr.B02012.1, Eucgr.D02249.2, Eucgr.D02249.1, Eucgr.G00268.1, Eucgr.J02516.1, Eucgr.B01797.6, Eucgr.B01797.5, Eucgr.B01797.4, Eucgr.B01797.3, Eucgr.B01797.2, Eucgr.B01797.1, Eucgr.K01542.1, Eucgr.B02683.1, Eucgr.F02799.1, Eucgr.J02373.2, Eucgr.J02373.1, Eucgr.A01894.3, Eucgr.J00753.1,…
GO:0005984	disaccharide metabolic process	P	9.19425e+11	7.53794e+09	13	99	913	34454	over	Eucgr.J01840.1, Eucgr.A00690.1, Eucgr.G00558.1, Eucgr.J03116.1, Eucgr.F03529.1, Eucgr.D02135.1, Eucgr.C01715.1, Eucgr.C00201.1, Eucgr.H00997.1, Eucgr.K03553.1, Eucgr.G00557.1, Eucgr.G02543.1, Eucgr.B03950.1	Eucgr.C03199.1, Eucgr.B00239.1, Eucgr.F01010.1, Eucgr.E04226.2, Eucgr.E04226.1, Eucgr.B03950.2, Eucgr.E00259.3, Eucgr.E00259.2, Eucgr.E00259.1, Eucgr.A02647.1, Eucgr.D00481.1, Eucgr.G01723.1, Eucgr.A00691.3, Eucgr.A00691.2, Eucgr.A00691.1, Eucgr.B00354.1, Eucgr.K01958.1, Eucgr.L03702.1, Eucgr.C01523.1, Eucgr.E02758.1, Eucgr.E03524.1, Eucgr.F02349.1, Eucgr.H00041.1, Eucgr.F01231.2, Eucgr.F01231.1,…
GO:0031981	nuclear lumen	C	9.45404e+11	7.99682e+09	83	1860	843	32693	over	Eucgr.J00639.1, Eucgr.A02144.1, Eucgr.J00579.1, Eucgr.K01507.1, Eucgr.G00770.1, Eucgr.B01442.1, Eucgr.H00847.1, Eucgr.J01356.1, Eucgr.G03213.2, Eucgr.H03046.1, Eucgr.I00191.1, Eucgr.C00641.1, Eucgr.B02244.1, Eucgr.C01278.1, Eucgr.K02700.1, Eucgr.G01236.1, Eucgr.B00253.1, Eucgr.K00307.1, Eucgr.B00575.3, Eucgr.J02108.1, Eucgr.E01507.1, Eucgr.J00541.1, Eucgr.E01026.1, Eucgr.H03858.2, Eucgr.A01467.1,…	Eucgr.A01463.1, Eucgr.C04229.2, Eucgr.C04229.1, Eucgr.D02249.2, Eucgr.D02249.1, Eucgr.B01797.6, Eucgr.B01797.5, Eucgr.B01797.4, Eucgr.B01797.3, Eucgr.B01797.2, Eucgr.B01797.1, Eucgr.G02854.1, Eucgr.A01894.3, Eucgr.A01894.2, Eucgr.A01894.1, Eucgr.F04451.2, Eucgr.F04451.1, Eucgr.C02897.2, Eucgr.C02897.1, Eucgr.C03783.1, Eucgr.F01825.1, Eucgr.K03353.1, Eucgr.A01414.3, Eucgr.A02028.2, Eucgr.A02028.1,…
GO:0005634	nucleus	C	9.45404e+11	8.1699e+09	110	2669	816	31884	over	Eucgr.A02183.1, Eucgr.J00639.1, Eucgr.A02144.1, Eucgr.J00579.1, Eucgr.K01507.1, Eucgr.G00770.1, Eucgr.G02591.1, Eucgr.B01442.1, Eucgr.H00847.1, Eucgr.J01356.1, Eucgr.G03213.2, Eucgr.H03046.1, Eucgr.A02150.1, Eucgr.I00191.1, Eucgr.C00641.1, Eucgr.A02076.1, Eucgr.B02244.1, Eucgr.C01278.1, Eucgr.G00349.1, Eucgr.F02337.4, Eucgr.K02700.1, Eucgr.G01236.1, Eucgr.H01256.1, Eucgr.B00253.1, Eucgr.K00307.1,…	Eucgr.A01463.1, Eucgr.C04229.2, Eucgr.C04229.1, Eucgr.F03948.1, Eucgr.D02249.2, Eucgr.D02249.1, Eucgr.B01797.6, Eucgr.B01797.5, Eucgr.B01797.4, Eucgr.B01797.3, Eucgr.B01797.2, Eucgr.B01797.1, Eucgr.K01542.1, Eucgr.G02854.1, Eucgr.F02799.1, Eucgr.A01894.3, Eucgr.A01894.2, Eucgr.A01894.1, Eucgr.J02253.2, Eucgr.F04451.2, Eucgr.F04451.1, Eucgr.G02591.4, Eucgr.G02591.3, Eucgr.G02591.2, Eucgr.C02897.2,…
GO:0043170	macromolecule metabolic process	P	9.97261e+11	8.839e+08	348	10646	578	23907	over	Eucgr.J00221.1, Eucgr.A02183.1, Eucgr.A02144.1, Eucgr.K02766.1, Eucgr.F01461.1, Eucgr.K02893.1, Eucgr.K01507.1, Eucgr.J01840.1, Eucgr.B03147.1, Eucgr.H03725.1, Eucgr.L02648.1, Eucgr.F00711.1, Eucgr.G00770.1, Eucgr.C01569.4, Eucgr.J02488.1, Eucgr.C00957.1, Eucgr.H03283.1, Eucgr.F04452.1, Eucgr.G02591.1, Eucgr.L00795.1, Eucgr.B01442.1, Eucgr.H00847.1, Eucgr.H04513.1, Eucgr.H04079.1, Eucgr.E00433.1,…	Eucgr.J00322.1, Eucgr.G02303.1, Eucgr.A01463.1, Eucgr.B02132.1, Eucgr.E04108.1, Eucgr.C04229.2, Eucgr.C04229.1, Eucgr.L00559.1, Eucgr.F02520.1, Eucgr.L02059.1, Eucgr.F04020.2, Eucgr.F04020.1, Eucgr.L02331.1, Eucgr.F00628.1, Eucgr.J02493.1, Eucgr.F00900.1, Eucgr.B02826.1, Eucgr.B02012.2, Eucgr.A01343.1, Eucgr.B02012.1, Eucgr.C00966.1, Eucgr.H00323.1, Eucgr.L00439.1, Eucgr.D02249.2, Eucgr.D02249.1,…
GO:0009644	response to high light intensity	P	0.0010236839707142222	9.30003e+09	8	33	918	34520	over	Eucgr.J02003.1, Eucgr.H04583.1, Eucgr.J01348.1, Eucgr.C03732.1, Eucgr.C03407.2, Eucgr.A02858.1, Eucgr.D01901.1, Eucgr.A01933.1	Eucgr.H04960.5, Eucgr.H04960.4, Eucgr.H04960.3, Eucgr.H04960.2, Eucgr.H04960.1, Eucgr.C03387.1, Eucgr.I01025.2, Eucgr.I01025.1, Eucgr.F03166.2, Eucgr.F03166.1, Eucgr.C03407.1, Eucgr.D02583.2, Eucgr.D02583.1, Eucgr.F03076.1, Eucgr.D02221.1, Eucgr.L02842.1, Eucgr.E03981.1, Eucgr.L02841.1, Eucgr.C03398.1, Eucgr.F02825.2, Eucgr.F02825.1, Eucgr.G02960.3, Eucgr.G02960.2, Eucgr.G02960.1, Eucgr.C03066.2,…
GO:0034641	cellular nitrogen compound metabolic process	P	0.0015711946168146878	1.46222e+11	179	4908	747	29645	over	Eucgr.A02183.1, Eucgr.A02144.1, Eucgr.K03526.1, Eucgr.F01461.1, Eucgr.K02893.1, Eucgr.F02678.1, Eucgr.K01507.1, Eucgr.L02648.1, Eucgr.F00711.1, Eucgr.G00770.1, Eucgr.H03283.1, Eucgr.G02591.1, Eucgr.L00795.1, Eucgr.B01442.1, Eucgr.H04513.1, Eucgr.L03563.1, Eucgr.G03213.2, Eucgr.H03046.1, Eucgr.K01337.1, Eucgr.L01770.1, Eucgr.A02150.1, Eucgr.K02829.1, Eucgr.A00588.1, Eucgr.H02049.1, Eucgr.J03127.1,…	Eucgr.A01463.1, Eucgr.I01112.1, Eucgr.C04229.2, Eucgr.C04229.1, Eucgr.F04020.2, Eucgr.F04020.1, Eucgr.B00512.1, Eucgr.J02493.1, Eucgr.B02012.2, Eucgr.B02012.1, Eucgr.D02249.2, Eucgr.D02249.1, Eucgr.G00268.1, Eucgr.J02516.1, Eucgr.B01797.6, Eucgr.B01797.5, Eucgr.B01797.4, Eucgr.B01797.3, Eucgr.B01797.2, Eucgr.B01797.1, Eucgr.K01542.1, Eucgr.B02683.1, Eucgr.F02799.1, Eucgr.J02373.2, Eucgr.J02373.1,…
GO:0090304	nucleic acid metabolic process	P	0.0016323668534947865	1.55532e+11	136	3524	790	31029	over	Eucgr.A02183.1, Eucgr.A02144.1, Eucgr.F01461.1, Eucgr.K02893.1, Eucgr.K01507.1, Eucgr.L02648.1, Eucgr.F00711.1, Eucgr.G00770.1, Eucgr.H03283.1, Eucgr.G02591.1, Eucgr.B01442.1, Eucgr.L03563.1, Eucgr.G03213.2, Eucgr.H03046.1, Eucgr.A02150.1, Eucgr.K02829.1, Eucgr.A00588.1, Eucgr.H02049.1, Eucgr.J03127.1, Eucgr.B02899.1, Eucgr.A02076.1, Eucgr.C02511.1, Eucgr.B02244.1, Eucgr.C01278.1, Eucgr.G00349.1,…	Eucgr.A01463.1, Eucgr.C04229.2, Eucgr.C04229.1, Eucgr.F04020.2, Eucgr.F04020.1, Eucgr.J02493.1, Eucgr.B02012.2, Eucgr.B02012.1, Eucgr.D02249.2, Eucgr.D02249.1, Eucgr.G00268.1, Eucgr.J02516.1, Eucgr.B01797.6, Eucgr.B01797.5, Eucgr.B01797.4, Eucgr.B01797.3, Eucgr.B01797.2, Eucgr.B01797.1, Eucgr.K01542.1, Eucgr.B02683.1, Eucgr.F02799.1, Eucgr.A01894.3, Eucgr.A01894.2, Eucgr.A01894.1, Eucgr.F04451.2,…
GO:0005654	nucleoplasm	C	0.0018254950305372326	1.77979e+11	47	888	879	33665	over	Eucgr.J00579.1, Eucgr.K01507.1, Eucgr.G00770.1, Eucgr.B01442.1, Eucgr.H00847.1, Eucgr.H03046.1, Eucgr.I00191.1, Eucgr.C00641.1, Eucgr.B02244.1, Eucgr.C01278.1, Eucgr.K02700.1, Eucgr.K00307.1, Eucgr.B00575.3, Eucgr.J02108.1, Eucgr.J00541.1, Eucgr.H03858.2, Eucgr.C04091.1, Eucgr.A00795.1, Eucgr.J00396.1, Eucgr.G03101.1, Eucgr.C00608.2, Eucgr.I02381.1, Eucgr.L01432.1, Eucgr.B03897.1, Eucgr.C02661.1,…	Eucgr.A01463.1, Eucgr.G02854.1, Eucgr.F04451.2, Eucgr.F04451.1, Eucgr.A02028.2, Eucgr.A02028.1, Eucgr.F00436.1, Eucgr.B00599.1, Eucgr.K01389.1, Eucgr.L03758.1, Eucgr.E01195.1, Eucgr.E02081.1, Eucgr.C02105.1, Eucgr.B01293.1, Eucgr.G02230.2, Eucgr.G02230.1, Eucgr.K02226.1, Eucgr.B01627.1, Eucgr.F01201.1, Eucgr.C00533.1, Eucgr.H05141.2, Eucgr.H05141.1, Eucgr.H00049.1, Eucgr.G03346.1, Eucgr.B00669.2,…
GO:0060255	regulation of macromolecule metabolic process	P	0.0018313103319197127	1.82604e+10	120	3032	806	31521	over	Eucgr.J00221.1, Eucgr.K02766.1, Eucgr.K01507.1, Eucgr.B03147.1, Eucgr.L02648.1, Eucgr.G00770.1, Eucgr.J02488.1, Eucgr.H03283.1, Eucgr.F04452.1, Eucgr.G02591.1, Eucgr.L00795.1, Eucgr.B01442.1, Eucgr.H04513.1, Eucgr.L01770.1, Eucgr.A02150.1, Eucgr.H04824.1, Eucgr.A02804.1, Eucgr.B02899.1, Eucgr.B02566.1, Eucgr.F02906.1, Eucgr.G01236.1, Eucgr.E03689.1, Eucgr.K01643.1, Eucgr.E01026.1, Eucgr.D02075.1,…	Eucgr.J00322.1, Eucgr.F00900.1, Eucgr.L00439.1, Eucgr.D02249.2, Eucgr.D02249.1, Eucgr.G00268.1, Eucgr.B01797.6, Eucgr.B01797.5, Eucgr.B01797.4, Eucgr.B01797.3, Eucgr.B01797.2, Eucgr.B01797.1, Eucgr.K01542.1, Eucgr.B02683.1, Eucgr.F02799.1, Eucgr.J02373.2, Eucgr.J02373.1, Eucgr.A01894.3, Eucgr.A01894.2, Eucgr.A01894.1, Eucgr.J01367.1, Eucgr.J02253.2, Eucgr.A00217.1, Eucgr.J02253.1, Eucgr.G02591.4,…
GO:0003676	nucleic acid binding	F	0.002576049252044715	2.62571e+11	128	3310	798	31243	over	Eucgr.A02183.1, Eucgr.K02766.1, Eucgr.K01507.1, Eucgr.L02648.1, Eucgr.G00770.1, Eucgr.J02488.1, Eucgr.G02591.1, Eucgr.B01442.1, Eucgr.G02326.1, Eucgr.H03046.1, Eucgr.A02150.1, Eucgr.H04824.1, Eucgr.B03280.1, Eucgr.A00998.1, Eucgr.B02899.1, Eucgr.C02511.1, Eucgr.B02244.1, Eucgr.F02906.1, Eucgr.H01542.1, Eucgr.F02337.4, Eucgr.G01236.1, Eucgr.H01256.1, Eucgr.G02632.1, Eucgr.J02939.1, Eucgr.J00637.2,…	Eucgr.A01463.1, Eucgr.E04108.1, Eucgr.G00388.1, Eucgr.H04257.1, Eucgr.J00202.1, Eucgr.B02012.2, Eucgr.B02012.1, Eucgr.G00268.1, Eucgr.K01542.1, Eucgr.H00994.1, Eucgr.A01894.3, Eucgr.A01894.2, Eucgr.A01894.1, Eucgr.A00217.1, Eucgr.G02591.4, Eucgr.G02591.3, Eucgr.G02591.2, Eucgr.F02831.1, Eucgr.C02897.2, Eucgr.C02897.1, Eucgr.H03140.2, Eucgr.H03140.1, Eucgr.G03085.1, Eucgr.A02268.1, Eucgr.H02948.1,…
GO:0031326	regulation of cellular biosynthetic process	P	0.003934236687175977	4.16849e+09	53	1085	873	33468	over	Eucgr.J00221.1, Eucgr.K02766.1, Eucgr.B03147.1, Eucgr.L02648.1, Eucgr.G00770.1, Eucgr.F04452.1, Eucgr.B01442.1, Eucgr.D01765.2, Eucgr.A02150.1, Eucgr.B02899.1, Eucgr.E01026.1, Eucgr.H01011.1, Eucgr.L01338.1, Eucgr.H00089.1, Eucgr.H00611.1, Eucgr.A01830.1, Eucgr.I00062.1, Eucgr.J00838.1, Eucgr.I01172.2, Eucgr.K02198.1, Eucgr.G02811.1, Eucgr.A01621.1, Eucgr.F04277.1, Eucgr.I01296.1, Eucgr.H00243.3,…	Eucgr.D02249.2, Eucgr.D02249.1, Eucgr.G00268.1, Eucgr.B01797.6, Eucgr.B01797.5, Eucgr.B01797.4, Eucgr.B01797.3, Eucgr.B01797.2, Eucgr.B01797.1, Eucgr.K01542.1, Eucgr.F02799.1, Eucgr.A01894.3, Eucgr.A01894.2, Eucgr.A01894.1, Eucgr.G03085.1, Eucgr.L02402.1, Eucgr.H03714.1, Eucgr.J00250.1, Eucgr.A02339.1, Eucgr.L00950.1, Eucgr.J00321.2, Eucgr.J00321.1, Eucgr.E01578.1, Eucgr.K01389.1, Eucgr.L03758.1,…
GO:0048511	rhythmic process	P	0.003934236687175977	4.18443e+10	22	298	904	34255	over	Eucgr.K01387.2, Eucgr.G02591.1, Eucgr.A02843.1, Eucgr.J01843.4, Eucgr.F02906.1, Eucgr.H04385.1, Eucgr.A01371.1, Eucgr.A01770.1, Eucgr.D02320.1, Eucgr.J00349.1, Eucgr.E00030.1, Eucgr.A01044.1, Eucgr.B03514.1, Eucgr.B00537.2, Eucgr.H03381.1, Eucgr.G02098.1, Eucgr.F00433.1, Eucgr.F01367.2, Eucgr.J00271.1, Eucgr.C00112.1, Eucgr.H02948.2, Eucgr.J01911.1	Eucgr.D02129.1, Eucgr.A00217.1, Eucgr.G02591.4, Eucgr.G02591.3, Eucgr.G02591.2, Eucgr.J02947.1, Eucgr.F04331.1, Eucgr.I01303.1, Eucgr.H02948.1, Eucgr.H00131.1, Eucgr.K02778.1, Eucgr.L00989.1, Eucgr.L00175.2, Eucgr.L00175.1, Eucgr.K00223.2, Eucgr.K00223.1, Eucgr.A01461.2, Eucgr.A01461.1, Eucgr.C03421.1, Eucgr.D00315.1, Eucgr.K01387.1, Eucgr.L00316.1, Eucgr.A00908.3, Eucgr.A00908.2, Eucgr.A00908.1,…
GO:0006807	nitrogen compound metabolic process	P	0.005839180256550377	6.3399e+10	184	5209	742	29344	over	Eucgr.A02183.1, Eucgr.A02144.1, Eucgr.C02909.1, Eucgr.K03526.1, Eucgr.F01461.1, Eucgr.K02893.1, Eucgr.F02678.1, Eucgr.K01507.1, Eucgr.L02648.1, Eucgr.F00711.1, Eucgr.G00770.1, Eucgr.K01574.1, Eucgr.H03283.1, Eucgr.G02591.1, Eucgr.L00795.1, Eucgr.B01442.1, Eucgr.H04513.1, Eucgr.L03563.1, Eucgr.G03213.2, Eucgr.H03046.1, Eucgr.K01337.1, Eucgr.L01770.1, Eucgr.A02150.1, Eucgr.K02829.1, Eucgr.A00588.1,…	Eucgr.A01463.1, Eucgr.I01112.1, Eucgr.C04229.2, Eucgr.C04229.1, Eucgr.F04020.2, Eucgr.F04020.1, Eucgr.B00512.1, Eucgr.J02493.1, Eucgr.B02012.2, Eucgr.B02012.1, Eucgr.H00323.1, Eucgr.D02249.2, Eucgr.D02249.1, Eucgr.G00268.1, Eucgr.J02516.1, Eucgr.B01797.6, Eucgr.B01797.5, Eucgr.B01797.4, Eucgr.B01797.3, Eucgr.B01797.2, Eucgr.B01797.1, Eucgr.K01542.1, Eucgr.B02683.1, Eucgr.F02799.1, Eucgr.J02373.2,…
GO:0010359	regulation of anion channel activity	P	0.006645090537764335	7.50941e+10	8	46	918	34507	over	Eucgr.J02003.1, Eucgr.A01486.1, Eucgr.H04583.1, Eucgr.C03732.1, Eucgr.C03407.2, Eucgr.A02858.1, Eucgr.D01901.1, Eucgr.G02098.1	Eucgr.C03387.1, Eucgr.J01001.1, Eucgr.F03166.1, Eucgr.C03407.1, Eucgr.F04483.1, Eucgr.J00459.3, Eucgr.J00459.2, Eucgr.J00459.1, Eucgr.F03076.1, Eucgr.F03194.1, Eucgr.E01550.1, Eucgr.G02552.4, Eucgr.G02552.3, Eucgr.G02552.2, Eucgr.G02552.1, Eucgr.L02842.1, Eucgr.I01551.8, Eucgr.I01551.7, Eucgr.I01551.6, Eucgr.I01551.5, Eucgr.I01551.4, Eucgr.I01551.3, Eucgr.I01551.2, Eucgr.I01551.1, Eucgr.L02841.1,…
GO:0044070	regulation of anion transport	P	0.006645090537764335	7.50941e+10	8	46	918	34507	over	Eucgr.J02003.1, Eucgr.A01486.1, Eucgr.H04583.1, Eucgr.C03732.1, Eucgr.C03407.2, Eucgr.A02858.1, Eucgr.D01901.1, Eucgr.G02098.1	Eucgr.C03387.1, Eucgr.J01001.1, Eucgr.F03166.1, Eucgr.C03407.1, Eucgr.F04483.1, Eucgr.J00459.3, Eucgr.J00459.2, Eucgr.J00459.1, Eucgr.F03076.1, Eucgr.F03194.1, Eucgr.E01550.1, Eucgr.G02552.4, Eucgr.G02552.3, Eucgr.G02552.2, Eucgr.G02552.1, Eucgr.L02842.1, Eucgr.I01551.8, Eucgr.I01551.7, Eucgr.I01551.6, Eucgr.I01551.5, Eucgr.I01551.4, Eucgr.I01551.3, Eucgr.I01551.2, Eucgr.I01551.1, Eucgr.L02841.1,…
GO:0044260	cellular macromolecule metabolic process	P	0.009283494806460547	1.06967e+12	296	9112	630	25441	over	Eucgr.J00221.1, Eucgr.A02183.1, Eucgr.A02144.1, Eucgr.K02766.1, Eucgr.F01461.1, Eucgr.K02893.1, Eucgr.K01507.1, Eucgr.J01840.1, Eucgr.B03147.1, Eucgr.L02648.1, Eucgr.F00711.1, Eucgr.G00770.1, Eucgr.C01569.4, Eucgr.C00957.1, Eucgr.H03283.1, Eucgr.F04452.1, Eucgr.G02591.1, Eucgr.L00795.1, Eucgr.B01442.1, Eucgr.H00847.1, Eucgr.H04513.1, Eucgr.E00433.1, Eucgr.A02766.1, Eucgr.A00690.1, Eucgr.L03563.1,…	Eucgr.J00322.1, Eucgr.G02303.1, Eucgr.A01463.1, Eucgr.B02132.1, Eucgr.E04108.1, Eucgr.C04229.2, Eucgr.C04229.1, Eucgr.L00559.1, Eucgr.F02520.1, Eucgr.F04020.2, Eucgr.F04020.1, Eucgr.L02331.1, Eucgr.F00628.1, Eucgr.J02493.1, Eucgr.F00900.1, Eucgr.B02826.1, Eucgr.B02012.2, Eucgr.A01343.1, Eucgr.B02012.1, Eucgr.C00966.1, Eucgr.L00439.1, Eucgr.D02249.2, Eucgr.D02249.1, Eucgr.G00268.1, Eucgr.J02516.1,…
GO:0022618	ribonucleoprotein complex assembly	P	0.009963678952252534	1.18733e+12	16	191	910	34362	over	Eucgr.G00770.1, Eucgr.H03283.1, Eucgr.H03046.1, Eucgr.H00611.1, Eucgr.L01432.1, Eucgr.B03897.1, Eucgr.H00995.1, Eucgr.A01097.3, Eucgr.B01911.5, Eucgr.H03045.1, Eucgr.H04537.3, Eucgr.B01229.2, Eucgr.A02506.1, Eucgr.A01576.4, Eucgr.E00636.1, Eucgr.D02618.1	Eucgr.F01825.1, Eucgr.G03395.2, Eucgr.C04084.3, Eucgr.C04084.2, Eucgr.C04084.1, Eucgr.B01555.1, Eucgr.L00005.1, Eucgr.G02699.1, Eucgr.D02508.3, Eucgr.D02508.2, Eucgr.D02508.1, Eucgr.L02749.1, Eucgr.J01817.3, Eucgr.J01817.2, Eucgr.J01817.1, Eucgr.K00962.1, Eucgr.D01820.2, Eucgr.D01820.1, Eucgr.J01814.1, Eucgr.B01229.3, Eucgr.B01229.1, Eucgr.H02940.2, Eucgr.H02940.1, Eucgr.J00854.6, Eucgr.J00854.5,…
GO:0009889	regulation of biosynthetic process	P	0.009963678952252534	1.1922e+12	53	1133	873	33420	over	Eucgr.J00221.1, Eucgr.K02766.1, Eucgr.B03147.1, Eucgr.L02648.1, Eucgr.G00770.1, Eucgr.F04452.1, Eucgr.B01442.1, Eucgr.D01765.2, Eucgr.A02150.1, Eucgr.B02899.1, Eucgr.E01026.1, Eucgr.H01011.1, Eucgr.L01338.1, Eucgr.H00089.1, Eucgr.H00611.1, Eucgr.A01830.1, Eucgr.I00062.1, Eucgr.J00838.1, Eucgr.I01172.2, Eucgr.K02198.1, Eucgr.G02811.1, Eucgr.A01621.1, Eucgr.F04277.1, Eucgr.I01296.1, Eucgr.H00243.3,…	Eucgr.K00776.1, Eucgr.D02249.2, Eucgr.D02249.1, Eucgr.G00268.1, Eucgr.B01797.6, Eucgr.B01797.5, Eucgr.B01797.4, Eucgr.B01797.3, Eucgr.B01797.2, Eucgr.B01797.1, Eucgr.K01542.1, Eucgr.F02799.1, Eucgr.A01894.3, Eucgr.A01894.2, Eucgr.A01894.1, Eucgr.G03085.1, Eucgr.L02402.1, Eucgr.H03714.1, Eucgr.J00250.1, Eucgr.A02339.1, Eucgr.L00950.1, Eucgr.J00321.2, Eucgr.J00321.1, Eucgr.E01578.1, Eucgr.K01389.1,…
GO:0071826	ribonucleoprotein complex subunit organization	P	0.010892875148959391	1.32752e+12	16	193	910	34360	over	Eucgr.G00770.1, Eucgr.H03283.1, Eucgr.H03046.1, Eucgr.H00611.1, Eucgr.L01432.1, Eucgr.B03897.1, Eucgr.H00995.1, Eucgr.A01097.3, Eucgr.B01911.5, Eucgr.H03045.1, Eucgr.H04537.3, Eucgr.B01229.2, Eucgr.A02506.1, Eucgr.A01576.4, Eucgr.E00636.1, Eucgr.D02618.1	Eucgr.F01825.1, Eucgr.G03395.2, Eucgr.C04084.3, Eucgr.C04084.2, Eucgr.C04084.1, Eucgr.B01555.1, Eucgr.L00005.1, Eucgr.G02699.1, Eucgr.D02508.3, Eucgr.D02508.2, Eucgr.D02508.1, Eucgr.L02749.1, Eucgr.J01817.3, Eucgr.J01817.2, Eucgr.J01817.1, Eucgr.K00962.1, Eucgr.K02581.1, Eucgr.D01820.2, Eucgr.D01820.1, Eucgr.J01814.1, Eucgr.B01229.3, Eucgr.B01229.1, Eucgr.H02940.2, Eucgr.H02940.1, Eucgr.J00854.6,…
GO:0008380	RNA splicing	P	0.012345297480327436	1.53188e+12	29	497	897	34056	over	Eucgr.G00770.1, Eucgr.B01442.1, Eucgr.H03046.1, Eucgr.B02244.1, Eucgr.C01278.1, Eucgr.A01467.1, Eucgr.C04091.1, Eucgr.A00795.1, Eucgr.C04030.1, Eucgr.B03897.1, Eucgr.K01327.1, Eucgr.E03700.1, Eucgr.E00030.1, Eucgr.I01917.1, Eucgr.H00995.1, Eucgr.A00251.1, Eucgr.J00793.1, Eucgr.B01911.5, Eucgr.H03045.1, Eucgr.H04537.3, Eucgr.D02648.3, Eucgr.B00529.1, Eucgr.B01229.2, Eucgr.A02506.1, Eucgr.E03798.1,…	Eucgr.F02799.1, Eucgr.C03783.1, Eucgr.F01825.1, Eucgr.B03880.1, Eucgr.A01414.3, Eucgr.B02099.1, Eucgr.I02779.1, Eucgr.C02105.1, Eucgr.K02226.1, Eucgr.G03395.2, Eucgr.H04064.1, Eucgr.G03395.1, Eucgr.A02578.1, Eucgr.I02778.2, Eucgr.I02778.1, Eucgr.K00223.2, Eucgr.K00223.1, Eucgr.C04084.3, Eucgr.C04084.2, Eucgr.C04084.1, Eucgr.D01370.1, Eucgr.B01555.1, Eucgr.H02946.1, Eucgr.A01412.1, Eucgr.K02225.1,…
GO:0009892	negative regulation of metabolic process	P	0.013947255043078302	1.76156e+11	57	1267	869	33286	over	Eucgr.K01507.1, Eucgr.B03147.1, Eucgr.G00770.1, Eucgr.G02591.1, Eucgr.A02150.1, Eucgr.H04824.1, Eucgr.A02804.1, Eucgr.F02906.1, Eucgr.G01236.1, Eucgr.E03689.1, Eucgr.K01643.1, Eucgr.H01011.1, Eucgr.K02470.1, Eucgr.H00611.1, Eucgr.F00968.3, Eucgr.F02145.1, Eucgr.A01544.1, Eucgr.A00498.2, Eucgr.J02934.1, Eucgr.F02583.1, Eucgr.F04277.1, Eucgr.I01296.1, Eucgr.F00104.1, Eucgr.H00801.5, Eucgr.A01869.2,…	Eucgr.D02249.2, Eucgr.D02249.1, Eucgr.G00268.1, Eucgr.B01797.6, Eucgr.B01797.5, Eucgr.B01797.4, Eucgr.B01797.3, Eucgr.B01797.2, Eucgr.B01797.1, Eucgr.K01542.1, Eucgr.B02683.1, Eucgr.F02799.1, Eucgr.A00217.1, Eucgr.G02591.4, Eucgr.G02591.3, Eucgr.G02591.2, Eucgr.C03783.1, Eucgr.H02948.1, Eucgr.K00153.2, Eucgr.K00153.1, Eucgr.D01826.1, Eucgr.J00250.1, Eucgr.B00440.3, Eucgr.B00440.2, Eucgr.B00440.1,…
GO:0010629	negative regulation of gene expression	P	0.018607687687837566	2.39142e+12	51	1110	875	33443	over	Eucgr.K01507.1, Eucgr.B03147.1, Eucgr.G00770.1, Eucgr.G02591.1, Eucgr.A02150.1, Eucgr.H04824.1, Eucgr.A02804.1, Eucgr.F02906.1, Eucgr.G01236.1, Eucgr.E03689.1, Eucgr.K01643.1, Eucgr.H01011.1, Eucgr.K02470.1, Eucgr.H00611.1, Eucgr.F00968.3, Eucgr.F02145.1, Eucgr.A01544.1, Eucgr.J02934.1, Eucgr.F02583.1, Eucgr.F04277.1, Eucgr.I01296.1, Eucgr.H00801.5, Eucgr.A01869.2, Eucgr.D02105.1, Eucgr.K01426.1,…	Eucgr.D02249.2, Eucgr.D02249.1, Eucgr.G00268.1, Eucgr.B01797.6, Eucgr.B01797.5, Eucgr.B01797.4, Eucgr.B01797.3, Eucgr.B01797.2, Eucgr.B01797.1, Eucgr.K01542.1, Eucgr.B02683.1, Eucgr.F02799.1, Eucgr.A00217.1, Eucgr.G02591.4, Eucgr.G02591.3, Eucgr.G02591.2, Eucgr.C03783.1, Eucgr.H02948.1, Eucgr.K00153.2, Eucgr.K00153.1, Eucgr.D01826.1, Eucgr.J00250.1, Eucgr.H00131.1, Eucgr.F01993.1, Eucgr.D01323.1,…
GO:0007623	circadian rhythm	P	0.02042962735084266	2.67959e+12	10	89	916	34464	over	Eucgr.G02591.1, Eucgr.A02843.1, Eucgr.F02906.1, Eucgr.D02320.1, Eucgr.J00349.1, Eucgr.A01044.1, Eucgr.B03514.1, Eucgr.G02098.1, Eucgr.J00271.1, Eucgr.J01911.1	Eucgr.A00217.1, Eucgr.G02591.4, Eucgr.G02591.3, Eucgr.G02591.2, Eucgr.C03421.1, Eucgr.B01625.1, Eucgr.J02822.2, Eucgr.J02822.1, Eucgr.A00380.1, Eucgr.C03026.1, Eucgr.E01764.1, Eucgr.B01622.1, Eucgr.A01184.1, Eucgr.C00829.2, Eucgr.C00829.1, Eucgr.G01185.1, Eucgr.H04871.3, Eucgr.H04871.2, Eucgr.H04871.1, Eucgr.B00471.1, Eucgr.F02587.1, Eucgr.J03037.1, Eucgr.I02207.1, Eucgr.H04618.1, Eucgr.J02111.1,…
GO:0022607	cellular component assembly	P	0.02042962735084266	2.7161e+11	62	1437	864	33116	over	Eucgr.G00770.1, Eucgr.H03283.1, Eucgr.L00795.1, Eucgr.F01447.1, Eucgr.E00433.1, Eucgr.E02449.1, Eucgr.H03046.1, Eucgr.C03233.1, Eucgr.H02498.1, Eucgr.J01978.1, Eucgr.E00860.1, Eucgr.C02302.1, Eucgr.L03261.1, Eucgr.L01338.1, Eucgr.H03858.2, Eucgr.C03762.1, Eucgr.G00061.1, Eucgr.H00611.1, Eucgr.D01441.2, Eucgr.J01959.1, Eucgr.A02010.1, Eucgr.J00827.1, Eucgr.J02835.1, Eucgr.L01432.1, Eucgr.L03214.1,…	Eucgr.A01463.1, Eucgr.D02641.1, Eucgr.D02249.2, Eucgr.D02249.1, Eucgr.D02521.1, Eucgr.B01797.6, Eucgr.B01797.5, Eucgr.B01797.4, Eucgr.B01797.3, Eucgr.B01797.2, Eucgr.C02466.1, Eucgr.B01797.1, Eucgr.J02373.2, Eucgr.J02373.1, Eucgr.D01515.1, Eucgr.A01774.2, Eucgr.A01774.1, Eucgr.C03112.1, Eucgr.L02642.1, Eucgr.F01825.1, Eucgr.K03090.1, Eucgr.H04208.1, Eucgr.B03640.2, Eucgr.B03640.1, Eucgr.I00585.1,…
GO:0048571	long-day photoperiodism	P	0.02464600639544113	3.36969e+12	5	19	921	34534	over	Eucgr.G02591.1, Eucgr.F02906.1, Eucgr.D02320.1, Eucgr.J00349.1, Eucgr.J00271.1	Eucgr.A00217.1, Eucgr.G02591.4, Eucgr.G02591.3, Eucgr.G02591.2, Eucgr.C03026.1, Eucgr.A01184.1, Eucgr.I02207.1, Eucgr.D00726.1, Eucgr.B02800.1, Eucgr.F03075.1, Eucgr.K02302.1, Eucgr.G03029.1, Eucgr.C00908.2, Eucgr.C00908.1, Eucgr.J01940.1, Eucgr.J02554.1, Eucgr.E01479.1, Eucgr.A02733.2, Eucgr.A02733.1
GO:0010466	negative regulation of peptidase activity	P	0.02464600639544113	3.43388e+12	7	44	919	34509	over	Eucgr.L02648.1, Eucgr.H04513.1, Eucgr.L03563.1, Eucgr.L01770.1, Eucgr.B02899.1, Eucgr.K02655.2, Eucgr.B02081.2	Eucgr.B03056.1, Eucgr.H03641.1, Eucgr.D00243.1, Eucgr.K02655.1, Eucgr.E01024.1, Eucgr.K01146.1, Eucgr.K01903.8, Eucgr.K01903.7, Eucgr.K01903.6, Eucgr.K01903.5, Eucgr.K01903.4, Eucgr.K01903.3, Eucgr.K01903.2, Eucgr.K01903.1, Eucgr.J00851.1, Eucgr.F04419.1, Eucgr.I02134.1, Eucgr.I02680.1, Eucgr.F02328.2, Eucgr.F02328.1, Eucgr.I01419.1, Eucgr.G01781.1, Eucgr.K01842.1, Eucgr.C00900.1, Eucgr.B02081.1,…
GO:0001071	nucleic acid binding transcription factor activity	F	0.02464600639544113	3.47143e+11	72	1752	854	32801	over	Eucgr.K01387.2, Eucgr.G02591.1, Eucgr.G02326.1, Eucgr.A02150.1, Eucgr.I00191.1, Eucgr.H04824.1, Eucgr.A02843.1, Eucgr.A00998.1, Eucgr.K02711.1, Eucgr.B02244.1, Eucgr.F02906.1, Eucgr.F02337.4, Eucgr.H01256.1, Eucgr.G02632.1, Eucgr.J00637.2, Eucgr.E03689.1, Eucgr.K01643.1, Eucgr.A01371.1, Eucgr.K02470.1, Eucgr.F02145.1, Eucgr.A01544.1, Eucgr.D02102.1, Eucgr.F02583.1, Eucgr.B03208.1, Eucgr.F04277.1,…	Eucgr.E04108.1, Eucgr.G00388.1, Eucgr.J00202.1, Eucgr.G00268.1, Eucgr.K01542.1, Eucgr.G02040.2, Eucgr.G02040.1, Eucgr.H00994.1, Eucgr.A00217.1, Eucgr.D00509.1, Eucgr.G02591.4, Eucgr.G02591.3, Eucgr.G02591.2, Eucgr.F02831.1, Eucgr.F04331.1, Eucgr.J00513.1, Eucgr.I01303.1, Eucgr.K00153.2, Eucgr.K00153.1, Eucgr.G02351.1, Eucgr.D01826.1, Eucgr.F02319.1, Eucgr.J00250.1, Eucgr.G02231.1, Eucgr.F03062.1,…
GO:0043393	regulation of protein binding	P	0.02464600639544113	3.49511e+11	8	59	918	34494	over	Eucgr.G02591.1, Eucgr.F02906.1, Eucgr.F01222.3, Eucgr.F03998.1, Eucgr.D02320.1, Eucgr.J00349.1, Eucgr.F01221.1, Eucgr.J00271.1	Eucgr.D02249.2, Eucgr.D02249.1, Eucgr.B01797.6, Eucgr.B01797.5, Eucgr.B01797.4, Eucgr.B01797.3, Eucgr.B01797.2, Eucgr.B01797.1, Eucgr.A00217.1, Eucgr.G02591.4, Eucgr.G02591.3, Eucgr.G02591.2, Eucgr.I02776.6, Eucgr.I02776.5, Eucgr.I02776.4, Eucgr.I02776.3, Eucgr.I02776.2, Eucgr.I02776.1, Eucgr.J02991.1, Eucgr.C03026.1, Eucgr.K01144.3, Eucgr.K01144.2, Eucgr.K01144.1, Eucgr.H01313.5, Eucgr.H01313.4,…
GO:0022613	ribonucleoprotein complex biogenesis	P	0.026142633567496902	3.76528e+10	24	400	902	34153	over	Eucgr.G00770.1, Eucgr.H03283.1, Eucgr.H03046.1, Eucgr.G00349.1, Eucgr.E01026.1, Eucgr.H00611.1, Eucgr.L01432.1, Eucgr.K03428.1, Eucgr.B03897.1, Eucgr.H03223.1, Eucgr.F00771.1, Eucgr.H00995.1, Eucgr.A01097.3, Eucgr.B01911.5, Eucgr.H03045.1, Eucgr.H04537.3, Eucgr.B01229.2, Eucgr.H02450.1, Eucgr.C04378.1, Eucgr.A02506.1, Eucgr.A01576.4, Eucgr.E00636.1, Eucgr.B00227.3, Eucgr.D02618.1	Eucgr.I01280.1, Eucgr.F01825.1, Eucgr.A02611.2, Eucgr.A02611.1, Eucgr.G01416.1, Eucgr.F00627.1, Eucgr.E01195.1, Eucgr.G03395.2, Eucgr.C04084.3, Eucgr.C04084.2, Eucgr.C04084.1, Eucgr.B01555.1, Eucgr.A00909.1, Eucgr.L00005.1, Eucgr.G02699.1, Eucgr.E01193.1, Eucgr.I00534.2, Eucgr.I00534.1, Eucgr.C03923.2, Eucgr.C03923.1, Eucgr.G01605.1, Eucgr.F01167.4, Eucgr.F01167.3, Eucgr.F01167.2, Eucgr.F01167.1,…
GO:0010769	regulation of cell morphogenesis involved in differentiation	P	0.028408662463124873	4.19357e+11	11	113	915	34440	over	Eucgr.F01693.1, Eucgr.H02592.1, Eucgr.L01281.1, Eucgr.A02010.1, Eucgr.J00827.1, Eucgr.A02002.1, Eucgr.H02593.1, Eucgr.A01994.1, Eucgr.A02008.1, Eucgr.J01092.3, Eucgr.F00398.2	Eucgr.L00559.1, Eucgr.B03640.2, Eucgr.B03640.1, Eucgr.I02347.3, Eucgr.I02347.2, Eucgr.I02347.1, Eucgr.A00215.2, Eucgr.A00215.1, Eucgr.K01028.4, Eucgr.K01028.3, Eucgr.K01028.2, Eucgr.K01028.1, Eucgr.K01027.1, Eucgr.A00262.1, Eucgr.K01649.5, Eucgr.K01649.4, Eucgr.K01649.3, Eucgr.K01649.2, Eucgr.K01649.1, Eucgr.E03456.1, Eucgr.K01647.2, Eucgr.K01647.1, Eucgr.B03314.1, Eucgr.I00531.1, Eucgr.F00398.1,…
GO:2000112	regulation of cellular macromolecule biosynthetic process	P	0.028408662463124873	4.22501e+12	45	967	881	33586	over	Eucgr.K02766.1, Eucgr.B03147.1, Eucgr.L02648.1, Eucgr.G00770.1, Eucgr.F04452.1, Eucgr.B01442.1, Eucgr.A02150.1, Eucgr.B02899.1, Eucgr.E01026.1, Eucgr.H01011.1, Eucgr.L01338.1, Eucgr.H00089.1, Eucgr.H00611.1, Eucgr.I00062.1, Eucgr.I01172.2, Eucgr.G02811.1, Eucgr.A01621.1, Eucgr.F04277.1, Eucgr.I01296.1, Eucgr.F03145.3, Eucgr.A01869.2, Eucgr.H00766.1, Eucgr.B00149.2, Eucgr.G01796.1, Eucgr.K03476.3,…	Eucgr.D02249.2, Eucgr.D02249.1, Eucgr.G00268.1, Eucgr.B01797.6, Eucgr.B01797.5, Eucgr.B01797.4, Eucgr.B01797.3, Eucgr.B01797.2, Eucgr.B01797.1, Eucgr.K01542.1, Eucgr.F02799.1, Eucgr.A01894.3, Eucgr.A01894.2, Eucgr.A01894.1, Eucgr.G03085.1, Eucgr.H03714.1, Eucgr.J00250.1, Eucgr.A02339.1, Eucgr.L00950.1, Eucgr.J00321.2, Eucgr.J00321.1, Eucgr.K01389.1, Eucgr.L03758.1, Eucgr.E01195.1, Eucgr.K00415.1,…
GO:0016702	oxidoreductase activity, acting on single donors with incorporation of molecular oxygen, incorporation of two atoms of oxygen	F	0.028408662463124873	4.2805e+11	8	61	918	34492	over	Eucgr.G03362.1, Eucgr.F01184.1, Eucgr.G03374.2, Eucgr.H02961.1, Eucgr.H03413.1, Eucgr.F01185.1, Eucgr.F03199.1, Eucgr.H04497.1	Eucgr.J00824.1, Eucgr.H04496.1, Eucgr.A00216.1, Eucgr.G02110.1, Eucgr.J00823.1, Eucgr.H04495.3, Eucgr.H04495.2, Eucgr.H04495.1, Eucgr.J00821.1, Eucgr.E01144.1, Eucgr.D00291.1, Eucgr.A02024.1, Eucgr.J00820.1, Eucgr.D02555.1, Eucgr.H02823.1, Eucgr.A02023.1, Eucgr.A02022.1, Eucgr.J02807.2, Eucgr.J02807.1, Eucgr.L02430.1, Eucgr.G03374.4, Eucgr.G03374.3, Eucgr.G03374.1, Eucgr.B01893.1, Eucgr.F01409.1,…
GO:0044451	nucleoplasm part	C	0.028491928391135065	4.35618e+10	40	828	886	33725	over	Eucgr.J00579.1, Eucgr.K01507.1, Eucgr.G00770.1, Eucgr.H00847.1, Eucgr.H03046.1, Eucgr.C00641.1, Eucgr.B02244.1, Eucgr.C01278.1, Eucgr.K00307.1, Eucgr.B00575.3, Eucgr.J00541.1, Eucgr.H03858.2, Eucgr.C04091.1, Eucgr.A00795.1, Eucgr.J00396.1, Eucgr.G03101.1, Eucgr.C00608.2, Eucgr.I02381.1, Eucgr.L01432.1, Eucgr.B03897.1, Eucgr.C02661.1, Eucgr.F02126.1, Eucgr.A01831.1, Eucgr.H03045.1, Eucgr.I02354.5,…	Eucgr.A01463.1, Eucgr.G02854.1, Eucgr.F04451.2, Eucgr.F04451.1, Eucgr.A02028.2, Eucgr.A02028.1, Eucgr.F00436.1, Eucgr.K01389.1, Eucgr.L03758.1, Eucgr.E01195.1, Eucgr.E02081.1, Eucgr.C02105.1, Eucgr.B01293.1, Eucgr.G02230.2, Eucgr.G02230.1, Eucgr.K02226.1, Eucgr.B01627.1, Eucgr.C00533.1, Eucgr.H05141.2, Eucgr.H05141.1, Eucgr.H00049.1, Eucgr.G03346.1, Eucgr.B00669.2, Eucgr.B00669.1, Eucgr.B01555.1,…
GO:0005985	sucrose metabolic process	P	0.03165168919769334	4.90941e+11	7	47	919	34506	over	Eucgr.J01840.1, Eucgr.A00690.1, Eucgr.J03116.1, Eucgr.F03529.1, Eucgr.H00997.1, Eucgr.K03553.1, Eucgr.G02543.1	Eucgr.B00239.1, Eucgr.E04226.2, Eucgr.E04226.1, Eucgr.A02647.1, Eucgr.D00481.1, Eucgr.A00691.3, Eucgr.A00691.2, Eucgr.A00691.1, Eucgr.L03702.1, Eucgr.C01523.1, Eucgr.E02758.1, Eucgr.F02349.1, Eucgr.F01231.2, Eucgr.F01231.1, Eucgr.J02233.1, Eucgr.F02347.4, Eucgr.F02347.3, Eucgr.F02347.2, Eucgr.F02347.1, Eucgr.C00357.1, Eucgr.C03054.1, Eucgr.B00178.2, Eucgr.B00178.1, Eucgr.J00641.4, Eucgr.J00641.2,…
GO:0033555	multicellular organismal response to stress	P	0.0364466148684609	5.7339e+11	3	4	923	34549	over	Eucgr.K01029.1, Eucgr.K01030.1, Eucgr.K01031.1	Eucgr.K01029.2, Eucgr.L03320.1, Eucgr.K01031.2, Eucgr.D01255.1
GO:0000377	RNA splicing, via transesterification reactions with bulged adenosine as nucleophile	P	0.038652409809374524	6.16657e+11	23	390	903	34163	over	Eucgr.G00770.1, Eucgr.H03046.1, Eucgr.B02244.1, Eucgr.C01278.1, Eucgr.A01467.1, Eucgr.C04091.1, Eucgr.A00795.1, Eucgr.B03897.1, Eucgr.K01327.1, Eucgr.E03700.1, Eucgr.I01917.1, Eucgr.H00995.1, Eucgr.J00793.1, Eucgr.B01911.5, Eucgr.H03045.1, Eucgr.H04537.3, Eucgr.B00529.1, Eucgr.B01229.2, Eucgr.A02506.1, Eucgr.E03798.1, Eucgr.B03823.1, Eucgr.L00010.1, Eucgr.G02486.1	Eucgr.F02799.1, Eucgr.C03783.1, Eucgr.F01825.1, Eucgr.B02099.1, Eucgr.C02105.1, Eucgr.K02226.1, Eucgr.G03395.2, Eucgr.H04064.1, Eucgr.G03395.1, Eucgr.C04084.3, Eucgr.C04084.2, Eucgr.C04084.1, Eucgr.B01555.1, Eucgr.H02946.1, Eucgr.A01412.1, Eucgr.K02225.1, Eucgr.A00023.1, Eucgr.H02994.1, Eucgr.L00005.1, Eucgr.C01146.1, Eucgr.A02074.1, Eucgr.E00602.1, Eucgr.H01436.1, Eucgr.B04011.1, Eucgr.A02887.2,…
GO:0034622	cellular macromolecular complex assembly	P	0.0394048897225813	6.37394e+11	26	467	900	34086	over	Eucgr.G00770.1, Eucgr.H03283.1, Eucgr.L00795.1, Eucgr.F01447.1, Eucgr.H03046.1, Eucgr.E00860.1, Eucgr.C02302.1, Eucgr.H00611.1, Eucgr.L01432.1, Eucgr.B03897.1, Eucgr.C02293.1, Eucgr.C02303.1, Eucgr.H00995.1, Eucgr.A01097.3, Eucgr.B01911.5, Eucgr.H03045.1, Eucgr.G00012.1, Eucgr.H04537.3, Eucgr.B01229.2, Eucgr.K02905.1, Eucgr.A02506.1, Eucgr.A01576.4, Eucgr.F01593.1, Eucgr.E00636.1, Eucgr.E00653.1,…	Eucgr.D02641.1, Eucgr.C02466.1, Eucgr.J02373.2, Eucgr.J02373.1, Eucgr.D01515.1, Eucgr.A01774.2, Eucgr.A01774.1, Eucgr.F01825.1, Eucgr.H04208.1, Eucgr.I00585.1, Eucgr.C02465.1, Eucgr.J01486.1, Eucgr.J02372.1, Eucgr.G03107.4, Eucgr.G03107.3, Eucgr.G03107.2, Eucgr.G03107.1, Eucgr.G03395.2, Eucgr.L00797.1, Eucgr.K01803.1, Eucgr.C04084.3, Eucgr.C04084.2, Eucgr.C04084.1, Eucgr.J01628.3, Eucgr.J01628.2,…
GO:0034762	regulation of transmembrane transport	P	0.04161598294141524	6.90711e+11	21	344	905	34209	over	Eucgr.J00221.1, Eucgr.J02003.1, Eucgr.A01486.1, Eucgr.G00558.1, Eucgr.K01029.1, Eucgr.H04583.1, Eucgr.D02135.1, Eucgr.A01467.1, Eucgr.K01030.1, Eucgr.C03732.1, Eucgr.C03407.2, Eucgr.A02858.1, Eucgr.B02930.1, Eucgr.B02141.1, Eucgr.D01901.1, Eucgr.G00557.1, Eucgr.K01031.1, Eucgr.G01150.1, Eucgr.J01092.3, Eucgr.G02098.1, Eucgr.F00398.2	Eucgr.L00559.1, Eucgr.L00487.1, Eucgr.D01563.1, Eucgr.G01153.1, Eucgr.L00318.1, Eucgr.K01029.2, Eucgr.L00486.1, Eucgr.I02347.3, Eucgr.I02347.2, Eucgr.I02347.1, Eucgr.B02130.1, Eucgr.C04418.1, Eucgr.D01561.1, Eucgr.G00456.1, Eucgr.A00262.1, Eucgr.L01824.1, Eucgr.H04493.3, Eucgr.H04493.2, Eucgr.H04493.1, Eucgr.K01649.5, Eucgr.K01649.4, Eucgr.K01649.3, Eucgr.K01649.2, Eucgr.K01649.1, Eucgr.F02244.2,…
GO:0010605	negative regulation of macromolecule metabolic process	P	0.04161598294141524	6.98142e+11	53	1225	873	33328	over	Eucgr.K01507.1, Eucgr.B03147.1, Eucgr.G00770.1, Eucgr.G02591.1, Eucgr.A02150.1, Eucgr.H04824.1, Eucgr.A02804.1, Eucgr.F02906.1, Eucgr.G01236.1, Eucgr.E03689.1, Eucgr.K01643.1, Eucgr.H01011.1, Eucgr.K02470.1, Eucgr.H00611.1, Eucgr.F00968.3, Eucgr.F02145.1, Eucgr.A01544.1, Eucgr.J02934.1, Eucgr.F02583.1, Eucgr.F04277.1, Eucgr.I01296.1, Eucgr.F00104.1, Eucgr.H00801.5, Eucgr.A01869.2, Eucgr.D02105.1,…	Eucgr.D02249.2, Eucgr.D02249.1, Eucgr.G00268.1, Eucgr.B01797.6, Eucgr.B01797.5, Eucgr.B01797.4, Eucgr.B01797.3, Eucgr.B01797.2, Eucgr.B01797.1, Eucgr.K01542.1, Eucgr.B02683.1, Eucgr.F02799.1, Eucgr.A00217.1, Eucgr.G02591.4, Eucgr.G02591.3, Eucgr.G02591.2, Eucgr.C03783.1, Eucgr.H02948.1, Eucgr.K00153.2, Eucgr.K00153.1, Eucgr.D01826.1, Eucgr.J00250.1, Eucgr.B00440.3, Eucgr.B00440.2, Eucgr.B00440.1,…
GO:0051273	beta-glucan metabolic process	P	0.04161598294141524	7.14709e+11	5	23	921	34530	over	Eucgr.A02010.1, Eucgr.J00827.1, Eucgr.A02002.1, Eucgr.A01994.1, Eucgr.A02008.1	Eucgr.B03640.2, Eucgr.B03640.1, Eucgr.K01028.4, Eucgr.K01028.3, Eucgr.K01028.2, Eucgr.K01028.1, Eucgr.K01027.1, Eucgr.D00622.1, Eucgr.A01997.1, Eucgr.D00621.1, Eucgr.B00160.1, Eucgr.I00208.1, Eucgr.A01827.1, Eucgr.A01994.2, Eucgr.A01825.1, Eucgr.A02006.1, Eucgr.A01821.1, Eucgr.J00836.3, Eucgr.J00836.2, Eucgr.J00836.1, Eucgr.F01404.1, Eucgr.F01403.1, Eucgr.A01817.1
GO:0006074	(1->3)-beta-D-glucan metabolic process	P	0.04161598294141524	7.14709e+11	5	23	921	34530	over	Eucgr.A02010.1, Eucgr.J00827.1, Eucgr.A02002.1, Eucgr.A01994.1, Eucgr.A02008.1	Eucgr.B03640.2, Eucgr.B03640.1, Eucgr.K01028.4, Eucgr.K01028.3, Eucgr.K01028.2, Eucgr.K01028.1, Eucgr.K01027.1, Eucgr.D00622.1, Eucgr.A01997.1, Eucgr.D00621.1, Eucgr.B00160.1, Eucgr.I00208.1, Eucgr.A01827.1, Eucgr.A01994.2, Eucgr.A01825.1, Eucgr.A02006.1, Eucgr.A01821.1, Eucgr.J00836.3, Eucgr.J00836.2, Eucgr.J00836.1, Eucgr.F01404.1, Eucgr.F01403.1, Eucgr.A01817.1
GO:0031647	regulation of protein stability	P	0.04161598294141524	7.19266e+11	10	102	916	34451	over	Eucgr.F01222.3, Eucgr.F03998.1, Eucgr.I02381.1, Eucgr.K00295.1, Eucgr.A02734.1, Eucgr.C02653.1, Eucgr.G00012.1, Eucgr.D02648.3, Eucgr.F01221.1, Eucgr.E00653.1	Eucgr.J01367.1, Eucgr.B00440.3, Eucgr.B00440.2, Eucgr.B00440.1, Eucgr.J01486.1, Eucgr.A00072.1, Eucgr.D00243.1, Eucgr.K01146.1, Eucgr.G00191.1, Eucgr.C00015.1, Eucgr.C01179.1, Eucgr.G01374.1, Eucgr.L00608.1, Eucgr.B03847.1, Eucgr.F04466.1, Eucgr.B03414.2, Eucgr.B03414.1, Eucgr.G00170.1, Eucgr.F01909.2, Eucgr.F01909.1, Eucgr.H03726.1, Eucgr.C00809.1, Eucgr.K03124.1, Eucgr.C00808.1, Eucgr.C02093.1,…
GO:0000375	RNA splicing, via transesterification reactions	P	0.04281305860094509	7.49442e+11	23	396	903	34157	over	Eucgr.G00770.1, Eucgr.H03046.1, Eucgr.B02244.1, Eucgr.C01278.1, Eucgr.A01467.1, Eucgr.C04091.1, Eucgr.A00795.1, Eucgr.B03897.1, Eucgr.K01327.1, Eucgr.E03700.1, Eucgr.I01917.1, Eucgr.H00995.1, Eucgr.J00793.1, Eucgr.B01911.5, Eucgr.H03045.1, Eucgr.H04537.3, Eucgr.B00529.1, Eucgr.B01229.2, Eucgr.A02506.1, Eucgr.E03798.1, Eucgr.B03823.1, Eucgr.L00010.1, Eucgr.G02486.1	Eucgr.F02799.1, Eucgr.C03783.1, Eucgr.F01825.1, Eucgr.B02099.1, Eucgr.C02105.1, Eucgr.K02226.1, Eucgr.G03395.2, Eucgr.H04064.1, Eucgr.G03395.1, Eucgr.A02578.1, Eucgr.C04084.3, Eucgr.C04084.2, Eucgr.C04084.1, Eucgr.B01555.1, Eucgr.H02946.1, Eucgr.A01412.1, Eucgr.K02225.1, Eucgr.A00023.1, Eucgr.H02994.1, Eucgr.L00005.1, Eucgr.C01146.1, Eucgr.A02074.1, Eucgr.E00602.1, Eucgr.H01436.1, Eucgr.B04011.1,…
GO:0031323	regulation of cellular metabolic process	P	0.04325991689206865	7.6685e+11	93	2464	833	32089	over	Eucgr.J00221.1, Eucgr.J00639.1, Eucgr.K02766.1, Eucgr.B03147.1, Eucgr.L02648.1, Eucgr.G00770.1, Eucgr.C01569.4, Eucgr.F04452.1, Eucgr.L00795.1, Eucgr.B01442.1, Eucgr.H04513.1, Eucgr.D01765.2, Eucgr.L01770.1, Eucgr.A02150.1, Eucgr.A00998.1, Eucgr.H03385.1, Eucgr.B02899.1, Eucgr.B00176.2, Eucgr.B02566.1, Eucgr.E03689.1, Eucgr.E01026.1, Eucgr.K01396.2, Eucgr.H01011.1, Eucgr.H02649.1, Eucgr.K01544.2,…	Eucgr.J00322.1, Eucgr.G02303.1, Eucgr.F00900.1, Eucgr.L00439.1, Eucgr.D02249.2, Eucgr.D02249.1, Eucgr.G00268.1, Eucgr.B01797.6, Eucgr.B01797.5, Eucgr.B01797.4, Eucgr.B01797.3, Eucgr.B01797.2, Eucgr.B01797.1, Eucgr.K01542.1, Eucgr.H00180.1, Eucgr.F02799.1, Eucgr.J02373.2, Eucgr.J02373.1, Eucgr.A01894.3, Eucgr.A01894.2, Eucgr.A01894.1, Eucgr.J01367.1, Eucgr.J02253.2, Eucgr.J02253.1, Eucgr.F02831.1,…
GO:0010556	regulation of macromolecule biosynthetic process	P	0.04556970434166126	8.17892e+11	45	1000	881	33553	over	Eucgr.K02766.1, Eucgr.B03147.1, Eucgr.L02648.1, Eucgr.G00770.1, Eucgr.F04452.1, Eucgr.B01442.1, Eucgr.A02150.1, Eucgr.B02899.1, Eucgr.E01026.1, Eucgr.H01011.1, Eucgr.L01338.1, Eucgr.H00089.1, Eucgr.H00611.1, Eucgr.I00062.1, Eucgr.I01172.2, Eucgr.G02811.1, Eucgr.A01621.1, Eucgr.F04277.1, Eucgr.I01296.1, Eucgr.F03145.3, Eucgr.A01869.2, Eucgr.H00766.1, Eucgr.B00149.2, Eucgr.G01796.1, Eucgr.K03476.3,…	Eucgr.D02249.2, Eucgr.D02249.1, Eucgr.G00268.1, Eucgr.B01797.6, Eucgr.B01797.5, Eucgr.B01797.4, Eucgr.B01797.3, Eucgr.B01797.2, Eucgr.B01797.1, Eucgr.K01542.1, Eucgr.F02799.1, Eucgr.A01894.3, Eucgr.A01894.2, Eucgr.A01894.1, Eucgr.G03085.1, Eucgr.H03714.1, Eucgr.J00250.1, Eucgr.A02339.1, Eucgr.L00950.1, Eucgr.J00321.2, Eucgr.J00321.1, Eucgr.E01578.1, Eucgr.K01389.1, Eucgr.L03758.1, Eucgr.E01195.1,…
GO Enrichment analyses
UP-regulated Short-term Treatment
GO-ID	Term	Category	FDR	P-Value	#Test	#Ref	#notAnnotTest	#notAnnotRef	Over/Under	TestSeqs	RefSeqs
GO:0009408	response to heat	P	3.37187e-07	7.47146e-11	18	148	60	35253	over	Eucgr.K00295.1, Eucgr.C03449.1, Eucgr.B02743.1, Eucgr.J01959.1, Eucgr.C03456.1, Eucgr.J01969.1, Eucgr.J01958.1, Eucgr.J01979.1, Eucgr.J01977.1, Eucgr.J01964.1, Eucgr.J01985.1, Eucgr.J01982.1, Eucgr.J01960.1, Eucgr.J01981.1, Eucgr.J01980.1, Eucgr.G00061.1, Eucgr.F02898.1, Eucgr.L03261.1	Eucgr.E00653.1, Eucgr.F03947.1, Eucgr.J01486.1, Eucgr.F03707.1, Eucgr.H00049.1, Eucgr.A00072.1, Eucgr.C02653.1, Eucgr.B02478.3, Eucgr.B02478.2, Eucgr.B02478.1, Eucgr.H00789.1, Eucgr.C03458.1, Eucgr.I00068.1, Eucgr.C03457.1, Eucgr.B02476.3, Eucgr.B02476.2, Eucgr.B02476.1, Eucgr.J01983.1, Eucgr.C00015.1, Eucgr.A01948.1, Eucgr.E00253.1, Eucgr.C03454.1, Eucgr.C01179.1, Eucgr.F00226.4, Eucgr.F00226.3,…
GO:0009642	response to light intensity	P	0.000522498	2.31553e-07	19	259	59	35142	over	Eucgr.J03127.1, Eucgr.C03449.1, Eucgr.H03518.1, Eucgr.J01959.1, Eucgr.C03456.1, Eucgr.J01969.1, Eucgr.J01958.1, Eucgr.J01979.1, Eucgr.J01977.1, Eucgr.J01964.1, Eucgr.J01985.1, Eucgr.J01982.1, Eucgr.J01960.1, Eucgr.J01981.1, Eucgr.J01980.1, Eucgr.G00061.1, Eucgr.E00433.1, Eucgr.F02898.1, Eucgr.L03261.1	Eucgr.H04960.5, Eucgr.H04960.4, Eucgr.H04960.3, Eucgr.H04960.2, Eucgr.H04960.1, Eucgr.J00824.1, Eucgr.D00868.3, Eucgr.D00868.2, Eucgr.D00868.1, Eucgr.E01218.2, Eucgr.E01218.1, Eucgr.J00823.1, Eucgr.A02338.1, Eucgr.D00627.1, Eucgr.E00914.1, Eucgr.D02175.1, Eucgr.L02296.1, Eucgr.C03732.1, Eucgr.J03127.2, Eucgr.L01753.1, Eucgr.J00821.1, Eucgr.E00961.1, Eucgr.E04104.1, Eucgr.C03387.1, Eucgr.L03563.1,…
GO:0000302	response to reactive oxygen species	P	0.000477715	3.17559e-06	17	193	61	35208	over	Eucgr.J03127.1, Eucgr.H03518.1, Eucgr.J01959.1, Eucgr.J01969.1, Eucgr.J01958.1, Eucgr.J01979.1, Eucgr.J01977.1, Eucgr.J01964.1, Eucgr.J01985.1, Eucgr.J01982.1, Eucgr.J01960.1, Eucgr.J01981.1, Eucgr.J01980.1, Eucgr.G00061.1, Eucgr.E00433.1, Eucgr.F02898.1, Eucgr.L03261.1	Eucgr.B03520.1, Eucgr.F03947.1, Eucgr.K01972.1, Eucgr.K02848.2, Eucgr.K02848.1, Eucgr.K01971.1, Eucgr.K01219.1, Eucgr.J03127.2, Eucgr.G02459.1, Eucgr.A02718.1, Eucgr.L03563.1, Eucgr.H04061.1, Eucgr.K03196.1, Eucgr.G02074.4, Eucgr.G02074.3, Eucgr.G02074.2, Eucgr.G02074.1, Eucgr.B00283.1, Eucgr.B00305.1, Eucgr.J01983.1, Eucgr.F00621.2, Eucgr.F00621.1, Eucgr.H04632.1, Eucgr.L03320.1, Eucgr.D01809.1,…
GO:0006979	response to oxidative stress	P	0.013605	1.20585e-05	18	263	60	35138	over	Eucgr.J03127.1, Eucgr.B02743.1, Eucgr.H03518.1, Eucgr.J01959.1, Eucgr.J01969.1, Eucgr.J01958.1, Eucgr.J01979.1, Eucgr.J01977.1, Eucgr.J01964.1, Eucgr.J01985.1, Eucgr.J01982.1, Eucgr.J01960.1, Eucgr.J01981.1, Eucgr.J01980.1, Eucgr.G00061.1, Eucgr.E00433.1, Eucgr.F02898.1, Eucgr.L03261.1	Eucgr.G01105.1, Eucgr.B03520.1, Eucgr.F03947.1, Eucgr.K01972.1, Eucgr.G01104.1, Eucgr.K02848.2, Eucgr.K02848.1, Eucgr.K01971.1, Eucgr.G01103.2, Eucgr.G01103.1, Eucgr.K01219.1, Eucgr.J03127.2, Eucgr.G02459.1, Eucgr.K02606.2, Eucgr.K02606.1, Eucgr.A02718.1, Eucgr.L03563.1, Eucgr.H04061.1, Eucgr.G01101.1, Eucgr.K03196.1, Eucgr.G02074.4, Eucgr.G02074.3, Eucgr.G02074.2, Eucgr.G02074.1, Eucgr.B00283.1,…
GO:0009266	response to temperature stimulus	P	152.754	0.0169238	19	551	59	34850	over	Eucgr.K00295.1, Eucgr.F02145.1, Eucgr.C03449.1, Eucgr.B02743.1, Eucgr.J01959.1, Eucgr.C03456.1, Eucgr.J01969.1, Eucgr.J01958.1, Eucgr.J01979.1, Eucgr.J01977.1, Eucgr.J01964.1, Eucgr.J01985.1, Eucgr.J01982.1, Eucgr.J01960.1, Eucgr.J01981.1, Eucgr.J01980.1, Eucgr.G00061.1, Eucgr.F02898.1, Eucgr.L03261.1	Eucgr.G00388.1, Eucgr.G01105.1, Eucgr.E00653.1, Eucgr.I00608.2, Eucgr.I00608.1, Eucgr.C01148.1, Eucgr.B03559.1, Eucgr.F03947.1, Eucgr.J01486.1, Eucgr.F03707.1, Eucgr.H01487.2, Eucgr.H01487.1, Eucgr.E01218.2, Eucgr.E01218.1, Eucgr.L03375.1, Eucgr.G01104.1, Eucgr.G00386.1, Eucgr.H00049.1, Eucgr.I02155.1, Eucgr.A00072.1, Eucgr.G01103.2, Eucgr.G01103.1, Eucgr.I02083.1, Eucgr.E00019.1, Eucgr.G00385.1,…
GO:0009416	response to light stimulus	P	2.28617e+06	3039.44	25	1934	53	33467	over	Eucgr.J03127.1, Eucgr.C03449.1, Eucgr.G02440.1, Eucgr.H03518.1, Eucgr.J01959.1, Eucgr.C03456.1, Eucgr.G02259.1, Eucgr.J01969.1, Eucgr.J01958.1, Eucgr.J01979.1, Eucgr.J01977.1, Eucgr.J01964.1, Eucgr.J01985.1, Eucgr.J01982.1, Eucgr.J01960.1, Eucgr.J01981.1, Eucgr.I02057.1, Eucgr.J01980.1, Eucgr.G00061.1, Eucgr.G01414.1, Eucgr.E00433.1, Eucgr.F02898.1, Eucgr.K00237.1, Eucgr.B03963.1, Eucgr.L03261.1	Eucgr.E04108.1, Eucgr.H04257.1, Eucgr.D02521.1, Eucgr.A00217.1, Eucgr.G02591.4, Eucgr.G02591.3, Eucgr.G02591.2, Eucgr.G02591.1, Eucgr.E01219.1, Eucgr.D02009.1, Eucgr.H04688.1, Eucgr.H04960.5, Eucgr.H04960.4, Eucgr.H04960.3, Eucgr.H04960.2, Eucgr.H04960.1, Eucgr.F02831.1, Eucgr.F04331.1, Eucgr.I01303.1, Eucgr.H02948.2, Eucgr.H02948.1, Eucgr.K00153.2, Eucgr.K00153.1, Eucgr.B01294.1, Eucgr.D01826.1,…
GO:0009314	response to radiation	P	1.34318e+07	208338	25	2352	53	33049	over	Eucgr.J03127.1, Eucgr.C03449.1, Eucgr.G02440.1, Eucgr.H03518.1, Eucgr.J01959.1, Eucgr.C03456.1, Eucgr.G02259.1, Eucgr.J01969.1, Eucgr.J01958.1, Eucgr.J01979.1, Eucgr.J01977.1, Eucgr.J01964.1, Eucgr.J01985.1, Eucgr.J01982.1, Eucgr.J01960.1, Eucgr.J01981.1, Eucgr.I02057.1, Eucgr.J01980.1, Eucgr.G00061.1, Eucgr.G01414.1, Eucgr.E00433.1, Eucgr.F02898.1, Eucgr.K00237.1, Eucgr.B03963.1, Eucgr.L03261.1	Eucgr.E04108.1, Eucgr.H04257.1, Eucgr.D02521.1, Eucgr.E01196.1, Eucgr.A00217.1, Eucgr.G02591.4, Eucgr.G02591.3, Eucgr.G02591.2, Eucgr.G02591.1, Eucgr.E01219.1, Eucgr.D02009.1, Eucgr.H04688.1, Eucgr.H04960.5, Eucgr.H04960.4, Eucgr.H04960.3, Eucgr.H04960.2, Eucgr.H04960.1, Eucgr.F02831.1, Eucgr.J02947.1, Eucgr.F04331.1, Eucgr.I01303.1, Eucgr.H02948.2, Eucgr.H02948.1, Eucgr.K00153.2, Eucgr.K00153.1,…
GO:0009628	response to abiotic stimulus	P	4.76842e+08	84527.6	36	5349	42	30052	over	Eucgr.J03127.1, Eucgr.F03704.1, Eucgr.K00295.1, Eucgr.F02145.1, Eucgr.C03449.1, Eucgr.G02440.1, Eucgr.B02743.1, Eucgr.F04109.1, Eucgr.H03518.1, Eucgr.J01959.1, Eucgr.C03456.1, Eucgr.G02259.1, Eucgr.J01969.1, Eucgr.J01958.1, Eucgr.J01979.1, Eucgr.B03147.1, Eucgr.J01977.1, Eucgr.J01964.1, Eucgr.J01985.1, Eucgr.J01982.1, Eucgr.J01960.1, Eucgr.J01981.1, Eucgr.I02057.1, Eucgr.J01980.1, Eucgr.G00061.1,…	Eucgr.B02946.1, Eucgr.D01755.1, Eucgr.E04108.1, Eucgr.L00559.1, Eucgr.G00388.1, Eucgr.L03759.1, Eucgr.H04257.1, Eucgr.D02249.2, Eucgr.D02249.1, Eucgr.D02521.1, Eucgr.C01852.1, Eucgr.B01797.6, Eucgr.B01797.5, Eucgr.E02345.1, Eucgr.B01797.4, Eucgr.B01797.3, Eucgr.B01797.2, Eucgr.B01797.1, Eucgr.K01542.1, Eucgr.H00994.1, Eucgr.G01034.1, Eucgr.K01422.1, Eucgr.B02563.1, Eucgr.E01196.1, Eucgr.A00217.1,…
GO:0010035	response to inorganic substance	P	8.76544e+07	1.74804e+06	21	2012	57	33389	over	Eucgr.J03127.1, Eucgr.F02145.1, Eucgr.H03518.1, Eucgr.J01959.1, Eucgr.J01969.1, Eucgr.J01958.1, Eucgr.J01979.1, Eucgr.J01977.1, Eucgr.J01964.1, Eucgr.J01985.1, Eucgr.B03280.1, Eucgr.J01982.1, Eucgr.J01960.1, Eucgr.J01981.1, Eucgr.J01980.1, Eucgr.G00061.1, Eucgr.H04349.1, Eucgr.E00433.1, Eucgr.F02898.1, Eucgr.L03261.1, Eucgr.H04374.2	Eucgr.J02636.1, Eucgr.D02249.2, Eucgr.D02249.1, Eucgr.B01797.6, Eucgr.B01797.5, Eucgr.B01797.4, Eucgr.B01797.3, Eucgr.B01797.2, Eucgr.B01797.1, Eucgr.K01542.1, Eucgr.H00874.1, Eucgr.A00217.1, Eucgr.L01876.1, Eucgr.G02591.4, Eucgr.G02591.3, Eucgr.G02591.2, Eucgr.G02591.1, Eucgr.E01076.1, Eucgr.L02642.1, Eucgr.E00342.1, Eucgr.J02013.1, Eucgr.K01853.1, Eucgr.H00491.1, Eucgr.H00514.1, Eucgr.B01174.1,…
GO:0006950	response to stress	P	8.59701e+11	2.17512e+08	44	10847	34	24554	over	Eucgr.J03127.1, Eucgr.K00295.1, Eucgr.F02145.1, Eucgr.C03449.1, Eucgr.B02743.1, Eucgr.F04109.1, Eucgr.C03071.1, Eucgr.C03457.2, Eucgr.H03518.1, Eucgr.J01959.1, Eucgr.C03456.1, Eucgr.J01969.1, Eucgr.J01958.1, Eucgr.J01979.1, Eucgr.B03147.1, Eucgr.J01977.1, Eucgr.J01964.1, Eucgr.J01985.1, Eucgr.C00684.1, Eucgr.J01982.1, Eucgr.H04513.1, Eucgr.J01960.1, Eucgr.J01981.1, Eucgr.C04378.1, Eucgr.I02057.1,…	Eucgr.J00322.1, Eucgr.D01755.1, Eucgr.L00559.1, Eucgr.D02369.2, Eucgr.G00388.1, Eucgr.F02520.1, Eucgr.E01851.1, Eucgr.J02636.1, Eucgr.F03134.1, Eucgr.G01274.1, Eucgr.I00083.1, Eucgr.F04020.2, Eucgr.F04020.1, Eucgr.F00900.1, Eucgr.J00202.1, Eucgr.A01343.1, Eucgr.D01635.1, Eucgr.C00966.1, Eucgr.H00323.1, Eucgr.D02249.2, Eucgr.D02249.1, Eucgr.G00268.1, Eucgr.E01731.1, Eucgr.D02521.1, Eucgr.C01852.1,…
GO:0006461	protein complex assembly	P	8.59701e+11	2.28593e+10	10	665	68	34736	over	Eucgr.F04109.1, Eucgr.J01959.1, Eucgr.J01969.1, Eucgr.J01979.1, Eucgr.J01985.1, Eucgr.G00061.1, Eucgr.F04479.1, Eucgr.E00433.1, Eucgr.F02898.1, Eucgr.L03261.1	Eucgr.D02641.1, Eucgr.D02249.2, Eucgr.D02249.1, Eucgr.B01797.6, Eucgr.B01797.5, Eucgr.B01797.4, Eucgr.B01797.3, Eucgr.B01797.2, Eucgr.C02466.1, Eucgr.B01797.1, Eucgr.J02373.2, Eucgr.J02373.1, Eucgr.D01515.1, Eucgr.A01774.2, Eucgr.A01774.1, Eucgr.C03112.1, Eucgr.L02642.1, Eucgr.H04208.1, Eucgr.E00653.1, Eucgr.I00585.1, Eucgr.C03854.1, Eucgr.I00105.1, Eucgr.F00484.1, Eucgr.C02465.1, Eucgr.J01486.1,…
GO:0070271	protein complex biogenesis	P	8.59701e+11	2.28593e+10	10	665	68	34736	over	Eucgr.F04109.1, Eucgr.J01959.1, Eucgr.J01969.1, Eucgr.J01979.1, Eucgr.J01985.1, Eucgr.G00061.1, Eucgr.F04479.1, Eucgr.E00433.1, Eucgr.F02898.1, Eucgr.L03261.1	Eucgr.D02641.1, Eucgr.D02249.2, Eucgr.D02249.1, Eucgr.B01797.6, Eucgr.B01797.5, Eucgr.B01797.4, Eucgr.B01797.3, Eucgr.B01797.2, Eucgr.C02466.1, Eucgr.B01797.1, Eucgr.J02373.2, Eucgr.J02373.1, Eucgr.D01515.1, Eucgr.A01774.2, Eucgr.A01774.1, Eucgr.C03112.1, Eucgr.L02642.1, Eucgr.H04208.1, Eucgr.E00653.1, Eucgr.I00585.1, Eucgr.C03854.1, Eucgr.I00105.1, Eucgr.F00484.1, Eucgr.C02465.1, Eucgr.J01486.1,…
GO:0006970	response to osmotic stress	P	0.0039973234343187326	1.15146e+11	16	2090	62	33311	over	Eucgr.K00295.1, Eucgr.F04109.1, Eucgr.J01959.1, Eucgr.J01969.1, Eucgr.J01979.1, Eucgr.B03147.1, Eucgr.J01985.1, Eucgr.I02057.1, Eucgr.G00061.1, Eucgr.H04349.1, Eucgr.F04479.1, Eucgr.E00433.1, Eucgr.F02898.1, Eucgr.K01389.2, Eucgr.B00176.2, Eucgr.L03261.1	Eucgr.D01755.1, Eucgr.L00559.1, Eucgr.G00388.1, Eucgr.D02249.2, Eucgr.D02249.1, Eucgr.B01797.6, Eucgr.B01797.5, Eucgr.B01797.4, Eucgr.B01797.3, Eucgr.B01797.2, Eucgr.B01797.1, Eucgr.K01542.1, Eucgr.H00994.1, Eucgr.G01034.1, Eucgr.K01422.1, Eucgr.A00217.1, Eucgr.G02591.4, Eucgr.G02591.3, Eucgr.G02591.2, Eucgr.G02591.1, Eucgr.H04688.1, Eucgr.I02037.1, Eucgr.L02642.1, Eucgr.I01303.1, Eucgr.K00153.2,…
GO:0065003	macromolecular complex assembly	P	0.015559174289027233	4.82669e+09	10	951	68	34450	over	Eucgr.F04109.1, Eucgr.J01959.1, Eucgr.J01969.1, Eucgr.J01979.1, Eucgr.J01985.1, Eucgr.G00061.1, Eucgr.F04479.1, Eucgr.E00433.1, Eucgr.F02898.1, Eucgr.L03261.1	Eucgr.A01463.1, Eucgr.D02641.1, Eucgr.D02249.2, Eucgr.D02249.1, Eucgr.B01797.6, Eucgr.B01797.5, Eucgr.B01797.4, Eucgr.B01797.3, Eucgr.B01797.2, Eucgr.C02466.1, Eucgr.B01797.1, Eucgr.J02373.2, Eucgr.J02373.1, Eucgr.D01515.1, Eucgr.A01774.2, Eucgr.A01774.1, Eucgr.C03112.1, Eucgr.L02642.1, Eucgr.F01825.1, Eucgr.H04208.1, Eucgr.E00653.1, Eucgr.I00585.1, Eucgr.C03854.1, Eucgr.I00105.1, Eucgr.F00484.1,…
GO:0071822	protein complex subunit organization	P	0.025487316922413773	8.5789e+10	10	1020	68	34381	over	Eucgr.F04109.1, Eucgr.J01959.1, Eucgr.J01969.1, Eucgr.J01979.1, Eucgr.J01985.1, Eucgr.G00061.1, Eucgr.F04479.1, Eucgr.E00433.1, Eucgr.F02898.1, Eucgr.L03261.1	Eucgr.D02641.1, Eucgr.D02249.2, Eucgr.D02249.1, Eucgr.B01797.6, Eucgr.B01797.5, Eucgr.B01797.4, Eucgr.B01797.3, Eucgr.B01797.2, Eucgr.C02466.1, Eucgr.B01797.1, Eucgr.J02373.2, Eucgr.J02373.1, Eucgr.D01515.1, Eucgr.A01774.2, Eucgr.A01774.1, Eucgr.C03112.1, Eucgr.L02642.1, Eucgr.K02467.1, Eucgr.H04208.1, Eucgr.E00653.1, Eucgr.I00585.1, Eucgr.C03854.1, Eucgr.G01416.1, Eucgr.K03281.1, Eucgr.F00627.1,…
GO:0022037	metencephalon development	P	0.025487316922413773	9.94882e+10	2	5	76	35396	over	Eucgr.H04513.1, Eucgr.L01770.1	Eucgr.B01507.1, Eucgr.E01024.1, Eucgr.J00856.1, Eucgr.B01514.2, Eucgr.B01514.1
GO:0021549	cerebellum development	P	0.025487316922413773	9.94882e+10	2	5	76	35396	over	Eucgr.H04513.1, Eucgr.L01770.1	Eucgr.B01507.1, Eucgr.E01024.1, Eucgr.J00856.1, Eucgr.B01514.2, Eucgr.B01514.1
GO:0022607	cellular component assembly	P	0.025487316922413773	1.01656e+12	12	1487	66	33914	over	Eucgr.F04109.1, Eucgr.J01959.1, Eucgr.J00827.1, Eucgr.J01969.1, Eucgr.J01979.1, Eucgr.J01985.1, Eucgr.C04378.1, Eucgr.G00061.1, Eucgr.F04479.1, Eucgr.E00433.1, Eucgr.F02898.1, Eucgr.L03261.1	Eucgr.A01463.1, Eucgr.D02641.1, Eucgr.D02249.2, Eucgr.D02249.1, Eucgr.D02521.1, Eucgr.B01797.6, Eucgr.B01797.5, Eucgr.B01797.4, Eucgr.B01797.3, Eucgr.B01797.2, Eucgr.C02466.1, Eucgr.B01797.1, Eucgr.J02373.2, Eucgr.J02373.1, Eucgr.D01515.1, Eucgr.A01774.2, Eucgr.A01774.1, Eucgr.C03112.1, Eucgr.L02642.1, Eucgr.F01825.1, Eucgr.K03090.1, Eucgr.H04208.1, Eucgr.B03640.2, Eucgr.B03640.1, Eucgr.E00653.1,…
GO:0050896	response to stimulus	P	0.03921013470611068	1.65077e+12	57	18588	21	16813	over	Eucgr.J03127.1, Eucgr.F03704.1, Eucgr.K00295.1, Eucgr.F02145.1, Eucgr.C03449.1, Eucgr.G02440.1, Eucgr.B02743.1, Eucgr.F04109.1, Eucgr.C03071.1, Eucgr.C03457.2, Eucgr.H03518.1, Eucgr.J01959.1, Eucgr.C03456.1, Eucgr.G02259.1, Eucgr.J01969.1, Eucgr.J01958.1, Eucgr.J01979.1, Eucgr.B03147.1, Eucgr.J01977.1, Eucgr.F03196.1, Eucgr.J01964.1, Eucgr.F02405.1, Eucgr.J01985.1, Eucgr.B03280.1, Eucgr.H04079.1,…	Eucgr.J00322.1, Eucgr.B02946.1, Eucgr.D01755.1, Eucgr.E04108.1, Eucgr.L00559.1, Eucgr.D02369.2, Eucgr.D02369.1, Eucgr.G00388.1, Eucgr.F02520.1, Eucgr.E01851.1, Eucgr.L00831.1, Eucgr.J02636.1, Eucgr.F03134.1, Eucgr.K00776.1, Eucgr.G01274.1, Eucgr.I00897.1, Eucgr.I00083.1, Eucgr.L02059.1, Eucgr.F04020.2, Eucgr.F04020.1, Eucgr.L03759.1, Eucgr.H04257.1, Eucgr.F00900.1, Eucgr.J00202.1, Eucgr.B02826.1,…
